# Supplementary material for: Nature of the heavy formal double bonds As[double bond, length as m-dash]Ch, Sb[double bond, length as m-dash]Ch and Bi[double bond, length as m-dash]Ch (Ch = S, Se, Te) in NCN-pincer supported arsinidene, stibinidene and bismuthinidene chalcogenides
Source: Chem Sci. 2025 Jul 18;16(35):16232–9. doi: 10.1039/d5sc03320a (PMC12352694; doi:10.1039/d5sc03320a)
Supplement: SC-016-D5SC03320A-s001 [file SC-016-D5SC03320A-s001.xyz]

98
RAs
As	0.0000217	0.5899443	-0.5639282
N	2.1986358	0.4229236	-0.3854152
N	-2.1986518	0.4229259	-0.3854410
C	-1.1928280	-2.8911469	1.4959853
H	-2.1376101	-3.3777903	1.7223265
C	1.1928172	-2.8911529	1.4959928
H	2.1375959	-3.3778007	1.7223387
C	3.5350608	-2.1019282	-0.7555954
C	1.1999551	-1.6678010	0.8458319
C	0.0000027	-0.9916912	0.4602429
C	-3.5350639	-2.1019360	-0.7556006
C	-0.0000082	-3.5196015	1.8387522
H	-0.0000122	-4.4821500	2.3333720
C	2.7822062	-2.5387417	-1.8482986
H	1.7751386	-2.1567556	-1.9862227
C	3.8628618	-0.5770610	1.6719380
C	2.9823745	1.5628282	-0.6468140
C	4.4127720	2.8353539	-2.1054499
H	4.9240338	2.9358443	-3.0591385
C	-1.1999581	-1.6677955	0.8458220
C	3.0682019	2.5819016	0.3156672
C	-2.7822102	-2.5387565	-1.8483016
H	-1.7751471	-2.1567620	-1.9862358
C	3.5343670	-0.8594701	2.9950312
H	2.6047029	-1.3683256	3.2211185
C	5.0384019	0.1196936	1.3809783
H	5.2838689	0.3720756	0.3556817
C	4.5356600	3.8445974	-1.1574806
C	-4.8257032	-2.5825626	-0.5677021
H	-5.4067227	-2.2586303	0.2873628
C	3.6419814	1.7016323	-1.8763604
C	-3.3256618	-3.4357237	-2.7494179
H	-2.7419041	-3.7701852	-3.5994647
C	4.8257077	-2.5825413	-0.5677132
H	5.4067292	-2.2586147	0.2873522
C	-3.0681706	2.5819119	0.3156677
C	3.8488631	3.6992368	0.0413699
H	3.9169280	4.4829030	0.7910685
C	4.3813818	-0.4634180	4.0189649
H	4.1232634	-0.6855682	5.0481653
C	-3.8628674	-0.5770596	1.6719199
C	-2.9823889	1.5628399	-0.6468142
C	-5.3687435	-3.4825955	-1.4763447
H	-6.3766484	-3.8544217	-1.3302144
C	-4.4128079	2.8353901	-2.1054098
H	-4.9240924	2.9358920	-3.0590853
C	5.8733628	0.5246708	2.4095840
H	6.7756764	1.0801211	2.1815404
C	-4.6225270	-3.9055046	-2.5658915
H	-5.0489576	-4.6065829	-3.2746145
C	3.3256628	-3.4356895	-2.7494315
H	2.7419040	-3.7701455	-3.5994797
C	2.3451729	2.4681807	1.6227581
H	2.8975914	1.8424198	2.3296399
H	1.3615701	2.0136082	1.4816323
H	2.2183845	3.4520117	2.0778287
C	-3.6420268	1.7016606	-1.8763467
C	4.6225343	-3.9054585	-2.5659196
H	5.0489686	-4.6065220	-3.2746550
C	3.5160679	0.6425267	-2.9283533
H	3.7927995	1.0359589	-3.9079745
H	2.4925811	0.2653641	-2.9721219
H	4.1618403	-0.2150712	-2.7190416
C	-2.3450971	2.4681906	1.6227346
H	-2.8975435	1.8425149	2.3296702
H	-2.2182044	3.4520329	2.0777517
H	-1.3615384	2.0135292	1.4815919
C	-4.5356582	3.8446324	-1.1574301
C	-3.5343590	-0.8594374	2.9950163
H	-2.6046829	-1.3682693	3.2211076
C	5.5478174	0.2311615	3.7275910
H	6.2019032	0.5520351	4.5305166
C	-3.8488280	3.6992598	0.0413960
H	-3.9168576	4.4829262	0.7910971
C	-5.8733877	0.5246432	2.4095552
H	-6.7757148	1.0800693	2.1815061
C	5.3687528	-3.4825554	-1.4763717
H	6.3766628	-3.8543719	-1.3302529
C	-5.0384251	0.1196621	1.3809526
H	-5.2839052	0.3720153	0.3556521
C	5.3438371	5.0769406	-1.4414298
H	6.1834100	4.8592996	-2.1053784
H	5.7412940	5.5131323	-0.5224031
H	4.7332086	5.8442793	-1.9290129
C	-3.5161492	0.6425633	-2.9283519
H	-2.4926627	0.2654050	-2.9721637
H	-3.7929211	1.0360011	-3.9079594
H	-4.1619102	-0.2150377	-2.7190201
C	-5.5478269	0.2311684	3.7275662
H	-6.2019141	0.5520450	4.5304895
C	-4.3813756	-0.4633822	4.0189471
H	-4.1232464	-0.6855065	5.0481503
C	-5.3438323	5.0769811	-1.4413626
H	-5.7407757	5.5135060	-0.5222742
H	-6.1837656	4.8592319	-2.1048227
H	-4.7333603	5.8440911	-1.9295010
P	-2.7100378	-0.9048864	0.3252340
P	2.7100331	-0.9048876	0.3252499
99
RAsS
As	0.0024060	0.4803470	-0.7866700
S	-0.0105590	-0.7205210	-2.5662930
P	2.7183790	-0.8886950	0.3658520
P	-2.7035880	-0.8773780	0.3882150
N	-2.1870840	0.4170800	-0.3687270
N	2.2067080	0.4056410	-0.3906070
C	4.3629640	2.9212050	-2.0257140
H	4.9136710	3.0413880	-2.9547200
C	2.9205330	2.6148900	0.3299140
C	0.0079430	-3.5029670	1.9135120
H	0.0081990	-4.4526940	2.4347160
C	-4.8978760	0.2569320	1.5750620
H	-5.2094390	0.4710520	0.5590380
C	-2.8927450	2.6452280	0.2783540
C	-1.1891660	-2.8902770	1.5736500
H	-2.1320260	-3.3667970	1.8231310
C	-3.7260370	-0.4659370	1.8131850
C	-2.9417180	1.5783130	-0.6319180
C	1.2045280	-2.8968740	1.5601020
H	2.1476050	-3.3775850	1.8007170
C	4.3735880	3.9510650	-1.0892170
C	1.1984100	-1.6856300	0.8753440
C	-3.6154090	-2.1156290	-0.5539070
C	5.6712380	0.7006470	2.6126810
H	6.5819110	1.2560810	2.4213990
C	-3.3145400	-0.7062290	3.1215720
H	-2.3919980	-1.2422000	3.3096370
C	-1.1837170	-1.6783800	0.8898530
C	-4.8426840	-2.6318260	-0.1472810
H	-5.3039870	-2.2867880	0.7703720
C	-2.0521430	2.5568450	1.5150250
H	-2.4562200	1.8311950	2.2254880
H	-1.9991420	3.5250910	2.0149500
H	-1.0369960	2.2376970	1.2710920
C	3.6472420	0.6627840	-2.8538470
H	3.9948020	1.0457260	-3.8147080
H	2.6427570	0.2501020	-2.9762520
H	4.3032280	-0.1652440	-2.5686370
C	-4.8811050	-4.0394550	-2.0954590
H	-5.3791980	-4.7878940	-2.7019790
C	3.6551860	1.7451220	-1.8191160
C	3.0364420	-2.5329510	-1.7851720
H	2.0921760	-2.0876960	-2.1041920
C	-3.6990620	1.6865290	-1.8060430
C	3.6416740	3.7784410	0.0764540
H	3.6222240	4.5752450	0.8150630
C	0.0068280	-1.0599270	0.5008260
C	4.0686970	-0.2118920	4.1592200
H	3.7328070	-0.3749420	5.1769290
C	-3.0128800	-2.5686670	-1.7293740
H	-2.0553770	-2.1481210	-2.0426480
C	3.3129200	-0.6892680	3.0990960
H	2.3795490	-1.2057740	3.2880690
C	3.7415760	-0.4827660	1.7908320
C	-3.6397940	3.7875220	0.0163450
H	-3.6032870	4.6096630	0.7257530
C	5.1191730	5.2253770	-1.3578720
H	6.1017350	5.0285660	-1.7941610
H	5.2638360	5.8020800	-0.4422690
H	4.5731000	5.8591680	-2.0641890
C	2.9435060	1.5839220	-0.6198350
C	-3.7147990	0.5736840	-2.8079360
H	-2.7166700	0.1449600	-2.9249640
H	-4.0617700	0.9348390	-3.7774400
H	-4.3828970	-0.2353290	-2.4975750
C	4.9270900	0.2160010	1.5498850
H	5.2513010	0.4041060	0.5326230
C	2.1558770	2.4806240	1.6123670
H	2.7859940	2.0711180	2.4078930
H	1.3025690	1.8127930	1.4967270
H	1.7911730	3.4535490	1.9466140
C	3.6249480	-2.1209810	-0.5877760
C	4.8317180	-2.6741970	-0.1683800
H	5.2817070	-2.3598980	0.7659010
C	-4.4325170	2.8474440	-2.0242350
H	-5.0207230	2.9275210	-2.9343160
C	3.6672480	-3.4915290	-2.5586680
H	3.2136970	-3.8094810	-3.4905950
C	-5.4758230	-3.5927940	-0.9239710
H	-6.4346740	-3.9917510	-0.6127900
C	-3.6498080	-3.5300560	-2.4939230
H	-3.1855330	-3.8786870	-3.4094520
C	-5.6454770	0.7304540	2.6406640
H	-6.5456300	1.3035220	2.4515450
C	-4.0737250	-0.2386660	4.1836580
H	-3.7511120	-0.4284690	5.2010390
C	5.2439740	0.4862430	3.9169730
H	5.8267960	0.8695830	4.7468480
C	-4.4224100	3.9077770	-1.1255660
C	5.4587610	-3.6317290	-0.9540650
H	6.4018760	-4.0595640	-0.6332770
C	-5.2359800	0.4818590	3.9442850
H	-5.8220460	0.8559480	4.7760870
C	4.8781690	-4.0379400	-2.1473130
H	5.3715680	-4.7838880	-2.7607020
C	-5.1926840	5.1647750	-1.4058580
H	-5.4761470	5.6730810	-0.4816850
H	-6.1026490	4.9567800	-1.9730040
H	-4.5952400	5.8681830	-1.9954050
99
RAsSe
As	0.0062200	0.4472890	-0.7317160
Se	-0.0113090	-0.9423800	-2.5643990
P	2.7193370	-0.8377490	0.5088250
P	-2.7018740	-0.8218150	0.5350150
N	-2.1811340	0.4098520	-0.3206710
N	2.2022770	0.3907580	-0.3515280
C	4.3649110	2.8351550	-2.0827960
H	4.9348820	2.9067390	-3.0051290
C	2.8764840	2.6495140	0.2573790
C	0.0090140	-3.3777680	2.1751990
H	0.0088110	-4.2966080	2.7489650
C	-4.8361100	0.4402780	1.7055040
H	-5.1766240	0.5898990	0.6872460
C	-2.8479630	2.6867800	0.1946110
C	-1.1878830	-2.7817850	1.8051910
H	-2.1312940	-3.2382820	2.0877880
C	-3.6720350	-0.2905700	1.9571700
C	-2.9285290	1.5625680	-0.6416410
C	1.2059000	-2.7914790	1.7900720
H	2.1492930	-3.2540540	2.0628000
C	4.3422990	3.9194740	-1.2093520
C	1.2005540	-1.6228080	1.0357560
C	-3.6705960	-2.1020040	-0.2870230
C	5.5617560	0.9801270	2.7268520
H	6.4681430	1.5390230	2.5256070
C	-3.2233640	-0.4491240	3.2657190
H	-2.3067470	-0.9923420	3.4619030
C	-1.1828380	-1.6120500	1.0523340
C	-4.8982390	-2.5513270	0.1925210
H	-5.3220880	-2.1259390	1.0942560
C	-1.9894510	2.6722070	1.4222120
H	-2.4182410	2.0410540	2.2050460
H	-1.8789440	3.6797170	1.8259640
H	-0.9962970	2.2795110	1.1979990
C	3.6992920	0.5211050	-2.7868020
H	4.0730340	0.8473530	-3.7586290
H	2.7022280	0.0914670	-2.9141770
H	4.3521530	-0.2814610	-2.4307230
C	-5.0337930	-4.1004760	-1.6407160
H	-5.5700300	-4.8778440	-2.1738810
C	3.6674060	1.6646440	-1.8210040
C	3.1565330	-2.6208500	-1.5098310
H	2.2162990	-2.2236060	-1.8971020
C	-3.7144020	1.6009010	-1.8016280
C	3.5893370	3.8057780	-0.0507890
H	3.5464760	4.6436420	0.6399120
C	0.0085020	-1.0225650	0.6201890
C	3.9207960	0.1536830	4.2815850
H	3.5507830	0.0613730	5.2963240
C	-3.1172430	-2.6608480	-1.4405100
H	-2.1581660	-2.2953070	-1.8127040
C	3.2139050	-0.4194280	3.2353040
H	2.2844590	-0.9408990	3.4301260
C	3.6865440	-0.3041870	1.9310820
C	-3.5874250	3.8187790	-0.1280290
H	-3.5252800	4.6859180	0.5236550
C	5.0800420	5.1842140	-1.5377650
H	6.0868620	4.9742290	-1.9079070
H	5.1683630	5.8315270	-0.6631970
H	4.5611700	5.7509730	-2.3175750
C	2.9295290	1.5659660	-0.6300740
C	-3.7725210	0.4219360	-2.7228070
H	-2.7839270	-0.0296740	-2.8371000
H	-4.1410560	0.7201700	-3.7056060
H	-4.4426220	-0.3529900	-2.3386860
C	4.8666370	0.3997310	1.6789850
H	5.2247150	0.5165240	0.6624270
C	2.0959150	2.5878760	1.5362380
H	2.7506690	2.3704520	2.3859370
H	1.3332490	1.8112960	1.5017080
H	1.6048570	3.5428290	1.7335460
C	3.6860970	-2.1111590	-0.3229570
C	4.8852890	-2.6063150	0.1828790
H	5.2898950	-2.2170150	1.1095980
C	-4.4395550	2.7537070	-2.0808980
H	-5.0492850	2.7792670	-2.9798760
C	3.8371810	-3.6174670	-2.1868960
H	3.4280160	-4.0110790	-3.1104420
C	-5.5799690	-3.5496020	-0.4901050
H	-6.5388790	-3.8962580	-0.1217330
C	-3.8020790	-3.6584550	-2.1113250
H	-3.3744170	-4.0884510	-3.0099370
C	-5.5381510	1.0042740	2.7579350
H	-6.4318540	1.5834330	2.5571570
C	-3.9374370	0.1086240	4.3155260
H	-3.5859220	-0.0176450	5.3332040
C	5.0906330	0.8568380	4.0279030
H	5.6350430	1.3150730	4.8458140
C	-4.3947510	3.8726070	-1.2573320
C	5.5629360	-3.6027100	-0.5063070
H	6.5000510	-3.9853320	-0.1179810
C	-5.0912480	0.8379710	4.0624330
H	-5.6416390	1.2828430	4.8836940
C	5.0405940	-4.1056520	-1.6896670
H	5.5736670	-4.8818400	-2.2276930
C	-5.1562540	5.1179950	-1.6050360
H	-5.3997870	5.6984930	-0.7126000
H	-6.0884070	4.8837140	-2.1239020
H	-4.5697900	5.7650210	-2.2658410
99
RAsTe
As	0.0000330	0.3747640	-0.7045620
Te	-0.0001140	-1.3733340	-2.5414490
P	2.7077500	-0.7238680	0.7034060
P	-2.7077290	-0.7238540	0.7034930
N	-2.1858770	0.3591780	-0.3369150
N	2.1858470	0.3590850	-0.3370500
C	4.3873390	2.6022400	-2.2842640
H	5.0019380	2.5614010	-3.1793410
C	2.7891040	2.6985280	-0.0124250
C	0.0000280	-3.1052320	2.5931020
H	0.0000330	-3.9541000	3.2659290
C	-4.7486600	0.7542800	1.7885270
H	-5.1567330	0.7453280	0.7842930
C	-2.7890160	2.6986660	-0.0124440
C	-1.1971450	-2.5565110	2.1556840
H	-2.1411620	-2.9743620	2.4910750
C	-3.5826440	0.0418450	2.0793040
C	-2.9033810	1.5066120	-0.7414260
C	1.1971950	-2.5565210	2.1556630
H	2.1412140	-2.9743760	2.4910460
C	4.2997840	3.7947990	-1.5712010
C	1.1927250	-1.4823050	1.2728160
C	-3.7665100	-2.0547630	0.1073210
C	5.3654560	1.5023450	2.7772730
H	6.2604390	2.0670090	2.5437140
C	-3.0465400	0.0848210	3.3631750
H	-2.1283830	-0.4463550	3.5838910
C	-1.1926820	-1.4822860	1.2728490
C	-4.9524280	-2.4166390	0.7422710
H	-5.2873160	-1.8801900	1.6219130
C	-1.9581950	2.7955380	1.2321800
H	-2.5850930	2.7300310	2.1268840
H	-1.4309070	3.7507450	1.2675410
H	-1.2186870	1.9986700	1.2857680
C	3.8102850	0.1981600	-2.6944340
H	4.2119230	0.4038080	-3.6878360
H	2.8349740	-0.2840720	-2.8002170
H	4.4759500	-0.5216590	-2.2088380
C	-5.2737500	-4.1625460	-0.8787050
H	-5.8663350	-4.9831710	-1.2679420
C	3.6998440	1.4605500	-1.8974700
C	3.3281330	-2.7556230	-1.0172550
H	2.3977920	-2.4664580	-1.5085550
C	-3.6998210	1.4606370	-1.8973970
C	3.4935690	3.8199680	-0.4438020
H	3.4020290	4.7419480	0.1240590
C	0.0000190	-0.9466310	0.7755000
C	3.6759940	0.8253690	4.3522400
H	3.2570350	0.8557830	5.3515780
C	-3.3282020	-2.7555660	-1.0172310
H	-2.3978050	-2.4665050	-1.5084820
C	3.0467380	0.0847760	3.3630820
H	2.1286530	-0.4464930	3.5838830
C	3.5826830	0.0419150	2.0791460
C	-3.4933620	3.8201460	-0.4439450
H	-3.4016930	4.7421830	0.1238010
C	5.0271610	5.0220660	-2.0361300
H	6.0513400	4.7885320	-2.3380220
H	5.0688890	5.7805740	-1.2521580
H	4.5291590	5.4692140	-2.9024910
C	2.9033790	1.5065270	-0.7415340
C	-3.8102880	0.1982190	-2.6943200
H	-2.8349970	-0.2840620	-2.8000570
H	-4.2118900	0.4038490	-3.6877400
H	-4.4759970	-0.5215560	-2.2087210
C	4.7485840	0.7544870	1.7882430
H	5.1565080	0.7456450	0.7839470
C	1.9582530	2.7953440	1.2321850
H	2.5851750	2.7304020	2.1269060
H	1.2191750	1.9980880	1.2859950
H	1.4304100	3.7502600	1.2672640
C	3.7665200	-2.0548030	0.1072590
C	4.9523780	-2.4167930	0.7422480
H	5.2873390	-1.8803200	1.6218480
C	-4.3872200	2.6023370	-2.2843000
H	-5.0017830	2.5614630	-3.1794000
C	4.0837330	-3.8075250	-1.5042290
H	3.7429400	-4.3487410	-2.3795500
C	-5.7062540	-3.4700160	0.2436120
H	-6.6325810	-3.7489180	0.7329620
C	-4.0839360	-3.8073380	-1.5042810
H	-3.7431990	-4.3485510	-2.3796250
C	-5.3654650	1.5021370	2.7775970
H	-6.2605340	2.0667010	2.5441280
C	-3.6757280	0.8254160	4.3523760
H	-3.2566340	0.8559220	5.3516540
C	4.8308150	1.5378680	4.0590240
H	5.3141390	2.1267960	4.8303190
C	-4.2995920	3.7949530	-1.5713240
C	5.7060660	-3.4703100	0.2436710
H	6.6323470	-3.7493030	0.7330560
C	-4.8306470	1.5377990	4.0592720
H	-5.3139230	2.1267370	4.8305900
C	5.2734810	-4.1628650	-0.8785980
H	5.8659480	-4.9836120	-1.2677550
C	-5.0270690	5.0221600	-2.0362550
H	-5.0661140	5.7818770	-1.2533220
H	-6.0522540	4.7890690	-2.3351090
H	-4.5309670	5.4675270	-2.9046090
98
RSb
Sb	0.0000030	0.8035590	-0.6684960
N	2.3249080	0.4805230	-0.3391390
N	-2.3248980	0.4805120	-0.3391770
C	-1.1934730	-2.8065140	1.5897330
H	-2.1367380	-3.2941540	1.8196910
C	1.1934740	-2.8065090	1.5897460
H	2.1367400	-3.2941440	1.8197130
C	3.4482690	-2.1320530	-0.7428800
C	1.1961190	-1.5938420	0.9150210
C	0.0000020	-0.9309510	0.5279260
C	-3.4482370	-2.1320600	-0.7429360
C	0.0000000	-3.4237250	1.9467850
H	0.0000000	-4.3766830	2.4602240
C	2.6543350	-2.4847650	-1.8374510
H	1.6856090	-2.0100330	-1.9677500
C	3.9244750	-0.6504210	1.6917620
C	3.2034940	1.5552340	-0.5841360
C	4.7457570	2.7206880	-2.0180570
H	5.2727300	2.7871790	-2.9661430
C	-1.1961160	-1.5938470	0.9150090
C	3.3612460	2.5566800	0.3876420
C	-2.6543180	-2.4847210	-1.8375330
H	-1.6856170	-2.0099410	-1.9678550
C	3.5940590	-0.8905760	3.0229540
H	2.6287400	-1.3160950	3.2698140
C	5.1499710	-0.0578700	1.3766730
H	5.4010240	0.1618930	0.3453690
C	4.9406450	3.7087920	-1.0601070
C	-4.6906580	-2.7294550	-0.5667270
H	-5.3016920	-2.4703650	0.2895610
C	3.8844880	1.6502040	-1.8063050
C	-3.1122050	-3.4149770	-2.7522500
H	-2.4977940	-3.6838040	-3.6039720
C	4.6907220	-2.7293900	-0.5667000
H	5.3017650	-2.4702730	0.2895710
C	-3.3612960	2.5566110	0.3877070
C	4.2323100	3.6094010	0.1309090
H	4.3554390	4.3788360	0.8882360
C	4.4873290	-0.5578990	4.0298290
H	4.2270710	-0.7474970	5.0649470
C	-3.9244920	-0.6504420	1.6917000
C	-3.2034770	1.5552380	-0.5841290
C	-5.1473380	-3.6624940	-1.4896810
H	-6.1183860	-4.1250520	-1.3533340
C	-4.7457050	2.7207460	-2.0180460
H	-5.2726370	2.7872870	-2.9661500
C	6.0320060	0.2851150	2.3884500
H	6.9741010	0.7602150	2.1408140
C	-4.3622630	-4.0018880	-2.5810460
H	-4.7216000	-4.7286590	-3.3010080
C	3.1122420	-3.4150040	-2.7521750
H	2.4978200	-3.6838670	-3.6038780
C	2.6142430	2.4923720	1.6840000
H	3.0871260	1.7958330	2.3819700
H	1.5888870	2.1483560	1.5236750
H	2.5865540	3.4740100	2.1599800
C	-3.8844220	1.6502730	-1.8063250
C	4.3623340	-4.0018520	-2.5810030
H	4.7216860	-4.7286110	-3.3009690
C	3.6859350	0.6137610	-2.8696110
H	4.0039480	0.9927220	-3.8423420
H	2.6363200	0.3182830	-2.9292190
H	4.2590100	-0.2943560	-2.6620600
C	-2.6143940	2.4922300	1.6841220
H	-3.0875740	1.7959600	2.3821630
H	-2.5864080	3.4739280	2.1599640
H	-1.5891420	2.1478610	1.5239190
C	-4.9406600	3.7087840	-1.0600350
C	-3.5940700	-0.8905060	3.0229070
H	-2.6287250	-1.3159490	3.2697970
C	5.7036340	0.0326670	3.7139860
H	6.3949200	0.3044670	4.5037330
C	-4.2323800	3.6093290	0.1310030
H	-4.3555660	4.3787070	0.8883780
C	-6.0320860	0.2849990	2.3883210
H	-6.9742100	0.7600240	2.1406520
C	5.1474220	-3.6624130	-1.4896610
H	6.1184940	-4.1249270	-1.3533360
C	-5.1500250	-0.0579900	1.3765690
H	-5.4010900	0.1616870	0.3452500
C	5.8486280	4.8739800	-1.3252520
H	6.6743510	4.5947250	-1.9834690
H	6.2709970	5.2686730	-0.3986290
H	5.3069960	5.6924220	-1.8112170
C	-3.6858030	0.6138930	-2.8696800
H	-2.6361700	0.3184770	-2.9292950
H	-4.0038320	0.9928800	-3.8423940
H	-4.2588240	-0.2942680	-2.6621700
C	-5.7037040	0.0326510	3.7138730
H	-6.3950110	0.3044550	4.5036020
C	-4.4873660	-0.5578250	4.0297580
H	-4.2271020	-0.7473480	5.0648890
C	-5.8486650	4.8739600	-1.3251550
H	-6.2705760	5.2689970	-0.3984720
H	-6.6747160	4.5945570	-1.9829020
H	-5.3071890	5.6921900	-1.8116500
P	-2.7324110	-0.8871090	0.3608730
P	2.7324200	-0.8870970	0.3609120
99
RSbS
Sb	-0.0000830	0.7074230	-0.8253820
S	0.0000690	-0.6324010	-2.7127520
P	2.7307400	-0.8755060	0.4255400
P	-2.7309260	-0.8756420	0.4253820
N	-2.2953710	0.4653780	-0.3074370
N	2.2950540	0.4655570	-0.3072020
C	4.7058700	2.7656660	-1.9211630
H	5.2880900	2.8266130	-2.8365340
C	3.1796790	2.6160280	0.3941230
C	-0.0000630	-3.4795820	1.9305280
H	-0.0000540	-4.4417250	2.4286450
C	-5.0131300	0.0909820	1.5987650
H	-5.3306380	0.2908420	0.5818030
C	-3.1800090	2.6157040	0.3945570
C	-1.1972190	-2.8657440	1.5939880
H	-2.1388760	-3.3575420	1.8177540
C	-3.7957890	-0.5503380	1.8416310
C	-3.1390920	1.5733000	-0.5439790
C	1.1970830	-2.8656990	1.5940360
H	2.1387490	-3.3574680	1.8178220
C	4.7872410	3.7977490	-0.9934660
C	1.1893260	-1.6351090	0.9415290
C	-3.5635120	-2.1362120	-0.5600280
C	5.8010030	0.5020140	2.6615100
H	6.7371230	1.0128450	2.4687800
C	-3.3809710	-0.7746530	3.1518250
H	-2.4254590	-1.2477850	3.3437330
C	-1.1894890	-1.6351680	0.9414590
C	-4.7587270	-2.7380880	-0.1762020
H	-5.2463590	-2.4467590	0.7464300
C	-2.3503200	2.5618730	1.6409940
H	-2.7446730	1.8357310	2.3564730
H	-2.3272460	3.5370000	2.1296410
H	-1.3236930	2.2639310	1.4170730
C	3.8110970	0.5774770	-2.7598810
H	4.1800700	0.9397850	-3.7207190
H	2.7837850	0.2263930	-2.8858080
H	4.4156720	-0.2896090	-2.4785730
C	-4.6979450	-4.0943330	-2.1600240
H	-5.1448710	-4.8562510	-2.7892240
C	3.8892760	1.6575760	-1.7254880
C	2.9260260	-2.5214740	-1.7409390
H	1.9931100	-2.0393190	-2.0411330
C	-3.8887430	1.6582630	-1.7258030
C	4.0091450	3.7055060	0.1535320
H	4.0416770	4.5083890	0.8847910
C	-0.0000880	-0.9962700	0.5880990
C	4.1803710	-0.3717440	4.2109380
H	3.8549760	-0.5493670	5.2296100
C	-2.9263160	-2.5211350	-1.7414480
H	-1.9936540	-2.0385870	-2.0418050
C	3.3809280	-0.7749720	3.1520090
H	2.4255440	-1.2483830	3.3438680
C	3.7955740	-0.5501730	1.8418360
C	-4.0090920	3.7055400	0.1538330
H	-4.0417680	4.5082120	0.8853150
C	5.6493970	4.9990290	-1.2495190
H	6.5532510	4.7309060	-1.8011300
H	5.9501840	5.4798600	-0.3163250
H	5.1147930	5.7463890	-1.8451860
C	3.1390350	1.5732330	-0.5440850
C	-3.8102790	0.5783860	-2.7604000
H	-2.7828470	0.2277190	-2.8865790
H	-4.1796330	0.9406580	-3.7211030
H	-4.4143700	-0.2890210	-2.4790530
C	5.0127680	0.0914750	1.5990650
H	5.3301700	0.2916990	0.5821430
C	2.3488800	2.5627600	1.6398250
H	2.7385680	1.8321170	2.3532230
H	1.3207700	2.2712000	1.4140980
H	2.3307090	3.5364440	2.1315330
C	3.5634540	-2.1360410	-0.5598070
C	4.7590430	-2.7373440	-0.1762600
H	5.2468620	-2.4456280	0.7461500
C	-4.7048960	2.7665710	-1.9215570
H	-5.2865910	2.8279860	-2.8372360
C	3.4981590	-3.4996530	-2.5349080
H	3.0062350	-3.7941960	-3.4549640
C	-5.3262770	-3.7159380	-0.9820250
H	-6.2604040	-4.1813090	-0.6883220
C	-3.4983110	-3.4993920	-2.5354250
H	-3.0065660	-3.7935560	-3.4556980
C	-5.8013490	0.5017040	2.6611480
H	-6.7375800	1.0123060	2.4683520
C	-4.1804050	-0.3712740	4.2107050
H	-3.8548850	-0.5485150	5.2294030
C	5.3870740	0.2697830	3.9667260
H	6.0052070	0.5943500	4.7961220
C	-4.7864930	3.7984020	-0.9934970
C	5.3267330	-3.7151200	-0.9820750
H	6.2611490	-4.1800440	-0.6885850
C	-5.3872490	0.2699560	3.9664010
H	-6.0053630	0.5946750	4.7957520
C	4.6981670	-4.0940170	-2.1597880
H	5.1452040	-4.8558730	-2.7889830
C	-5.6483990	4.9998230	-1.2497400
H	-5.9406280	5.4867690	-0.3170310
H	-6.5572920	4.7301890	-1.7923330
H	-5.1173270	5.7424760	-1.8543700
99
RSbSe
Sb	0.0065110	0.6389370	-0.8172680
Se	-0.0068710	-0.9161840	-2.7140330
P	2.7377130	-0.8270480	0.5749540
P	-2.7266590	-0.8123930	0.5873450
N	-2.2855160	0.4524030	-0.2695870
N	2.3033900	0.4327220	-0.2905830
C	4.6742160	2.6946130	-2.0053400
H	5.2623460	2.7155980	-2.9187570
C	3.1343030	2.6428150	0.3074250
C	0.0025590	-3.3332510	2.2321710
H	0.0012200	-4.2569020	2.7983980
C	-4.9358440	0.3208580	1.7563540
H	-5.2841300	0.4519720	0.7383150
C	-3.1073600	2.6737210	0.2709660
C	-1.1940220	-2.7392250	1.8590860
H	-2.1367390	-3.2062610	2.1270300
C	-3.7301080	-0.3391670	2.0076190
C	-3.1191700	1.5524100	-0.5734620
C	1.2006020	-2.7465520	1.8524880
H	2.1421350	-3.2179670	2.1169920
C	4.7207670	3.7837470	-1.1396650
C	1.1945170	-1.5686000	1.1096690
C	-3.6285370	-2.1296940	-0.2519840
C	5.6793170	0.8252990	2.7969540
H	6.6169360	1.3307920	2.5976350
C	-3.2758830	-0.4756890	3.3168980
H	-2.3291190	-0.9644070	3.5131630
C	-1.1852120	-1.5600940	1.1180620
C	-4.8331070	-2.6461950	0.2178920
H	-5.2818070	-2.2523680	1.1219250
C	-2.2273200	2.7151880	1.4827830
H	-2.5460550	1.9938880	2.2388740
H	-2.2429120	3.7079310	1.9347760
H	-1.1935150	2.4719240	1.2253390
C	3.8442290	0.4359580	-2.7115250
H	4.2447660	0.7345460	-3.6815130
H	2.8226280	0.0713370	-2.8478620
H	4.4392230	-0.4082200	-2.3512920
C	-4.8822880	-4.1818470	-1.6310210
H	-5.3758820	-4.9803450	-2.1740570
C	3.8852730	1.5817450	-1.7484160
C	3.0710100	-2.6343240	-1.4416000
H	2.1455870	-2.1994700	-1.8246520
C	-3.9150260	1.5462660	-1.7272420
C	3.9384220	3.7385870	0.0044680
H	3.9449110	4.5842080	0.6867980
C	0.0054020	-0.9579720	0.7075840
C	3.9920600	0.0916780	4.3486460
H	3.6166260	0.0183140	5.3629270
C	-3.0423460	-2.6485000	-1.4080030
H	-2.1019410	-2.2343260	-1.7774240
C	3.2543050	-0.4375490	3.3005220
H	2.2965750	-0.9058330	3.4933730
C	3.7335560	-0.3464720	1.9966750
C	-3.9300110	3.7522980	-0.0324030
H	-3.9229410	4.6157290	0.6269740
C	5.5602560	4.9850270	-1.4621180
H	6.5547630	4.6947930	-1.8105470
H	5.6815340	5.6308030	-0.5904090
H	5.1020940	5.5836990	-2.2559390
C	3.1243310	1.5481680	-0.5686300
C	-3.8948270	0.3786860	-2.6647120
H	-2.8796150	-0.0060280	-2.7913710
H	-4.2866740	0.6651050	-3.6419420
H	-4.5085120	-0.4458210	-2.2904370
C	4.9529690	0.2880620	1.7471880
H	5.3191840	0.3850560	0.7315510
C	2.3196220	2.6533370	1.5663540
H	2.9046880	2.2952040	2.4189010
H	1.4430990	2.0110270	1.4818610
H	1.9842760	3.6660040	1.7977400
C	3.6386990	-2.1439870	-0.2640750
C	4.8206540	-2.6909540	0.2282240
H	5.2541660	-2.3180350	1.1485140
C	-4.7227720	2.6477780	-1.9880560
H	-5.3403680	2.6388820	-2.8819540
C	3.6979790	-3.6620540	-2.1237160
H	3.2588080	-4.0388910	-3.0404180
C	-5.4602640	-3.6712450	-0.4774140
H	-6.4015580	-4.0701070	-0.1164840
C	-3.6729930	-3.6726310	-2.0917590
H	-3.2195300	-4.0700610	-2.9926760
C	-5.6728320	0.8373290	2.8093530
H	-6.5997890	1.3615990	2.6085730
C	-4.0243960	0.0338160	4.3671980
H	-3.6682100	-0.0755240	5.3851950
C	5.2006050	0.7269450	4.0972830
H	5.7698700	1.1512120	4.9165990
C	-4.7518180	3.7581200	-1.1526220
C	5.4442900	-3.7189670	-0.4657680
H	6.3682470	-4.1417790	-0.0877050
C	-5.2194960	0.6933220	4.1141520
H	-5.7976680	1.1005960	4.9358430
C	4.8849150	-4.2019000	-1.6403660
H	5.3756600	-5.0030030	-2.1821340
C	-5.6059750	4.9479590	-1.4790640
H	-5.8817660	5.4998230	-0.5779290
H	-6.5239640	4.6513840	-1.9911730
H	-5.0755570	5.6429790	-2.1384460
99
RSbTe
Sb	0.0107280	0.5359340	-0.8301510
Te	-0.0043210	-1.4252340	-2.6472380
P	2.7419220	-0.6902980	0.7781650
P	-2.7238530	-0.6711750	0.7933960
N	-2.2817440	0.4316980	-0.2661220
N	2.3067890	0.3995390	-0.2958510
C	4.6829650	2.4576480	-2.2436670
H	5.3042110	2.3612450	-3.1298520
C	3.0622040	2.6998860	0.0013990
C	0.0064260	-2.9802100	2.7229570
H	0.0050020	-3.8191160	3.4084090
C	-4.8426290	0.7135910	1.8587420
H	-5.2340260	0.6984780	0.8480870
C	-3.0499130	2.7300140	-0.0510250
C	-1.1902890	-2.4377310	2.2779450
H	-2.1335730	-2.8567810	2.6143370
C	-3.6480990	0.0543280	2.1605540
C	-3.1074120	1.4914020	-0.7098720
C	1.2046840	-2.4481080	2.2698380
H	2.1468720	-2.8733300	2.6015660
C	4.6679170	3.6647060	-1.5495440
C	1.1990500	-1.3844390	1.3715660
C	-3.7063950	-2.0692720	0.2155150
C	5.5186240	1.4133830	2.8264840
H	6.4500630	1.9139920	2.5894600
C	-3.1385510	0.1038550	3.4555620
H	-2.2006720	-0.3866440	3.6869890
C	-1.1822430	-1.3720790	1.3818200
C	-4.9080920	-2.4483600	0.8085770
H	-5.3022110	-1.8924430	1.6505830
C	-2.1349560	2.9453330	1.1158670
H	-2.4499640	2.3689290	1.9887500
H	-2.1145240	3.9991610	1.3970790
H	-1.1144520	2.6351230	0.8789650
C	3.9458550	0.0928020	-2.6275200
H	4.3813580	0.2537850	-3.6148010
H	2.9409770	-0.3203300	-2.7488020
H	4.5447670	-0.6682440	-2.1191220
C	-5.0950340	-4.2647660	-0.7555120
H	-5.6413170	-5.1194350	-1.1391750
C	3.9155340	1.3711420	-1.8487710
C	3.2455320	-2.7792180	-0.9064770
H	2.3297110	-2.4511090	-1.4007400
C	-3.9463150	1.3217330	-1.8202220
C	3.8480410	3.7636460	-0.4363720
H	3.8095100	4.6997830	0.1140800
C	0.0090340	-0.8402860	0.8839460
C	3.7755810	0.8819970	4.3988540
H	3.3505900	0.9621830	5.3928600
C	-3.1922070	-2.7982900	-0.8578130
H	-2.2540250	-2.4958850	-1.3257460
C	3.1093930	0.1597030	3.4204340
H	2.1580220	-0.3079640	3.6440190
C	3.6525070	0.0531740	2.1431520
C	-3.8658130	3.7649600	-0.4937370
H	-3.8223400	4.7200670	0.0221840
C	5.4872400	4.8302510	-2.0204600
H	6.5108970	4.5285390	-2.2572100
H	5.5318940	5.6160850	-1.2641830
H	5.0619310	5.2685170	-2.9289090
C	3.1097920	1.4893390	-0.7040280
C	-3.9846580	0.0214460	-2.5616790
H	-2.9842210	-0.4082290	-2.6564520
H	-4.4005570	0.1620650	-3.5605190
H	-4.6060370	-0.7155070	-2.0449070
C	4.8637970	0.6836790	1.8482800
H	5.2796190	0.6255300	0.8489440
C	2.2122460	2.8783100	1.2245110
H	2.8169030	2.8137430	2.1344160
H	1.4365320	2.1167730	1.2927010
H	1.7299160	3.8579260	1.2171580
C	3.7279840	-2.0854180	0.2043220
C	4.8964260	-2.5000600	0.8385410
H	5.2647360	-1.9689960	1.7080840
C	-4.7455450	2.3855890	-2.2238860
H	-5.3956900	2.2493250	-3.0836620
C	3.9412880	-3.8766180	-1.3816940
H	3.5659640	-4.4112760	-2.2468390
C	-5.6025010	-3.5454640	0.3172360
H	-6.5412370	-3.8374040	0.7742990
C	-3.8886590	-3.8926040	-1.3383030
H	-3.4883560	-4.4524240	-2.1759130
C	-5.5122190	1.4161800	2.8470070
H	-6.4301120	1.9388610	2.6047740
C	-3.8201060	0.7995390	4.4427540
H	-3.4209190	0.8350320	5.4499980
C	4.9760160	1.5127090	4.1014340
H	5.4891700	2.0873490	4.8642010
C	-4.7264210	3.6136340	-1.5735420
C	5.5903070	-3.5994410	0.3518110
H	6.5036680	-3.9196790	0.8402500
C	-5.0030880	1.4592100	4.1384260
H	-5.5284120	2.0120730	4.9089420
C	5.1147070	-4.2848540	-0.7573050
H	5.6605010	-5.1415680	-1.1370640
C	-5.5726160	4.7554910	-2.0549130
H	-5.7915680	5.4573050	-1.2474140
H	-6.5209900	4.4032490	-2.4666400
H	-5.0627570	5.3154780	-2.8458400
98
RBi
Bi	-0.0000020	0.8598520	-0.6926910
N	2.4057070	0.4557950	-0.2912370
N	-2.4057090	0.4557930	-0.2912300
C	-1.1937630	-2.8553490	1.5883670
H	-2.1362670	-3.3480850	1.8103520
C	1.1937660	-2.8553500	1.5883610
H	2.1362700	-3.3480870	1.8103420
C	3.4284700	-2.1882460	-0.7324740
C	1.1948000	-1.6317090	0.9298610
C	0.0000000	-0.9697310	0.5573840
C	-3.4284790	-2.1882450	-0.7324580
C	0.0000020	-3.4754180	1.9363800
H	0.0000030	-4.4355580	2.4366820
C	2.6387860	-2.4864780	-1.8462050
H	1.6919750	-1.9704300	-1.9821600
C	3.9353500	-0.7655610	1.7324010
C	3.3211250	1.5066320	-0.4918180
C	4.9303670	2.6562700	-1.8655330
H	5.4832280	2.7247240	-2.7986580
C	-1.1947990	-1.6317090	0.9298650
C	3.4839550	2.4853650	0.5027200
C	-2.6388070	-2.4864670	-1.8462000
H	-1.6920020	-1.9704120	-1.9821650
C	3.5871720	-1.0083760	3.0586760
H	2.6056230	-1.4013230	3.2949190
C	5.1839580	-0.2142560	1.4334520
H	5.4510730	0.0075760	0.4066790
C	5.1274700	3.6217510	-0.8852170
C	-4.6422000	-2.8400580	-0.5491720
H	-5.2495840	-2.6229260	0.3213050
C	4.0366880	1.6052590	-1.6944850
C	-3.0733130	-3.4167150	-2.7723080
H	-2.4621510	-3.6432330	-3.6385710
C	4.6421970	-2.8400510	-0.5492000
H	5.2495900	-2.6229100	0.3212690
C	-3.4839510	2.4853760	0.5027060
C	4.3882940	3.5188550	0.2867160
H	4.5141340	4.2698790	1.0619210
C	4.4846420	-0.7202460	4.0755030
H	4.2099200	-0.9121410	5.1064560
C	-3.9353410	-0.7655540	1.7324190
C	-3.3211260	1.5066290	-0.4918170
C	-5.0753600	-3.7730070	-1.4835490
H	-6.0243490	-4.2777240	-1.3414310
C	-4.9303700	2.6562480	-1.8655460
H	-5.4832350	2.7246880	-2.7986690
C	6.0708390	0.0843640	2.4550690
H	7.0314040	0.5273630	2.2192030
C	-4.2951790	-4.0582030	-2.5937560
H	-4.6361800	-4.7849380	-3.3226240
C	3.0732870	-3.4167270	-2.7723150
H	2.4621150	-3.6432510	-3.6385690
C	2.7053760	2.4156190	1.7799020
H	3.1382150	1.6865120	2.4705270
H	1.6729540	2.1094430	1.5896900
H	2.6991550	3.3857040	2.2797530
C	-4.0366930	1.6052400	-1.6944840
C	4.2951590	-4.0582050	-2.5937750
H	4.6361560	-4.7849410	-3.3226450
C	3.8410610	0.5907490	-2.7791730
H	4.2048470	0.9713290	-3.7350830
H	2.7853680	0.3290200	-2.8791370
H	4.3755750	-0.3391950	-2.5651830
C	-2.7053660	2.4156550	1.7798850
H	-3.1382310	1.6865970	2.4705470
H	-2.6991020	3.3857620	2.2796930
H	-1.6729560	2.1094310	1.5896800
C	-5.1274690	3.6217450	-0.8852420
C	-3.5871570	-1.0083750	3.0586920
H	-2.6056110	-1.4013340	3.2949270
C	5.7240830	-0.1711980	3.7751890
H	6.4191770	0.0656600	4.5728090
C	-4.3882900	3.5188650	0.2866890
H	-4.5141260	4.2699030	1.0618810
C	-6.0708160	0.0843960	2.4551040
H	-7.0313770	0.5274080	2.2192460
C	5.0753520	-3.7730000	-1.4835790
H	6.0243460	-4.2777110	-1.3414710
C	-5.1839450	-0.2142320	1.4334800
H	-5.4510620	0.0076080	0.4067100
C	6.0720750	4.7668860	-1.1062120
H	6.8988990	4.4814220	-1.7603330
H	6.4923160	5.1241370	-0.1635120
H	5.5615110	5.6137450	-1.5769430
C	-3.8410720	0.5907080	-2.7791540
H	-2.7853800	0.3289790	-2.8791210
H	-4.2048670	0.9712690	-3.7350690
H	-4.3755820	-0.3392320	-2.5651400
C	-5.7240540	-0.1711750	3.7752210
H	-6.4191400	0.0656900	4.5728460
C	-4.4846170	-0.7202380	4.0755260
H	-4.2098910	-0.9121390	5.1064770
C	-6.0720750	4.7668750	-1.1062570
H	-6.4920920	5.1243300	-0.1635360
H	-6.8990570	4.4813170	-1.7601390
H	-5.5615810	5.6136180	-1.5772730
P	-2.7474920	-0.9368000	0.3872160
P	2.7474910	-0.9368010	0.3872040
99
RBiS
Bi	-0.0000080	0.7561330	-0.8373880
S	0.0000320	-0.6327780	-2.7884840
P	2.7454880	-0.9330410	0.4674090
P	-2.7455050	-0.9330530	0.4674100
N	-2.3650750	0.4418220	-0.2278860
N	2.3650480	0.4418510	-0.2278500
C	4.8263740	2.7493180	-1.7483290
H	5.4151320	2.8302390	-2.6580190
C	3.2844300	2.5494020	0.5525420
C	-0.0000040	-3.5710550	1.8752150
H	-0.0000030	-4.5493930	2.3408350
C	-5.0359810	-0.0610110	1.6983170
H	-5.3724250	0.1587630	0.6915830
C	-3.2844260	2.5493840	0.5525210
C	-1.1975290	-2.9470110	1.5594230
H	-2.1385780	-3.4473560	1.7669700
C	-3.8003720	-0.6791260	1.9069040
C	-3.2332730	1.5364500	-0.4176660
C	1.1975190	-2.9470140	1.5594090
H	2.1385680	-3.4473610	1.7669480
C	4.9178500	3.7507390	-0.7876470
C	1.1898440	-1.6944810	0.9478170
C	-3.5639580	-2.1758880	-0.5530880
C	5.8195320	0.3010730	2.7816520
H	6.7704910	0.7934640	2.6152500
C	-3.3627180	-0.9288610	3.2049360
H	-2.3938120	-1.3841350	3.3711230
C	-1.1898570	-1.6944830	0.9478200
C	-4.7459180	-2.8111900	-0.1826560
H	-5.2312650	-2.5612030	0.7532400
C	-2.4469380	2.4698580	1.7927480
H	-2.8502090	1.7445700	2.5043430
H	-2.4031030	3.4397890	2.2903360
H	-1.4273370	2.1520110	1.5642180
C	3.9050550	0.6015480	-2.6598080
H	4.3002680	0.9813640	-3.6032370
H	2.8723880	0.2785810	-2.8148190
H	4.4803090	-0.2897750	-2.3937130
C	-4.6781900	-4.0958650	-2.2133730
H	-5.1170870	-4.8427820	-2.8657930
C	3.9931690	1.6480790	-1.5921870
C	2.9291680	-2.5092150	-1.7515320
H	2.0054340	-2.0051050	-2.0442190
C	-3.9931860	1.6480790	-1.5922090
C	4.1316270	3.6337730	0.3510220
H	4.1716860	4.4125890	1.1075580
C	-0.0000080	-1.0458820	0.6185530
C	4.1570550	-0.5742110	4.2849950
H	3.8134590	-0.7715170	5.2940430
C	-2.9292450	-2.5092430	-1.7515170
H	-2.0055390	-2.0051070	-2.0442490
C	3.3627470	-0.9289080	3.2049310
H	2.3938280	-1.3841470	3.3711310
C	3.8003810	-0.6791570	1.9068950
C	-4.1315940	3.6337790	0.3509960
H	-4.1716260	4.4126020	1.1075260
C	5.8016940	4.9446080	-1.0010700
H	6.7367870	4.6658450	-1.4925190
H	6.0471120	5.4322390	-0.0554890
H	5.3109960	5.6890590	-1.6367340
C	3.2332540	1.5364690	-0.4176470
C	-3.9051050	0.6015410	-2.6598250
H	-2.8724470	0.2785560	-2.8148580
H	-4.3003350	0.9813550	-3.6032480
H	-4.4803640	-0.2897720	-2.3937110
C	5.0360160	-0.0610980	1.6982950
H	5.3724590	0.1586680	0.6915580
C	2.4469410	2.4698780	1.7927670
H	2.8500030	1.7443320	2.5042170
H	1.4272420	2.1523750	1.5641870
H	2.4033900	3.4397260	2.2905410
C	3.5639220	-2.1758530	-0.5531270
C	4.7459170	-2.8111190	-0.1827490
H	5.2313010	-2.5611140	0.7531240
C	-4.8263620	2.7493380	-1.7483530
H	-5.4151200	2.8302720	-2.6580430
C	3.4911050	-3.4682200	-2.5756180
H	3.0003870	-3.7216200	-3.5084730
C	-5.3035140	-3.7696080	-1.0183660
H	-6.2274630	-4.2606970	-0.7344200
C	-3.4911930	-3.4682650	-2.5755760
H	-3.0005090	-3.7216530	-3.5084520
C	-5.8194600	0.3012130	2.7816830
H	-6.7703990	0.7936470	2.6152910
C	-4.1569920	-0.5741180	4.2850080
H	-3.8133850	-0.7714190	5.2940540
C	5.3821950	0.0438940	4.0745370
H	5.9965930	0.3304190	4.9205690
C	-4.9178130	3.7507640	-0.7876720
C	5.3035030	-3.7695190	-1.0184870
H	6.2274800	-4.2605800	-0.7345850
C	-5.3821110	0.0440340	4.0745640
H	-5.9964800	0.3306000	4.9206030
C	4.6781350	-4.0957890	-2.2134680
H	5.1170240	-4.8426920	-2.8659090
C	-5.8016210	4.9446580	-1.0011010
H	-6.0470420	5.4322880	-0.0555200
H	-6.7367130	4.6659240	-1.4925680
H	-5.3108920	5.6891020	-1.6367500
99
RBiSe
Bi	0.0051240	0.6785590	-0.8453720
Se	-0.0058590	-0.9483650	-2.7788570
P	2.7505990	-0.8709160	0.6299860
P	-2.7422480	-0.8588780	0.6405780
N	-2.3562100	0.4372310	-0.1916390
N	2.3694030	0.4223540	-0.2071320
C	4.8036490	2.6714390	-1.8463940
H	5.4038830	2.6998060	-2.7517520
C	3.2327130	2.6024500	0.4444540
C	0.0016340	-3.4085030	2.2077860
H	0.0004360	-4.3475550	2.7482010
C	-4.9599010	0.1943040	1.8676870
H	-5.3253880	0.3411310	0.8578560
C	-3.2132780	2.6271550	0.4130520
C	-1.1954380	-2.8058440	1.8505630
H	-2.1374290	-3.2819970	2.1053220
C	-3.7367490	-0.4449060	2.0867470
C	-3.2142910	1.5248280	-0.4564860
C	1.2000370	-2.8119830	1.8449430
H	2.1409560	-3.2918960	2.0966650
C	4.8581890	3.7426730	-0.9591660
C	1.1937660	-1.6131050	1.1343370
C	-3.6298580	-2.1701970	-0.2250090
C	5.7017120	0.6555100	2.9297210
H	6.6511080	1.1476940	2.7541120
C	-3.2616590	-0.6011480	3.3863230
H	-2.3022030	-1.0739620	3.5583330
C	-1.1867460	-1.6061280	1.1412590
C	-4.8246450	-2.7163160	0.2358900
H	-5.2736070	-2.3547030	1.1531530
C	-2.3242460	2.6535640	1.6190320
H	-2.6523360	1.9396030	2.3782850
H	-2.3173740	3.6469070	2.0699450
H	-1.2963440	2.3873830	1.3608120
C	3.9438850	0.4410740	-2.6069950
H	4.3646700	0.7497400	-3.5651560
H	2.9184350	0.0971390	-2.7664700
H	4.5154860	-0.4222150	-2.2546290
C	-4.8640470	-4.1993690	-1.6558410
H	-5.3499320	-4.9887440	-2.2188120
C	3.9931350	1.5671060	-1.6210210
C	3.0634730	-2.6362070	-1.4267590
H	2.1417720	-2.1858340	-1.8005690
C	-4.0190860	1.5354140	-1.6054540
C	4.0592450	3.6895610	0.1735540
H	4.0707910	4.5220300	0.8718030
C	0.0041910	-0.9937930	0.7514750
C	3.9859600	-0.0909660	4.4431780
H	3.5995910	-0.1877190	5.4513970
C	-3.0431700	-2.6488820	-1.3980500
H	-2.1095940	-2.2157240	-1.7626880
C	3.2480930	-0.5739820	3.3729320
H	2.2799250	-1.0293920	3.5430740
C	3.7409550	-0.4532870	2.0765500
C	-4.0550110	3.6999610	0.1417590
H	-4.0559020	4.5476650	0.8213410
C	5.7237000	4.9343980	-1.2465770
H	6.7195560	4.6326520	-1.5811350
H	5.8398300	5.5636730	-0.3621980
H	5.2911620	5.5539590	-2.0387500
C	3.2164370	1.5228910	-0.4512260
C	-3.9858920	0.3907910	-2.5705570
H	-2.9649610	0.0308840	-2.7222110
H	-4.3999170	0.6894440	-3.5348580
H	-4.5722840	-0.4573790	-2.2058990
C	4.9747920	0.1646450	1.8577840
H	5.3529180	0.2847250	0.8490110
C	2.3939920	2.6010980	1.6874400
H	2.9299580	2.1504000	2.5280270
H	1.4766420	2.0271380	1.5510710
H	2.1274960	3.6203010	1.9728180
C	3.6363720	-2.1813680	-0.2375140
C	4.8131500	-2.7526800	0.2389820
H	5.2508170	-2.4087900	1.1685280
C	-4.8450870	2.6299430	-1.8339660
H	-5.4691970	2.6328190	-2.7234350
C	3.6803330	-3.6511260	-2.1365470
H	3.2361560	-3.9991950	-3.0621660
C	-5.4420970	-3.7296160	-0.4851080
H	-6.3759100	-4.1512650	-0.1306330
C	-3.6639770	-3.6612520	-2.1077690
H	-3.2092830	-4.0266350	-3.0215360
C	-5.6932290	0.6703720	2.9420960
H	-6.6342690	1.1782480	2.7661080
C	-4.0060650	-0.1320590	4.4582680
H	-3.6333040	-0.2569360	5.4685340
C	5.2090680	0.5274810	4.2221910
H	5.7788660	0.9151650	5.0590840
C	-4.8857490	3.7196090	-0.9713750
C	5.4268150	-3.7679810	-0.4823550
H	6.3468200	-4.2093560	-0.1159840
C	-5.2185690	0.5067380	4.2369890
H	-5.7938240	0.8822800	5.0756770
C	4.8626180	-4.2145080	-1.6689030
H	5.3454790	-5.0056850	-2.2319380
C	-5.7627350	4.9019340	-1.2629310
H	-5.9991420	5.4564830	-0.3524650
H	-6.7023550	4.5962810	-1.7287170
H	-5.2702770	5.5968590	-1.9511990
99
RBiTe
Bi	0.0099830	0.5597840	-0.8733500
Te	-0.0036260	-1.4936590	-2.6857730
P	2.7556610	-0.7145450	0.8487160
P	-2.7391930	-0.6955810	0.8648380
N	-2.3536750	0.4243540	-0.1943730
N	2.3756810	0.3930380	-0.2239220
C	4.8001860	2.4282110	-2.1322860
H	5.4288560	2.3288160	-3.0129450
C	3.1595580	2.6793530	0.0971310
C	0.0058340	-3.0037420	2.7682380
H	0.0044110	-3.8474330	3.4479040
C	-4.8740620	0.6291320	1.9730060
H	-5.2799580	0.6107660	0.9681180
C	-3.1543650	2.7068740	0.0458470
C	-1.1912460	-2.4592560	2.3269730
H	-2.1338300	-2.8827010	2.6603220
C	-3.6601050	-0.0039250	2.2527880
C	-3.2027990	1.4698970	-0.6171130
C	1.2044590	-2.4700400	2.3182150
H	2.1459080	-2.9000060	2.6464100
C	4.7940010	3.6317420	-1.4314900
C	1.1986650	-1.3989110	1.4270590
C	-3.6995840	-2.1081010	0.2827060
C	5.5509150	1.3087040	2.9525610
H	6.4958940	1.7909600	2.7315070
C	-3.1328090	0.0507060	3.5404170
H	-2.1805180	-0.4191690	3.7551210
C	-1.1831200	-1.3863400	1.4377240
C	-4.8898230	-2.5183030	0.8775270
H	-5.2893300	-1.9814180	1.7293710
C	-2.2273730	2.9276770	1.2025030
H	-2.5353230	2.3579140	2.0822900
H	-2.2005240	3.9832920	1.4764050
H	-1.2088980	2.6118070	0.9633510
C	4.0344550	0.0747970	-2.5362570
H	4.4967820	0.2300590	-3.5121640
H	3.0239120	-0.3156970	-2.6833980
H	4.6013340	-0.7036600	-2.0179380
C	-5.0517170	-4.3167380	-0.7102220
H	-5.5837780	-5.1766170	-1.1021490
C	4.0158730	1.3492540	-1.7506750
C	3.2329050	-2.7962350	-0.8508560
H	2.3264460	-2.4483100	-1.3484320
C	-4.0497270	1.2967330	-1.7220660
C	3.9632010	3.7354160	-0.3267230
H	3.9301130	4.6694690	0.2276530
C	0.0084100	-0.8510070	0.9483030
C	3.7779240	0.8006670	4.4987590
H	3.3426930	0.8807700	5.4883560
C	-3.1780960	-2.8128480	-0.8032670
H	-2.2484590	-2.4888360	-1.2736030
C	3.1085580	0.1014310	3.5057670
H	2.1450760	-0.3482860	3.7137050
C	3.6645100	-0.0053220	2.2340660
C	-3.9881550	3.7337550	-0.3828510
H	-3.9516920	4.6868180	0.1374680
C	5.6352270	4.7880970	-1.8862900
H	6.6635780	4.4775440	-2.0893090
H	5.6628880	5.5790680	-1.1346110
H	5.2414160	5.2225570	-2.8105810
C	3.2001760	1.4702860	-0.6123750
C	-4.0736040	0.0003440	-2.4710100
H	-3.0658220	-0.4049400	-2.5928470
H	-4.5179630	0.1353260	-3.4582670
H	-4.6609460	-0.7561210	-1.9430460
C	4.8923590	0.6021540	1.9599130
H	5.3191550	0.5439840	0.9651870
C	2.2923240	2.8608280	1.3077770
H	2.8745850	2.7533150	2.2280700
H	1.4915880	2.1227010	1.3456200
H	1.8448270	3.8568790	1.3150160
C	3.7204130	-2.1241480	0.2710570
C	4.8764450	-2.5680290	0.9077340
H	5.2485780	-2.0542880	1.7860680
C	-4.8658620	2.3521630	-2.1123500
H	-5.5219280	2.2124340	-2.9671320
C	3.9113390	-3.9005110	-1.3348770
H	3.5311480	-4.4177630	-2.2084410
C	-5.5661580	-3.6219420	0.3752510
H	-6.4962840	-3.9381620	0.8338220
C	-3.8561810	-3.9136150	-1.2949170
H	-3.4495520	-4.4539840	-2.1422000
C	-5.5456690	1.3097970	2.9751930
H	-6.4793690	1.8116420	2.7497780
C	-3.8157840	0.7245180	4.5417970
H	-3.4025150	0.7636570	5.5432330
C	4.9951380	1.4081380	4.2218250
H	5.5112570	1.9644510	4.9961040
C	-4.8575120	3.5769620	-1.4546230
C	5.5533570	-3.6743460	0.4124340
H	6.4572880	-4.0172120	0.9031090
C	-5.0186060	1.3574540	4.2592620
H	-5.5454910	1.8929580	5.0409060
C	5.0729010	-4.3377490	-0.7078470
H	5.6052150	-5.2000550	-1.0940380
C	-5.7251190	4.7089860	-1.9210430
H	-5.9112230	5.4250240	-1.1179460
H	-6.6896580	4.3482740	-2.2855570
H	-5.2509290	5.2547330	-2.7434780
