# Supplementary material for: Nature of the heavy formal double bonds As[double bond, length as m-dash]Ch, Sb[double bond, length as m-dash]Ch and Bi[double bond, length as m-dash]Ch (Ch = S, Se, Te) in NCN-pincer supported arsinidene, stibinidene and bismuthinidene chalcogenides
Source: Chem Sci. 2025 Jul 18;16(35):16232–9. doi: 10.1039/d5sc03320a (PMC12352694; doi:10.1039/d5sc03320a)
Supplement: SC-016-D5SC03320A-s003 [file SC-016-D5SC03320A-s003.cif]

# Supplementary Information (SI) for Chemical Science.
# This journal is © The Royal Society of Chemistry 2025

####################################################################### 
# 
# This file contains crystal structure data downloaded from the 
# Cambridge Structural Database (CSD) hosted by the Cambridge 
# Crystallographic Data Centre (CCDC).
# 
# Full information about CCDC data access policies and citation 
# guidelines are available at http://www.ccdc.cam.ac.uk/access/V1 
# 
# Audit and citation data items may have been added by the CCDC. 
# Please retain this information to preserve the provenance of 
# this file and to allow appropriate attribution of the data. 
# 
#######################################################################

data_meyerf230111_0ma
_database_code_depnum_ccdc_archive 'CCDC 2446710'
loop_
_audit_author_name
_audit_author_address
'Jens Beckmann'
;University of Bremen
Germany
;
_audit_update_record             
;
2025-04-25 deposited with the CCDC.	2025-07-18 downloaded from the CCDC.
;
_audit_creation_date             2024-02-22
_audit_creation_method           
;
Olex2 1.5
(compiled 2023.08.24 svn.re1ec1418 for OlexSys, GUI svn.r6817)
;
_shelx_SHELXL_version_number     2016/4
_chemical_name_common            ?
_chemical_name_systematic        ?
_chemical_formula_moiety         'C48 H45 Br N2 P2, 1[C7H16]'
_chemical_formula_sum            'C55 H61 Br N2 P2'
_chemical_formula_weight         891.90
_chemical_melting_point          ?
loop_
_atom_type_symbol
_atom_type_description
_atom_type_scat_dispersion_real
_atom_type_scat_dispersion_imag
_atom_type_scat_source
C C 0.0033 0.0016 'International Tables Vol C Tables 4.2.6.8 and 6.1.1.4'
H H 0.0000 0.0000 'International Tables Vol C Tables 4.2.6.8 and 6.1.1.4'
Br Br -0.2901 2.4595 'International Tables Vol C Tables 4.2.6.8 and 6.1.1.4'
N N 0.0061 0.0033 'International Tables Vol C Tables 4.2.6.8 and 6.1.1.4'
P P 0.1023 0.0942 'International Tables Vol C Tables 4.2.6.8 and 6.1.1.4'

_shelx_space_group_comment       
;
The symmetry employed for this shelxl refinement is uniquely defined
by the following loop, which should always be used as a source of
symmetry information in preference to the above space-group names.
They are only intended as comments.
;
_space_group_crystal_system      monoclinic
_space_group_IT_number           14
_space_group_name_H-M_alt        'P 1 21/c 1'
_space_group_name_Hall           '-P 2ybc'
loop_
_space_group_symop_operation_xyz
'x, y, z'
'-x, y+1/2, -z+1/2'
'-x, -y, -z'
'x, -y-1/2, z-1/2'

_cell_length_a                   22.580(3)
_cell_length_b                   12.2624(16)
_cell_length_c                   16.199(2)
_cell_angle_alpha                90
_cell_angle_beta                 94.048(5)
_cell_angle_gamma                90
_cell_volume                     4474.0(10)
_cell_formula_units_Z            4
_cell_measurement_reflns_used    9842
_cell_measurement_temperature    100.00
_cell_measurement_theta_max      31.30
_cell_measurement_theta_min      2.46
_shelx_estimated_absorpt_T_max   ?
_shelx_estimated_absorpt_T_min   ?
_exptl_absorpt_coefficient_mu    1.031
_exptl_absorpt_correction_T_max  0.7421
_exptl_absorpt_correction_T_min  0.6947
_exptl_absorpt_correction_type   multi-scan
_exptl_absorpt_process_details   
;
SADABS-2016/2 (Bruker,2016/2) was used for absorption correction.
wR2(int) was 0.0926 before and 0.0775 after correction.
The Ratio of minimum to maximum transmission is 0.9361.
The \l/2 correction factor is Not present.
;
_exptl_absorpt_special_details   ?
_exptl_crystal_colour            colourless
_exptl_crystal_density_diffrn    1.324
_exptl_crystal_density_meas      ?
_exptl_crystal_density_method    ?
_exptl_crystal_description       block
_exptl_crystal_F_000             1880
_exptl_crystal_size_max          0.20
_exptl_crystal_size_mid          0.20
_exptl_crystal_size_min          0.18
_exptl_transmission_factor_max   ?
_exptl_transmission_factor_min   ?
_diffrn_reflns_av_R_equivalents  0.0965
_diffrn_reflns_av_unetI/netI     0.0267
_diffrn_reflns_Laue_measured_fraction_full 0.999
_diffrn_reflns_Laue_measured_fraction_max 0.999
_diffrn_reflns_limit_h_max       26
_diffrn_reflns_limit_h_min       -26
_diffrn_reflns_limit_k_max       14
_diffrn_reflns_limit_k_min       -14
_diffrn_reflns_limit_l_max       19
_diffrn_reflns_limit_l_min       -19
_diffrn_reflns_number            271538
_diffrn_reflns_point_group_measured_fraction_full 0.999
_diffrn_reflns_point_group_measured_fraction_max 0.999
_diffrn_reflns_theta_full        25.005
_diffrn_reflns_theta_max         25.005
_diffrn_reflns_theta_min         2.085
_diffrn_ambient_temperature      100.00
_diffrn_detector_area_resol_mean ?
_diffrn_measured_fraction_theta_full 0.999
_diffrn_measured_fraction_theta_max 0.999
_diffrn_measurement_device_type  'Bruker Venture D8'
_diffrn_measurement_method       '\f and \w scans'
_diffrn_radiation_type           MoK\a
_diffrn_radiation_wavelength     0.71073
_diffrn_source                   ?
_diffrn_standards_number         0
_reflns_Friedel_coverage         0.000
_reflns_Friedel_fraction_full    .
_reflns_Friedel_fraction_max     .
_reflns_number_gt                7040
_reflns_number_total             7880
_reflns_special_details          
;
 Reflections were merged by SHELXL according to the crystal
 class for the calculation of statistics and refinement.
 
 Structure factors included contributions from the .fab file.
 
 _reflns_Friedel_fraction is defined as the number of unique
 Friedel pairs measured divided by the number that would be
 possible theoretically, ignoring centric projections and
 systematic absences.
;
_reflns_threshold_expression     'I > 2\s(I)'
_computing_cell_refinement       ?
_computing_data_collection       ?
_computing_data_reduction        ?
_computing_molecular_graphics    'Olex2 1.5 (Dolomanov et al., 2009)'
_computing_publication_material  'Olex2 1.5 (Dolomanov et al., 2009)'
_computing_structure_refinement  'SHELXL 2016/4 (Sheldrick, 2015)'
_computing_structure_solution    'SHELXT 2018/2 (Sheldrick, 2018)'
_refine_diff_density_max         1.071
_refine_diff_density_min         -0.272
_refine_diff_density_rms         0.070
_refine_ls_extinction_coef       .
_refine_ls_extinction_method     none
_refine_ls_goodness_of_fit_ref   1.072
_refine_ls_hydrogen_treatment    constr
_refine_ls_matrix_type           full
_refine_ls_number_parameters     484
_refine_ls_number_reflns         7880
_refine_ls_number_restraints     0
_refine_ls_R_factor_all          0.0403
_refine_ls_R_factor_gt           0.0350
_refine_ls_restrained_S_all      1.072
_refine_ls_shift/su_max          0.001
_refine_ls_shift/su_mean         0.000
_refine_ls_structure_factor_coef Fsqd
_refine_ls_weighting_details     
'w=1/[\s^2^(Fo^2^)+(0.0630P)^2^+1.9175P] where P=(Fo^2^+2Fc^2^)/3'
_refine_ls_weighting_scheme      calc
_refine_ls_wR_factor_gt          0.0966
_refine_ls_wR_factor_ref         0.1000
_refine_special_details          ?
_olex2_refinement_description    
;
1. Fixed Uiso
 At 1.2 times of:
  All C(H) groups
 At 1.5 times of:
  All C(H,H,H) groups
2.a Aromatic/amide H refined with riding coordinates:
 C13(H13), C14(H14), C12(H12), C25(H25), C23(H23), C62(H62), C24(H24),
 C72(H72), C35(H35), C21(H21), C22(H22), C34(H34), C64(H64), C33(H33), C31(H31),
  C45(H45), C41(H41), C74(H74), C44(H44), C43(H43), C55(H55), C32(H32),
 C51(H51), C42(H42), C53(H53), C52(H52), C54(H54)
2.b Idealised Me refined as rotating group:
 C67(H67A,H67B,H67C), C78(H78A,H78B,H78C), C76(H76A,H76B,H76C), C68(H68A,H68B,
 H68C), C66(H66A,H66B,H66C), C77(H77A,H77B,H77C)
;
_atom_sites_solution_hydrogens   geom
_atom_sites_solution_primary     ?
_atom_sites_solution_secondary   ?
loop_
_atom_site_label
_atom_site_type_symbol
_atom_site_fract_x
_atom_site_fract_y
_atom_site_fract_z
_atom_site_U_iso_or_equiv
_atom_site_adp_type
_atom_site_occupancy
_atom_site_site_symmetry_order
_atom_site_calc_flag
_atom_site_refinement_flags_posn
_atom_site_refinement_flags_adp
_atom_site_refinement_flags_occupancy
_atom_site_disorder_assembly
_atom_site_disorder_group
Br1 Br 0.20971(2) 0.61361(2) 0.22672(2) 0.01995(8) Uani 1 1 d . . . . .
P1 P 0.13644(2) 0.58842(4) 0.39798(3) 0.01732(12) Uani 1 1 d . . . . .
P2 P 0.34292(2) 0.49580(4) 0.22569(3) 0.01947(13) Uani 1 1 d . . . . .
N1 N 0.08543(7) 0.53510(14) 0.34346(10) 0.0215(4) Uani 1 1 d . . . . .
N2 N 0.36941(8) 0.60958(13) 0.20954(11) 0.0233(4) Uani 1 1 d . . . . .
C13 C 0.29212(9) 0.42396(17) 0.45685(14) 0.0244(5) Uani 1 1 d . . . . .
H13 H 0.309280 0.386458 0.503970 0.029 Uiso 1 1 calc R U . . .
C14 C 0.32181(9) 0.42881(17) 0.38580(13) 0.0238(4) Uani 1 1 d . . . . .
H14 H 0.359373 0.394219 0.384390 0.029 Uiso 1 1 calc R U . . .
C15 C 0.29777(9) 0.48383(16) 0.31533(13) 0.0198(4) Uani 1 1 d . . . . .
C12 C 0.23716(9) 0.47365(16) 0.45996(13) 0.0216(4) Uani 1 1 d . . . . .
H12 H 0.216632 0.468660 0.509039 0.026 Uiso 1 1 calc R U . . .
C25 C 0.09400(9) 0.79838(18) 0.38762(13) 0.0227(4) Uani 1 1 d . . . . .
H25 H 0.056278 0.763845 0.381625 0.027 Uiso 1 1 calc R U . . .
C63 C 0.06768(9) 0.37685(17) 0.11055(13) 0.0225(4) Uani 1 1 d . . . . .
C20 C 0.14568(9) 0.73518(16) 0.39199(12) 0.0194(4) Uani 1 1 d . . . . .
C10 C 0.24285(8) 0.53529(15) 0.32025(12) 0.0183(4) Uani 1 1 d . . . . .
C23 C 0.15225(10) 0.96106(18) 0.40050(14) 0.0283(5) Uani 1 1 d . . . . .
H23 H 0.154583 1.038273 0.404207 0.034 Uiso 1 1 calc R U . . .
C71 C 0.32627(9) 0.77654(18) 0.15083(14) 0.0256(5) Uani 1 1 d . . . . .
C67 C 0.06102(10) 0.32084(18) 0.02764(13) 0.0287(5) Uani 1 1 d . . . . .
H67A H 0.018758 0.312961 0.010374 0.043 Uiso 1 1 calc R U . . .
H67B H 0.079539 0.248598 0.031955 0.043 Uiso 1 1 calc R U . . .
H67C H 0.080417 0.364515 -0.013333 0.043 Uiso 1 1 calc R U . . .
C62 C 0.05572(9) 0.48801(17) 0.11807(13) 0.0227(4) Uani 1 1 d . . . . .
H62 H 0.043883 0.528587 0.069735 0.027 Uiso 1 1 calc R U . . .
C24 C 0.09746(10) 0.91060(18) 0.39198(14) 0.0262(5) Uani 1 1 d . . . . .
H24 H 0.062205 0.953122 0.389115 0.031 Uiso 1 1 calc R U . . .
C30 C 0.12030(9) 0.57099(16) 0.50548(12) 0.0203(4) Uani 1 1 d . . . . .
C72 C 0.30930(10) 0.88438(18) 0.16154(16) 0.0306(5) Uani 1 1 d . . . . .
H72 H 0.293645 0.924263 0.114671 0.037 Uiso 1 1 calc R U . . .
C11 C 0.21151(8) 0.53103(15) 0.39188(12) 0.0179(4) Uani 1 1 d . . . . .
C35 C 0.07530(9) 0.49894(17) 0.52405(13) 0.0237(4) Uani 1 1 d . . . . .
H35 H 0.053768 0.460260 0.480871 0.028 Uiso 1 1 calc R U . . .
C21 C 0.20044(9) 0.78709(17) 0.39916(13) 0.0234(4) Uani 1 1 d . . . . .
H21 H 0.235887 0.745159 0.400997 0.028 Uiso 1 1 calc R U . . .
C70 C 0.34948(9) 0.71674(17) 0.21986(13) 0.0214(4) Uani 1 1 d . . . . .
C22 C 0.20360(10) 0.89977(18) 0.40365(15) 0.0292(5) Uani 1 1 d . . . . .
H22 H 0.241179 0.934891 0.408910 0.035 Uiso 1 1 calc R U . . .
C60 C 0.08085(8) 0.48361(17) 0.26570(13) 0.0201(4) Uani 1 1 d . . . . .
C34 C 0.06202(10) 0.48382(18) 0.60553(13) 0.0270(5) Uani 1 1 d . . . . .
H34 H 0.030598 0.436331 0.617860 0.032 Uiso 1 1 calc R U . . .
C73 C 0.31431(10) 0.93601(18) 0.23787(16) 0.0311(5) Uani 1 1 d . . . . .
C78 C 0.38721(11) 0.7108(2) 0.37088(14) 0.0333(5) Uani 1 1 d . . . . .
H78A H 0.398187 0.763913 0.414530 0.050 Uiso 1 1 calc R U . . .
H78B H 0.422951 0.673527 0.354573 0.050 Uiso 1 1 calc R U . . .
H78C H 0.359679 0.657204 0.391557 0.050 Uiso 1 1 calc R U . . .
C64 C 0.08531(9) 0.32080(17) 0.18241(13) 0.0245(5) Uani 1 1 d . . . . .
H64 H 0.092890 0.244796 0.178952 0.029 Uiso 1 1 calc R U . . .
C61 C 0.06060(8) 0.54123(17) 0.19413(13) 0.0211(4) Uani 1 1 d . . . . .
C33 C 0.09413(10) 0.53722(19) 0.66868(14) 0.0302(5) Uani 1 1 d . . . . .
H33 H 0.085029 0.525866 0.724405 0.036 Uiso 1 1 calc R U . . .
C40 C 0.40432(9) 0.40234(17) 0.24620(13) 0.0228(5) Uani 1 1 d . . . . .
C75 C 0.35765(9) 0.76910(17) 0.29691(13) 0.0243(5) Uani 1 1 d . . . . .
C31 C 0.15218(10) 0.62588(17) 0.56994(14) 0.0251(5) Uani 1 1 d . . . . .
H31 H 0.182497 0.675927 0.557862 0.030 Uiso 1 1 calc R U . . .
C50 C 0.30062(10) 0.42791(18) 0.14040(14) 0.0278(5) Uani 1 1 d . . . . .
C65 C 0.09237(9) 0.37123(17) 0.25941(13) 0.0232(5) Uani 1 1 d . . . . .
C76 C 0.31956(12) 0.7241(2) 0.06710(14) 0.0365(6) Uani 1 1 d . . . . .
H76A H 0.288350 0.668546 0.066538 0.055 Uiso 1 1 calc R U . . .
H76B H 0.357165 0.689946 0.054819 0.055 Uiso 1 1 calc R U . . .
H76C H 0.308762 0.779657 0.025188 0.055 Uiso 1 1 calc R U . . .
C45 C 0.46140(9) 0.44187(18) 0.26353(14) 0.0256(5) Uani 1 1 d . . . . .
H45 H 0.468573 0.518201 0.263195 0.031 Uiso 1 1 calc R U . . .
C68 C 0.11094(12) 0.30545(19) 0.33538(15) 0.0353(6) Uani 1 1 d . . . . .
H68A H 0.150306 0.329329 0.357617 0.053 Uiso 1 1 calc R U . . .
H68B H 0.112407 0.228005 0.320723 0.053 Uiso 1 1 calc R U . . .
H68C H 0.082196 0.316208 0.377226 0.053 Uiso 1 1 calc R U . . .
C66 C 0.04508(10) 0.65995(18) 0.19972(14) 0.0283(5) Uani 1 1 d . . . . .
H66A H 0.012198 0.668834 0.235536 0.042 Uiso 1 1 calc R U . . .
H66B H 0.033196 0.687858 0.144326 0.042 Uiso 1 1 calc R U . . .
H66C H 0.079706 0.700630 0.222960 0.042 Uiso 1 1 calc R U . . .
C41 C 0.39462(10) 0.28993(18) 0.24692(16) 0.0333(5) Uani 1 1 d . . . . .
H41 H 0.355847 0.261923 0.233984 0.040 Uiso 1 1 calc R U . . .
C74 C 0.33980(10) 0.87755(18) 0.30413(15) 0.0291(5) Uani 1 1 d . . . . .
H74 H 0.345376 0.912382 0.356487 0.035 Uiso 1 1 calc R U . . .
C44 C 0.50812(10) 0.36985(19) 0.28138(16) 0.0318(5) Uani 1 1 d . . . . .
H44 H 0.547263 0.397221 0.292174 0.038 Uiso 1 1 calc R U . . .
C43 C 0.49807(10) 0.25897(19) 0.28355(15) 0.0332(5) Uani 1 1 d . . . . .
H43 H 0.529991 0.210116 0.296756 0.040 Uiso 1 1 calc R U . . .
C55 C 0.32276(13) 0.4363(2) 0.06298(15) 0.0405(6) Uani 1 1 d . . . . .
H55 H 0.357111 0.479161 0.056064 0.049 Uiso 1 1 calc R U . . .
C32 C 0.13979(11) 0.60768(18) 0.65117(14) 0.0289(5) Uani 1 1 d . . . . .
H32 H 0.162429 0.643248 0.694910 0.035 Uiso 1 1 calc R U . . .
C51 C 0.25058(11) 0.3644(2) 0.1500(2) 0.0430(7) Uani 1 1 d . . . . .
H51 H 0.235296 0.357527 0.202936 0.052 Uiso 1 1 calc R U . . .
C42 C 0.44108(10) 0.21936(19) 0.26632(17) 0.0376(6) Uani 1 1 d . . . . .
H42 H 0.433960 0.143058 0.267880 0.045 Uiso 1 1 calc R U . . .
C53 C 0.24517(16) 0.3209(2) 0.0056(2) 0.0613(10) Uani 1 1 d . . . . .
H53 H 0.225937 0.284866 -0.040795 0.074 Uiso 1 1 calc R U . . .
C52 C 0.22290(12) 0.3110(3) 0.0819(2) 0.0603(10) Uani 1 1 d . . . . .
H52 H 0.188632 0.267699 0.088264 0.072 Uiso 1 1 calc R U . . .
C54 C 0.29506(18) 0.3825(2) -0.00435(19) 0.0566(9) Uani 1 1 d . . . . .
H54 H 0.310482 0.388204 -0.057252 0.068 Uiso 1 1 calc R U . . .
C77 C 0.29187(13) 1.0511(2) 0.2473(2) 0.0460(7) Uani 1 1 d . . . . .
H77A H 0.293371 1.089846 0.194546 0.069 Uiso 1 1 calc R U . . .
H77B H 0.316868 1.088919 0.290091 0.069 Uiso 1 1 calc R U . . .
H77C H 0.250823 1.049047 0.263204 0.069 Uiso 1 1 calc R U . . .

loop_
_atom_site_aniso_label
_atom_site_aniso_U_11
_atom_site_aniso_U_22
_atom_site_aniso_U_33
_atom_site_aniso_U_23
_atom_site_aniso_U_13
_atom_site_aniso_U_12
Br1 0.01443(12) 0.02294(13) 0.02246(13) 0.00263(7) 0.00122(8) 0.00241(7)
P1 0.0129(3) 0.0181(3) 0.0211(3) -0.0002(2) 0.0016(2) -0.00169(19)
P2 0.0136(3) 0.0191(3) 0.0257(3) -0.0008(2) 0.0017(2) 0.00073(19)
N1 0.0157(8) 0.0260(9) 0.0228(9) -0.0009(7) 0.0018(7) -0.0045(7)
N2 0.0188(9) 0.0219(9) 0.0296(10) 0.0031(7) 0.0041(7) 0.0009(7)
C13 0.0225(11) 0.0205(10) 0.0296(11) 0.0062(9) -0.0029(9) 0.0001(8)
C14 0.0166(10) 0.0209(10) 0.0336(12) 0.0040(9) 0.0008(9) 0.0022(8)
C15 0.0152(10) 0.0162(10) 0.0279(11) -0.0013(8) 0.0014(8) -0.0018(8)
C12 0.0219(11) 0.0177(10) 0.0253(11) 0.0010(8) 0.0020(8) -0.0032(8)
C25 0.0171(10) 0.0264(11) 0.0246(11) -0.0029(9) 0.0016(8) 0.0008(8)
C63 0.0170(10) 0.0250(11) 0.0255(11) -0.0004(9) 0.0004(8) -0.0044(8)
C20 0.0190(10) 0.0197(10) 0.0197(10) -0.0005(8) 0.0022(8) 0.0001(8)
C10 0.0162(10) 0.0134(9) 0.0249(10) 0.0001(8) -0.0021(8) -0.0029(7)
C23 0.0336(12) 0.0170(10) 0.0341(12) -0.0012(9) 0.0015(10) 0.0033(9)
C71 0.0177(10) 0.0260(11) 0.0329(12) 0.0053(9) 0.0016(9) -0.0027(8)
C67 0.0297(12) 0.0292(12) 0.0264(12) -0.0009(9) -0.0025(9) -0.0024(9)
C62 0.0165(10) 0.0281(11) 0.0229(11) 0.0039(9) -0.0033(8) -0.0012(8)
C24 0.0223(11) 0.0264(11) 0.0296(12) -0.0035(9) 0.0000(9) 0.0076(9)
C30 0.0166(10) 0.0211(10) 0.0234(10) -0.0003(8) 0.0024(8) 0.0013(8)
C72 0.0220(12) 0.0264(12) 0.0429(14) 0.0121(10) -0.0006(10) -0.0004(9)
C11 0.0142(9) 0.0135(9) 0.0259(10) -0.0012(8) 0.0002(8) -0.0026(7)
C35 0.0185(11) 0.0266(11) 0.0259(11) 0.0011(9) 0.0009(8) -0.0007(8)
C21 0.0181(10) 0.0205(10) 0.0318(11) -0.0004(9) 0.0025(8) 0.0021(8)
C70 0.0136(10) 0.0207(10) 0.0302(11) 0.0034(9) 0.0043(8) -0.0022(8)
C22 0.0232(12) 0.0231(11) 0.0414(14) -0.0033(10) 0.0026(10) -0.0037(9)
C60 0.0132(9) 0.0233(11) 0.0237(10) 0.0003(8) 0.0013(8) -0.0053(8)
C34 0.0212(11) 0.0318(12) 0.0283(12) 0.0052(9) 0.0034(9) -0.0003(9)
C73 0.0243(12) 0.0213(11) 0.0484(14) 0.0033(10) 0.0065(10) -0.0028(9)
C78 0.0388(14) 0.0317(13) 0.0289(12) -0.0026(10) -0.0016(10) -0.0003(10)
C64 0.0229(11) 0.0191(10) 0.0311(12) -0.0008(9) -0.0014(9) -0.0042(8)
C61 0.0127(9) 0.0228(10) 0.0273(11) 0.0001(9) -0.0011(8) -0.0015(8)
C33 0.0332(13) 0.0354(13) 0.0226(11) 0.0042(10) 0.0060(9) 0.0064(10)
C40 0.0171(10) 0.0223(11) 0.0292(12) -0.0018(9) 0.0035(9) 0.0032(8)
C75 0.0162(10) 0.0243(11) 0.0328(12) 0.0009(9) 0.0041(8) -0.0028(8)
C31 0.0231(11) 0.0234(11) 0.0287(12) -0.0037(9) 0.0009(9) -0.0018(8)
C50 0.0231(11) 0.0223(11) 0.0364(13) -0.0075(9) -0.0078(9) 0.0075(9)
C65 0.0213(11) 0.0215(11) 0.0262(11) 0.0025(9) -0.0017(9) -0.0055(8)
C76 0.0425(14) 0.0358(13) 0.0306(13) 0.0059(10) -0.0029(10) 0.0014(11)
C45 0.0192(11) 0.0217(11) 0.0360(12) -0.0008(9) 0.0033(9) -0.0002(8)
C68 0.0502(15) 0.0221(11) 0.0320(13) 0.0038(10) -0.0085(11) -0.0057(10)
C66 0.0260(12) 0.0274(12) 0.0305(12) 0.0001(10) -0.0057(9) 0.0061(9)
C41 0.0198(11) 0.0227(11) 0.0571(16) -0.0026(11) -0.0008(10) 0.0014(9)
C74 0.0256(12) 0.0250(12) 0.0373(13) -0.0035(9) 0.0058(10) -0.0044(9)
C44 0.0149(11) 0.0348(13) 0.0456(14) -0.0013(10) 0.0014(10) 0.0015(9)
C43 0.0210(11) 0.0309(12) 0.0479(15) -0.0033(11) 0.0030(10) 0.0087(9)
C55 0.0635(18) 0.0254(12) 0.0316(13) -0.0029(10) -0.0052(12) 0.0081(12)
C32 0.0319(13) 0.0290(12) 0.0255(12) -0.0057(9) -0.0009(10) 0.0034(9)
C51 0.0219(12) 0.0387(14) 0.0678(19) -0.0269(13) -0.0013(12) 0.0018(10)
C42 0.0267(12) 0.0216(12) 0.0645(17) -0.0027(11) 0.0026(11) 0.0054(9)
C53 0.071(2) 0.0380(16) 0.068(2) -0.0304(15) -0.0432(18) 0.0322(16)
C52 0.0285(14) 0.0506(18) 0.099(3) -0.0471(18) -0.0183(15) 0.0099(12)
C54 0.102(3) 0.0301(15) 0.0347(15) -0.0049(11) -0.0186(16) 0.0226(16)
C77 0.0462(16) 0.0247(13) 0.0681(18) 0.0040(13) 0.0114(13) 0.0010(11)

_geom_special_details            
;
 All esds (except the esd in the dihedral angle between two l.s. planes)
 are estimated using the full covariance matrix.  The cell esds are taken
 into account individually in the estimation of esds in distances, angles
 and torsion angles; correlations between esds in cell parameters are only
 used when they are defined by crystal symmetry.  An approximate (isotropic)
 treatment of cell esds is used for estimating esds involving l.s. planes.
;
loop_
_geom_bond_atom_site_label_1
_geom_bond_atom_site_label_2
_geom_bond_distance
_geom_bond_site_symmetry_2
_geom_bond_publ_flag
Br1 C10 1.902(2) . ?
P1 N1 1.5461(17) . ?
P1 C20 1.815(2) . ?
P1 C30 1.817(2) . ?
P1 C11 1.844(2) . ?
P2 N2 1.5475(17) . ?
P2 C15 1.838(2) . ?
P2 C40 1.811(2) . ?
P2 C50 1.824(2) . ?
N1 C60 1.406(3) . ?
N2 C70 1.403(3) . ?
C13 H13 0.9500 . ?
C13 C14 1.373(3) . ?
C13 C12 1.387(3) . ?
C14 H14 0.9500 . ?
C14 C15 1.402(3) . ?
C15 C10 1.399(3) . ?
C12 H12 0.9500 . ?
C12 C11 1.399(3) . ?
C25 H25 0.9500 . ?
C25 C20 1.398(3) . ?
C25 C24 1.380(3) . ?
C63 C67 1.507(3) . ?
C63 C62 1.397(3) . ?
C63 C64 1.386(3) . ?
C20 C21 1.388(3) . ?
C10 C11 1.402(3) . ?
C23 H23 0.9500 . ?
C23 C24 1.381(3) . ?
C23 C22 1.380(3) . ?
C71 C72 1.391(3) . ?
C71 C70 1.407(3) . ?
C71 C76 1.499(3) . ?
C67 H67A 0.9800 . ?
C67 H67B 0.9800 . ?
C67 H67C 0.9800 . ?
C62 H62 0.9500 . ?
C62 C61 1.392(3) . ?
C24 H24 0.9500 . ?
C30 C35 1.395(3) . ?
C30 C31 1.398(3) . ?
C72 H72 0.9500 . ?
C72 C73 1.387(4) . ?
C35 H35 0.9500 . ?
C35 C34 1.386(3) . ?
C21 H21 0.9500 . ?
C21 C22 1.385(3) . ?
C70 C75 1.404(3) . ?
C22 H22 0.9500 . ?
C60 C61 1.406(3) . ?
C60 C65 1.407(3) . ?
C34 H34 0.9500 . ?
C34 C33 1.377(3) . ?
C73 C74 1.382(3) . ?
C73 C77 1.510(3) . ?
C78 H78A 0.9800 . ?
C78 H78B 0.9800 . ?
C78 H78C 0.9800 . ?
C78 C75 1.510(3) . ?
C64 H64 0.9500 . ?
C64 C65 1.391(3) . ?
C61 C66 1.502(3) . ?
C33 H33 0.9500 . ?
C33 C32 1.390(3) . ?
C40 C45 1.387(3) . ?
C40 C41 1.396(3) . ?
C75 C74 1.397(3) . ?
C31 H31 0.9500 . ?
C31 C32 1.383(3) . ?
C50 C55 1.386(4) . ?
C50 C51 1.390(4) . ?
C65 C68 1.506(3) . ?
C76 H76A 0.9800 . ?
C76 H76B 0.9800 . ?
C76 H76C 0.9800 . ?
C45 H45 0.9500 . ?
C45 C44 1.391(3) . ?
C68 H68A 0.9800 . ?
C68 H68B 0.9800 . ?
C68 H68C 0.9800 . ?
C66 H66A 0.9800 . ?
C66 H66B 0.9800 . ?
C66 H66C 0.9800 . ?
C41 H41 0.9500 . ?
C41 C42 1.379(3) . ?
C74 H74 0.9500 . ?
C44 H44 0.9500 . ?
C44 C43 1.379(3) . ?
C43 H43 0.9500 . ?
C43 C42 1.385(3) . ?
C55 H55 0.9500 . ?
C55 C54 1.386(4) . ?
C32 H32 0.9500 . ?
C51 H51 0.9500 . ?
C51 C52 1.393(4) . ?
C42 H42 0.9500 . ?
C53 H53 0.9500 . ?
C53 C52 1.372(5) . ?
C53 C54 1.375(5) . ?
C52 H52 0.9500 . ?
C54 H54 0.9500 . ?
C77 H77A 0.9800 . ?
C77 H77B 0.9800 . ?
C77 H77C 0.9800 . ?

loop_
_geom_angle_atom_site_label_1
_geom_angle_atom_site_label_2
_geom_angle_atom_site_label_3
_geom_angle
_geom_angle_site_symmetry_1
_geom_angle_site_symmetry_3
_geom_angle_publ_flag
N1 P1 C20 118.20(10) . . ?
N1 P1 C30 107.81(9) . . ?
N1 P1 C11 117.28(9) . . ?
C20 P1 C30 101.50(9) . . ?
C20 P1 C11 105.43(9) . . ?
C30 P1 C11 104.70(9) . . ?
N2 P2 C15 116.62(10) . . ?
N2 P2 C40 107.56(10) . . ?
N2 P2 C50 118.13(11) . . ?
C40 P2 C15 105.34(10) . . ?
C40 P2 C50 101.72(10) . . ?
C50 P2 C15 105.77(10) . . ?
C60 N1 P1 134.93(14) . . ?
C70 N2 P2 133.90(15) . . ?
C14 C13 H13 119.9 . . ?
C14 C13 C12 120.2(2) . . ?
C12 C13 H13 119.9 . . ?
C13 C14 H14 119.4 . . ?
C13 C14 C15 121.28(19) . . ?
C15 C14 H14 119.4 . . ?
C14 C15 P2 118.50(15) . . ?
C10 C15 P2 123.53(16) . . ?
C10 C15 C14 117.69(18) . . ?
C13 C12 H12 119.5 . . ?
C13 C12 C11 120.94(19) . . ?
C11 C12 H12 119.5 . . ?
C20 C25 H25 119.8 . . ?
C24 C25 H25 119.8 . . ?
C24 C25 C20 120.4(2) . . ?
C62 C63 C67 121.00(19) . . ?
C64 C63 C67 121.83(19) . . ?
C64 C63 C62 117.17(19) . . ?
C25 C20 P1 116.97(15) . . ?
C21 C20 P1 123.72(15) . . ?
C21 C20 C25 119.03(19) . . ?
C15 C10 Br1 118.88(15) . . ?
C15 C10 C11 122.12(18) . . ?
C11 C10 Br1 119.00(14) . . ?
C24 C23 H23 119.9 . . ?
C22 C23 H23 119.9 . . ?
C22 C23 C24 120.3(2) . . ?
C72 C71 C70 119.1(2) . . ?
C72 C71 C76 120.6(2) . . ?
C70 C71 C76 120.3(2) . . ?
C63 C67 H67A 109.5 . . ?
C63 C67 H67B 109.5 . . ?
C63 C67 H67C 109.5 . . ?
H67A C67 H67B 109.5 . . ?
H67A C67 H67C 109.5 . . ?
H67B C67 H67C 109.5 . . ?
C63 C62 H62 119.0 . . ?
C61 C62 C63 122.08(19) . . ?
C61 C62 H62 119.0 . . ?
C25 C24 C23 119.9(2) . . ?
C25 C24 H24 120.0 . . ?
C23 C24 H24 120.0 . . ?
C35 C30 P1 118.66(16) . . ?
C35 C30 C31 119.23(19) . . ?
C31 C30 P1 122.11(16) . . ?
C71 C72 H72 118.7 . . ?
C73 C72 C71 122.6(2) . . ?
C73 C72 H72 118.7 . . ?
C12 C11 P1 118.73(15) . . ?
C12 C11 C10 117.78(18) . . ?
C10 C11 P1 123.34(15) . . ?
C30 C35 H35 120.0 . . ?
C34 C35 C30 120.0(2) . . ?
C34 C35 H35 120.0 . . ?
C20 C21 H21 119.9 . . ?
C22 C21 C20 120.3(2) . . ?
C22 C21 H21 119.9 . . ?
N2 C70 C71 119.87(19) . . ?
N2 C70 C75 120.74(19) . . ?
C75 C70 C71 119.10(19) . . ?
C23 C22 C21 120.1(2) . . ?
C23 C22 H22 120.0 . . ?
C21 C22 H22 120.0 . . ?
N1 C60 C65 120.14(19) . . ?
C61 C60 N1 120.79(18) . . ?
C61 C60 C65 118.91(19) . . ?
C35 C34 H34 119.8 . . ?
C33 C34 C35 120.4(2) . . ?
C33 C34 H34 119.8 . . ?
C72 C73 C77 120.6(2) . . ?
C74 C73 C72 117.3(2) . . ?
C74 C73 C77 122.1(2) . . ?
H78A C78 H78B 109.5 . . ?
H78A C78 H78C 109.5 . . ?
H78B C78 H78C 109.5 . . ?
C75 C78 H78A 109.5 . . ?
C75 C78 H78B 109.5 . . ?
C75 C78 H78C 109.5 . . ?
C63 C64 H64 118.6 . . ?
C63 C64 C65 122.7(2) . . ?
C65 C64 H64 118.6 . . ?
C62 C61 C60 119.67(19) . . ?
C62 C61 C66 120.25(18) . . ?
C60 C61 C66 120.07(18) . . ?
C34 C33 H33 119.9 . . ?
C34 C33 C32 120.2(2) . . ?
C32 C33 H33 119.9 . . ?
C45 C40 P2 120.28(16) . . ?
C45 C40 C41 119.2(2) . . ?
C41 C40 P2 120.53(16) . . ?
C70 C75 C78 120.80(19) . . ?
C74 C75 C70 119.3(2) . . ?
C74 C75 C78 119.9(2) . . ?
C30 C31 H31 119.8 . . ?
C32 C31 C30 120.3(2) . . ?
C32 C31 H31 119.8 . . ?
C55 C50 P2 116.63(19) . . ?
C55 C50 C51 119.4(2) . . ?
C51 C50 P2 123.8(2) . . ?
C60 C65 C68 120.50(19) . . ?
C64 C65 C60 119.34(19) . . ?
C64 C65 C68 120.15(19) . . ?
C71 C76 H76A 109.5 . . ?
C71 C76 H76B 109.5 . . ?
C71 C76 H76C 109.5 . . ?
H76A C76 H76B 109.5 . . ?
H76A C76 H76C 109.5 . . ?
H76B C76 H76C 109.5 . . ?
C40 C45 H45 120.0 . . ?
C40 C45 C44 120.0(2) . . ?
C44 C45 H45 120.0 . . ?
C65 C68 H68A 109.5 . . ?
C65 C68 H68B 109.5 . . ?
C65 C68 H68C 109.5 . . ?
H68A C68 H68B 109.5 . . ?
H68A C68 H68C 109.5 . . ?
H68B C68 H68C 109.5 . . ?
C61 C66 H66A 109.5 . . ?
C61 C66 H66B 109.5 . . ?
C61 C66 H66C 109.5 . . ?
H66A C66 H66B 109.5 . . ?
H66A C66 H66C 109.5 . . ?
H66B C66 H66C 109.5 . . ?
C40 C41 H41 119.9 . . ?
C42 C41 C40 120.3(2) . . ?
C42 C41 H41 119.9 . . ?
C73 C74 C75 122.4(2) . . ?
C73 C74 H74 118.8 . . ?
C75 C74 H74 118.8 . . ?
C45 C44 H44 119.8 . . ?
C43 C44 C45 120.5(2) . . ?
C43 C44 H44 119.8 . . ?
C44 C43 H43 120.2 . . ?
C44 C43 C42 119.5(2) . . ?
C42 C43 H43 120.2 . . ?
C50 C55 H55 119.8 . . ?
C54 C55 C50 120.3(3) . . ?
C54 C55 H55 119.8 . . ?
C33 C32 H32 120.1 . . ?
C31 C32 C33 119.8(2) . . ?
C31 C32 H32 120.1 . . ?
C50 C51 H51 120.1 . . ?
C50 C51 C52 119.8(3) . . ?
C52 C51 H51 120.1 . . ?
C41 C42 C43 120.5(2) . . ?
C41 C42 H42 119.8 . . ?
C43 C42 H42 119.8 . . ?
C52 C53 H53 119.7 . . ?
C52 C53 C54 120.6(3) . . ?
C54 C53 H53 119.7 . . ?
C51 C52 H52 120.0 . . ?
C53 C52 C51 120.0(3) . . ?
C53 C52 H52 120.0 . . ?
C55 C54 H54 120.1 . . ?
C53 C54 C55 119.8(3) . . ?
C53 C54 H54 120.1 . . ?
C73 C77 H77A 109.5 . . ?
C73 C77 H77B 109.5 . . ?
C73 C77 H77C 109.5 . . ?
H77A C77 H77B 109.5 . . ?
H77A C77 H77C 109.5 . . ?
H77B C77 H77C 109.5 . . ?

loop_
_geom_torsion_atom_site_label_1
_geom_torsion_atom_site_label_2
_geom_torsion_atom_site_label_3
_geom_torsion_atom_site_label_4
_geom_torsion
_geom_torsion_site_symmetry_1
_geom_torsion_site_symmetry_2
_geom_torsion_site_symmetry_3
_geom_torsion_site_symmetry_4
_geom_torsion_publ_flag
Br1 C10 C11 P1 5.1(2) . . . . ?
Br1 C10 C11 C12 -179.46(14) . . . . ?
P1 N1 C60 C61 -97.8(2) . . . . ?
P1 N1 C60 C65 86.9(3) . . . . ?
P1 C20 C21 C22 -172.41(17) . . . . ?
P1 C30 C35 C34 179.90(16) . . . . ?
P1 C30 C31 C32 -177.89(17) . . . . ?
P2 N2 C70 C71 -102.2(2) . . . . ?
P2 N2 C70 C75 84.0(3) . . . . ?
P2 C15 C10 Br1 4.7(2) . . . . ?
P2 C15 C10 C11 -175.25(15) . . . . ?
P2 C40 C45 C44 178.30(18) . . . . ?
P2 C40 C41 C42 -177.0(2) . . . . ?
P2 C50 C55 C54 176.7(2) . . . . ?
P2 C50 C51 C52 -176.6(2) . . . . ?
N1 P1 C20 C25 40.84(19) . . . . ?
N1 P1 C20 C21 -145.29(17) . . . . ?
N1 P1 C30 C35 12.42(19) . . . . ?
N1 P1 C30 C31 -168.75(17) . . . . ?
N1 P1 C11 C12 -110.08(16) . . . . ?
N1 P1 C11 C10 65.36(19) . . . . ?
N1 C60 C61 C62 -179.16(18) . . . . ?
N1 C60 C61 C66 1.6(3) . . . . ?
N1 C60 C65 C64 177.44(18) . . . . ?
N1 C60 C65 C68 -1.3(3) . . . . ?
N2 P2 C15 C14 -106.69(17) . . . . ?
N2 P2 C15 C10 67.1(2) . . . . ?
N2 P2 C40 C45 14.4(2) . . . . ?
N2 P2 C40 C41 -167.31(19) . . . . ?
N2 P2 C50 C55 40.5(2) . . . . ?
N2 P2 C50 C51 -143.4(2) . . . . ?
N2 C70 C75 C78 -1.0(3) . . . . ?
N2 C70 C75 C74 177.02(19) . . . . ?
C13 C14 C15 P2 175.21(17) . . . . ?
C13 C14 C15 C10 1.0(3) . . . . ?
C13 C12 C11 P1 176.51(16) . . . . ?
C13 C12 C11 C10 0.8(3) . . . . ?
C14 C13 C12 C11 -1.2(3) . . . . ?
C14 C15 C10 Br1 178.55(15) . . . . ?
C14 C15 C10 C11 -1.4(3) . . . . ?
C15 P2 N2 C70 -34.6(3) . . . . ?
C15 P2 C40 C45 -110.67(18) . . . . ?
C15 P2 C40 C41 67.7(2) . . . . ?
C15 P2 C50 C55 173.26(17) . . . . ?
C15 P2 C50 C51 -10.7(2) . . . . ?
C15 C10 C11 P1 -174.98(15) . . . . ?
C15 C10 C11 C12 0.5(3) . . . . ?
C12 C13 C14 C15 0.2(3) . . . . ?
C25 C20 C21 C22 1.3(3) . . . . ?
C63 C62 C61 C60 3.1(3) . . . . ?
C63 C62 C61 C66 -177.68(19) . . . . ?
C63 C64 C65 C60 0.5(3) . . . . ?
C63 C64 C65 C68 179.3(2) . . . . ?
C20 P1 N1 C60 96.0(2) . . . . ?
C20 P1 C30 C35 137.30(17) . . . . ?
C20 P1 C30 C31 -43.87(19) . . . . ?
C20 P1 C11 C12 115.97(16) . . . . ?
C20 P1 C11 C10 -68.59(18) . . . . ?
C20 C25 C24 C23 0.2(3) . . . . ?
C20 C21 C22 C23 -0.4(3) . . . . ?
C71 C72 C73 C74 3.0(3) . . . . ?
C71 C72 C73 C77 -176.3(2) . . . . ?
C71 C70 C75 C78 -174.77(19) . . . . ?
C71 C70 C75 C74 3.2(3) . . . . ?
C67 C63 C62 C61 178.92(19) . . . . ?
C67 C63 C64 C65 179.3(2) . . . . ?
C62 C63 C64 C65 -1.3(3) . . . . ?
C24 C25 C20 P1 172.95(17) . . . . ?
C24 C25 C20 C21 -1.2(3) . . . . ?
C24 C23 C22 C21 -0.7(4) . . . . ?
C30 P1 N1 C60 -149.8(2) . . . . ?
C30 P1 C20 C25 -76.76(17) . . . . ?
C30 P1 C20 C21 97.11(18) . . . . ?
C30 P1 C11 C12 9.34(18) . . . . ?
C30 P1 C11 C10 -175.23(16) . . . . ?
C30 C35 C34 C33 -1.8(3) . . . . ?
C30 C31 C32 C33 -2.1(3) . . . . ?
C72 C71 C70 N2 -177.01(19) . . . . ?
C72 C71 C70 C75 -3.1(3) . . . . ?
C72 C73 C74 C75 -2.9(3) . . . . ?
C11 P1 N1 C60 -32.1(2) . . . . ?
C11 P1 C20 C25 174.28(15) . . . . ?
C11 P1 C20 C21 -11.8(2) . . . . ?
C11 P1 C30 C35 -113.18(17) . . . . ?
C11 P1 C30 C31 65.65(19) . . . . ?
C35 C30 C31 C32 0.9(3) . . . . ?
C35 C34 C33 C32 0.6(3) . . . . ?
C70 C71 C72 C73 0.0(3) . . . . ?
C70 C75 C74 C73 -0.2(3) . . . . ?
C22 C23 C24 C25 0.8(3) . . . . ?
C34 C33 C32 C31 1.3(3) . . . . ?
C78 C75 C74 C73 177.8(2) . . . . ?
C64 C63 C62 C61 -0.5(3) . . . . ?
C61 C60 C65 C64 2.0(3) . . . . ?
C61 C60 C65 C68 -176.7(2) . . . . ?
C40 P2 N2 C70 -152.5(2) . . . . ?
C40 P2 C15 C14 12.48(18) . . . . ?
C40 P2 C15 C10 -173.73(17) . . . . ?
C40 P2 C50 C55 -76.90(19) . . . . ?
C40 P2 C50 C51 99.2(2) . . . . ?
C40 C45 C44 C43 -1.2(4) . . . . ?
C40 C41 C42 C43 -1.4(4) . . . . ?
C31 C30 C35 C34 1.0(3) . . . . ?
C50 P2 N2 C70 93.2(2) . . . . ?
C50 P2 C15 C14 119.72(17) . . . . ?
C50 P2 C15 C10 -66.49(19) . . . . ?
C50 P2 C40 C45 139.16(19) . . . . ?
C50 P2 C40 C41 -42.5(2) . . . . ?
C50 C55 C54 C53 0.3(4) . . . . ?
C50 C51 C52 C53 0.2(4) . . . . ?
C65 C60 C61 C62 -3.8(3) . . . . ?
C65 C60 C61 C66 176.98(19) . . . . ?
C76 C71 C72 C73 179.6(2) . . . . ?
C76 C71 C70 N2 3.5(3) . . . . ?
C76 C71 C70 C75 177.3(2) . . . . ?
C45 C40 C41 C42 1.3(4) . . . . ?
C45 C44 C43 C42 1.1(4) . . . . ?
C41 C40 C45 C44 0.0(3) . . . . ?
C44 C43 C42 C41 0.2(4) . . . . ?
C55 C50 C51 C52 -0.7(4) . . . . ?
C51 C50 C55 C54 0.4(4) . . . . ?
C52 C53 C54 C55 -0.8(4) . . . . ?
C54 C53 C52 C51 0.6(4) . . . . ?
C77 C73 C74 C75 176.4(2) . . . . ?

_smtbx_masks_special_details     
;
A solvent mask was calculated and 250 electrons were 
found in a volume of 666\%A^3^ in 1 void per unit cell. 
This is consistent with the presence of 
1[C7H16] per Asymmetric Unit 
which account for 232 electrons 
per unit cell.
;
loop_
_smtbx_masks_void_nr
_smtbx_masks_void_average_x
_smtbx_masks_void_average_y
_smtbx_masks_void_average_z
_smtbx_masks_void_volume
_smtbx_masks_void_count_electrons
_smtbx_masks_void_content
1 0.500 -0.743 0.000 332.8 124.6 '2 heptane'
2 0.500 -0.607 0.500 332.8 124.6 '2 heptane'

_smtbx_masks_void_probe_radius   1.2
_smtbx_masks_void_truncation_radius 1.2
_shelx_res_file                  
;
TITL meyerf230111_0ma_a.res in P2(1)/c
 meyerf230111_0ma.res created by SHELXL-2016/4 at 11:22:52 on 22-Feb-2024
REM Old TITL MeyerF230111_0ma in P2(1)/c
REM SHELXT solution in P2(1)/c: R1 0.124, Rweak 0.006, Alpha 0.036
REM <I/s> 0.214 for 452 systematic absences, Orientation as input
REM Formula found by SHELXT: C48 N4 P2 Br
CELL 0.71073 22.5804 12.2624 16.1986 90 94.048 90
ZERR 4 0.0028 0.0016 0.0021 0 0.005 0
LATT 1
SYMM -X,0.5+Y,0.5-Z
SFAC C H Br N P
UNIT 220 244 4 8 8

L.S. 20
PLAN  7
TEMP -173.15
CONF
BOND
list 4
MORE -1
BOND $H
fmap 2 53
acta
ABIN
OMIT 0 50.01
OMIT -3 1 2
OMIT -1 0 2
OMIT 0 0 2
OMIT 1 0 2
OMIT 1 1 0
OMIT 3 0 0
OMIT 4 1 0
REM <olex2.extras>
REM <HklSrc "%.\\MeyerF230111_0ma.hkl">
REM </olex2.extras>

WGHT    0.063000    1.917500
FVAR       0.08742
BR1   3    0.209709    0.613615    0.226715    11.00000    0.01443    0.02294 =
         0.02246    0.00263    0.00122    0.00241
P1    5    0.136444    0.588425    0.397976    11.00000    0.01288    0.01808 =
         0.02106   -0.00025    0.00161   -0.00169
P2    5    0.342922    0.495805    0.225686    11.00000    0.01363    0.01909 =
         0.02574   -0.00084    0.00168    0.00073
N1    4    0.085435    0.535101    0.343458    11.00000    0.01567    0.02603 =
         0.02278   -0.00086    0.00182   -0.00449
N2    4    0.369406    0.609584    0.209538    11.00000    0.01880    0.02192 =
         0.02961    0.00305    0.00412    0.00087
C13   1    0.292121    0.423957    0.456846    11.00000    0.02245    0.02051 =
         0.02962    0.00624   -0.00289    0.00014
AFIX  43
H13   2    0.309280    0.386458    0.503970    11.00000   -1.20000
AFIX   0
C14   1    0.321814    0.428812    0.385804    11.00000    0.01665    0.02094 =
         0.03356    0.00400    0.00083    0.00217
AFIX  43
H14   2    0.359373    0.394219    0.384390    11.00000   -1.20000
AFIX   0
C15   1    0.297770    0.483830    0.315330    11.00000    0.01518    0.01625 =
         0.02790   -0.00129    0.00140   -0.00178
C12   1    0.237156    0.473653    0.459964    11.00000    0.02190    0.01774 =
         0.02530    0.00096    0.00203   -0.00321
AFIX  43
H12   2    0.216632    0.468660    0.509039    11.00000   -1.20000
AFIX   0
C25   1    0.093996    0.798383    0.387623    11.00000    0.01707    0.02644 =
         0.02457   -0.00288    0.00159    0.00075
AFIX  43
H25   2    0.056278    0.763845    0.381625    11.00000   -1.20000
AFIX   0
C63   1    0.067678    0.376854    0.110554    11.00000    0.01701    0.02495 =
         0.02548   -0.00038    0.00042   -0.00442
C20   1    0.145676    0.735182    0.391988    11.00000    0.01899    0.01972 =
         0.01972   -0.00054    0.00218    0.00012
C10   1    0.242854    0.535290    0.320247    11.00000    0.01616    0.01335 =
         0.02494    0.00008   -0.00210   -0.00287
C23   1    0.152252    0.961055    0.400500    11.00000    0.03362    0.01701 =
         0.03409   -0.00125    0.00154    0.00335
AFIX  43
H23   2    0.154583    1.038273    0.404207    11.00000   -1.20000
AFIX   0
C71   1    0.326270    0.776542    0.150826    11.00000    0.01774    0.02600 =
         0.03294    0.00529    0.00163   -0.00273
C67   1    0.061016    0.320837    0.027643    11.00000    0.02974    0.02917 =
         0.02643   -0.00086   -0.00253   -0.00244
AFIX 137
H67A  2    0.018758    0.312961    0.010374    11.00000   -1.50000
H67B  2    0.079539    0.248598    0.031955    11.00000   -1.50000
H67C  2    0.080417    0.364515   -0.013333    11.00000   -1.50000
AFIX   0
C62   1    0.055722    0.488014    0.118071    11.00000    0.01647    0.02815 =
         0.02286    0.00391   -0.00325   -0.00124
AFIX  43
H62   2    0.043883    0.528587    0.069735    11.00000   -1.20000
AFIX   0
C24   1    0.097459    0.910603    0.391976    11.00000    0.02231    0.02639 =
         0.02963   -0.00347   -0.00001    0.00755
AFIX  43
H24   2    0.062205    0.953122    0.389115    11.00000   -1.20000
AFIX   0
C30   1    0.120296    0.570995    0.505483    11.00000    0.01661    0.02109 =
         0.02342   -0.00027    0.00242    0.00126
C72   1    0.309297    0.884384    0.161537    11.00000    0.02199    0.02643 =
         0.04294    0.01206   -0.00056   -0.00036
AFIX  43
H72   2    0.293645    0.924263    0.114671    11.00000   -1.20000
AFIX   0
C11   1    0.211508    0.531026    0.391880    11.00000    0.01422    0.01347 =
         0.02588   -0.00116    0.00022   -0.00263
C35   1    0.075300    0.498942    0.524045    11.00000    0.01845    0.02657 =
         0.02587    0.00109    0.00091   -0.00069
AFIX  43
H35   2    0.053768    0.460260    0.480871    11.00000   -1.20000
AFIX   0
C21   1    0.200440    0.787087    0.399161    11.00000    0.01808    0.02050 =
         0.03180   -0.00042    0.00246    0.00209
AFIX  43
H21   2    0.235887    0.745159    0.400997    11.00000   -1.20000
AFIX   0
C70   1    0.349483    0.716743    0.219862    11.00000    0.01362    0.02066 =
         0.03019    0.00337    0.00433   -0.00216
C22   1    0.203602    0.899767    0.403652    11.00000    0.02322    0.02312 =
         0.04142   -0.00327    0.00256   -0.00372
AFIX  43
H22   2    0.241179    0.934891    0.408910    11.00000   -1.20000
AFIX   0
C60   1    0.080849    0.483612    0.265697    11.00000    0.01317    0.02335 =
         0.02371    0.00033    0.00131   -0.00529
C34   1    0.062023    0.483815    0.605527    11.00000    0.02117    0.03183 =
         0.02827    0.00522    0.00343   -0.00025
AFIX  43
H34   2    0.030598    0.436331    0.617860    11.00000   -1.20000
AFIX   0
C73   1    0.314308    0.936012    0.237872    11.00000    0.02427    0.02128 =
         0.04839    0.00332    0.00653   -0.00282
C78   1    0.387210    0.710825    0.370880    11.00000    0.03879    0.03168 =
         0.02890   -0.00263   -0.00157   -0.00027
AFIX 137
H78A  2    0.398187    0.763913    0.414530    11.00000   -1.50000
H78B  2    0.422951    0.673527    0.354573    11.00000   -1.50000
H78C  2    0.359679    0.657204    0.391557    11.00000   -1.50000
AFIX   0
C64   1    0.085311    0.320804    0.182414    11.00000    0.02289    0.01910 =
         0.03115   -0.00084   -0.00137   -0.00424
AFIX  43
H64   2    0.092890    0.244796    0.178952    11.00000   -1.20000
AFIX   0
C61   1    0.060601    0.541233    0.194134    11.00000    0.01270    0.02280 =
         0.02733    0.00005   -0.00110   -0.00145
C33   1    0.094126    0.537223    0.668682    11.00000    0.03324    0.03535 =
         0.02261    0.00419    0.00601    0.00637
AFIX  43
H33   2    0.085029    0.525866    0.724405    11.00000   -1.20000
AFIX   0
C40   1    0.404316    0.402336    0.246202    11.00000    0.01714    0.02227 =
         0.02925   -0.00183    0.00347    0.00321
C75   1    0.357654    0.769104    0.296911    11.00000    0.01616    0.02428 =
         0.03279    0.00086    0.00412   -0.00277
C31   1    0.152177    0.625885    0.569944    11.00000    0.02312    0.02340 =
         0.02875   -0.00365    0.00091   -0.00178
AFIX  43
H31   2    0.182497    0.675927    0.557862    11.00000   -1.20000
AFIX   0
C50   1    0.300622    0.427912    0.140402    11.00000    0.02312    0.02234 =
         0.03639   -0.00752   -0.00784    0.00751
C65   1    0.092373    0.371230    0.259411    11.00000    0.02130    0.02152 =
         0.02624    0.00251   -0.00168   -0.00545
C76   1    0.319555    0.724138    0.067097    11.00000    0.04246    0.03580 =
         0.03058    0.00589   -0.00294    0.00142
AFIX 137
H76A  2    0.288350    0.668546    0.066538    11.00000   -1.50000
H76B  2    0.357165    0.689946    0.054819    11.00000   -1.50000
H76C  2    0.308762    0.779657    0.025188    11.00000   -1.50000
AFIX   0
C45   1    0.461396    0.441871    0.263527    11.00000    0.01923    0.02171 =
         0.03596   -0.00080    0.00326   -0.00018
AFIX  43
H45   2    0.468573    0.518201    0.263195    11.00000   -1.20000
AFIX   0
C68   1    0.110941    0.305450    0.335377    11.00000    0.05024    0.02215 =
         0.03196    0.00381   -0.00850   -0.00567
AFIX 137
H68A  2    0.150306    0.329329    0.357617    11.00000   -1.50000
H68B  2    0.112407    0.228005    0.320723    11.00000   -1.50000
H68C  2    0.082196    0.316208    0.377226    11.00000   -1.50000
AFIX   0
C66   1    0.045077    0.659947    0.199725    11.00000    0.02603    0.02740 =
         0.03048    0.00006   -0.00567    0.00612
AFIX 137
H66A  2    0.012198    0.668834    0.235536    11.00000   -1.50000
H66B  2    0.033196    0.687858    0.144326    11.00000   -1.50000
H66C  2    0.079706    0.700630    0.222960    11.00000   -1.50000
AFIX   0
C41   1    0.394621    0.289933    0.246918    11.00000    0.01975    0.02269 =
         0.05705   -0.00259   -0.00078    0.00141
AFIX  43
H41   2    0.355847    0.261923    0.233984    11.00000   -1.20000
AFIX   0
C74   1    0.339796    0.877552    0.304129    11.00000    0.02564    0.02498 =
         0.03732   -0.00346    0.00576   -0.00439
AFIX  43
H74   2    0.345376    0.912382    0.356487    11.00000   -1.20000
AFIX   0
C44   1    0.508122    0.369850    0.281384    11.00000    0.01487    0.03480 =
         0.04559   -0.00128    0.00140    0.00151
AFIX  43
H44   2    0.547263    0.397221    0.292174    11.00000   -1.20000
AFIX   0
C43   1    0.498066    0.258966    0.283547    11.00000    0.02095    0.03094 =
         0.04791   -0.00326    0.00298    0.00874
AFIX  43
H43   2    0.529991    0.210116    0.296756    11.00000   -1.20000
AFIX   0
C55   1    0.322763    0.436309    0.062984    11.00000    0.06350    0.02535 =
         0.03158   -0.00292   -0.00523    0.00808
AFIX  43
H55   2    0.357111    0.479161    0.056064    11.00000   -1.20000
AFIX   0
C32   1    0.139785    0.607679    0.651171    11.00000    0.03193    0.02898 =
         0.02548   -0.00575   -0.00092    0.00344
AFIX  43
H32   2    0.162429    0.643248    0.694910    11.00000   -1.20000
AFIX   0
C51   1    0.250584    0.364443    0.150033    11.00000    0.02193    0.03868 =
         0.06776   -0.02688   -0.00131    0.00177
AFIX  43
H51   2    0.235296    0.357527    0.202936    11.00000   -1.20000
AFIX   0
C42   1    0.441083    0.219360    0.266319    11.00000    0.02673    0.02162 =
         0.06447   -0.00268    0.00261    0.00541
AFIX  43
H42   2    0.433960    0.143058    0.267880    11.00000   -1.20000
AFIX   0
C53   1    0.245166    0.320905    0.005597    11.00000    0.07136    0.03797 =
         0.06775   -0.03040   -0.04325    0.03216
AFIX  43
H53   2    0.225937    0.284866   -0.040795    11.00000   -1.20000
AFIX   0
C52   1    0.222902    0.310989    0.081900    11.00000    0.02851    0.05063 =
         0.09866   -0.04710   -0.01826    0.00993
AFIX  43
H52   2    0.188632    0.267699    0.088264    11.00000   -1.20000
AFIX   0
C54   1    0.295060    0.382531   -0.004354    11.00000    0.10172    0.03013 =
         0.03473   -0.00493   -0.01864    0.02257
AFIX  43
H54   2    0.310482    0.388204   -0.057252    11.00000   -1.20000
AFIX   0
C77   1    0.291873    1.051053    0.247251    11.00000    0.04616    0.02471 =
         0.06810    0.00402    0.01142    0.00097
AFIX 137
H77A  2    0.293371    1.089846    0.194546    11.00000   -1.50000
H77B  2    0.316868    1.088919    0.290091    11.00000   -1.50000
H77C  2    0.250823    1.049047    0.263204    11.00000   -1.50000
AFIX   0
HKLF 4


REM  meyerf230111_0ma_a.res in P2(1)/c
REM R1 =  0.0350 for    7040 Fo > 4sig(Fo)  and  0.0403 for all    7880 data
REM    484 parameters refined using      0 restraints

END

WGHT      0.0629      1.9248

REM Highest difference peak  1.071,  deepest hole -0.272,  1-sigma level  0.070
Q1    1   0.2008  0.6177  0.2841  11.00000  0.05    1.07
Q2    1   0.2186  0.6135  0.1699  11.00000  0.05    1.04
Q3    1   0.1285  0.5827  0.4540  11.00000  0.05    0.70
Q4    1   0.3263  0.4912  0.2793  11.00000  0.05    0.56
Q5    1   0.3195  0.4596  0.1787  11.00000  0.05    0.34
Q6    1   0.1378  0.5864  0.3370  11.00000  0.05    0.34
Q7    1   0.0720  0.5169  0.1609  11.00000  0.05    0.34
;
_shelx_res_checksum              2767
_shelx_fab_file                  
;
-34 0 2 1.7004 0.0814
-34 0 4 1.7513 -0.0164
-34 0 6 0.7410 -0.2128
-34 1 1 -0.9902 -0.1127
-34 1 2 -1.0097 -0.0998
-34 1 3 -0.8844 0.0617
-34 1 4 -0.8118 0.0663
-34 1 5 -1.1284 0.0236
-34 1 6 0.4142 -0.0840
-34 1 7 -1.2088 -0.2740
-34 2 1 1.2626 -0.0618
-34 2 2 1.8738 0.0222
-34 2 3 0.4369 0.0531
-34 2 4 1.1104 -0.1075
-34 2 5 -0.7207 -0.1291
-34 2 6 -0.0101 -0.0723
-34 3 1 0.0774 0.0009
-34 3 2 -0.8697 -0.0490
-34 3 3 0.3924 0.0304
-34 3 4 -1.2729 0.3439
-34 3 5 0.8292 -0.1641
-34 4 1 0.6087 0.1307
-34 4 2 1.8554 -0.3293
-34 4 3 -0.9135 -0.0295
-33 0 2 -2.7841 -0.0434
-33 0 4 -2.4678 0.0036
-33 0 6 -0.7300 0.1971
-33 0 8 -0.6007 -0.1095
-33 1 1 1.2614 0.0949
-33 1 2 0.8736 0.0925
-33 1 3 0.9400 -0.0559
-33 1 4 0.6948 -0.0732
-33 1 5 0.8315 -0.0617
-33 1 6 -0.4403 0.0958
-33 1 7 1.3122 0.2505
-33 1 8 -1.0152 0.5558
-33 1 9 1.2185 0.3588
-33 2 1 -1.8614 0.0510
-33 2 2 -2.2356 -0.0138
-33 2 3 -0.8196 -0.0208
-33 2 4 -1.3668 0.0805
-33 2 5 0.8780 0.0963
-33 2 6 -0.1682 0.0327
-33 2 7 1.0285 -0.0191
-33 2 8 -0.6598 -0.0478
-33 2 9 0.7437 0.0935
-33 3 1 -0.1090 -0.0073
-33 3 2 1.0760 0.0072
-33 3 3 -1.1372 -0.0198
-33 3 4 1.5421 -0.3307
-33 3 5 -1.7384 0.1581
-33 3 6 0.8101 -0.2723
-33 3 7 -1.4597 0.3910
-33 3 8 0.0848 0.2940
-33 4 1 -0.9668 -0.1555
-33 4 2 -1.9207 0.2885
-33 4 3 1.1472 0.0503
-33 4 4 -0.7842 0.0909
-33 4 5 0.8930 0.1658
-33 4 6 0.0987 -0.2842
-33 4 7 -0.7278 -0.1932
-33 5 1 0.8816 0.0055
-33 5 2 0.4094 0.1205
-33 5 3 0.0206 0.0153
-33 5 4 1.0543 -0.1183
-33 5 5 -1.0161 -0.1469
-33 5 6 0.5854 -0.0285
-33 6 1 -1.6447 -0.2006
-33 6 2 -0.2895 -0.3248
-33 6 3 -0.4005 0.2602
-32 0 2 3.6705 0.0131
-32 0 4 2.9136 0.0132
-32 0 6 0.8041 -0.1486
-32 0 8 0.3090 0.0743
-32 0 10 0.2550 0.6338
-32 1 1 -1.3221 -0.0604
-32 1 2 -0.4058 -0.0669
-32 1 3 -0.6674 0.0347
-32 1 4 -0.2916 0.0708
-32 1 5 -0.1734 0.0924
-32 1 6 0.4058 -0.0869
-32 1 7 -1.0573 -0.1700
-32 1 8 0.8817 -0.4170
-32 1 9 -1.1939 -0.3197
-32 1 10 -0.1014 -0.1337
-32 1 11 -0.4742 -0.3073
-32 2 1 2.1617 -0.0338
-32 2 2 2.2137 0.0087
-32 2 3 0.9275 0.0093
-32 2 4 1.2623 -0.0478
-32 2 5 -0.9612 -0.0474
-32 2 6 0.2211 0.0233
-32 2 7 -1.2306 0.0911
-32 2 8 1.0710 0.0504
-32 2 9 -0.4930 -0.1090
-32 2 10 0.6836 0.0150
-32 2 11 0.0862 -0.4639
-32 3 1 0.3733 0.0206
-32 3 2 -0.9257 0.0188
-32 3 3 1.9245 0.0076
-32 3 4 -1.3724 0.2577
-32 3 5 2.5159 -0.1136
-32 3 6 -0.8306 0.1613
-32 3 7 1.8975 -0.3008
-32 3 8 -0.1524 -0.2753
-32 3 9 0.4945 -0.0794
-32 3 10 -0.5026 -0.1587
-32 4 1 1.2361 0.1521
-32 4 2 1.5279 -0.2032
-32 4 3 -1.2009 -0.0578
-32 4 4 0.6283 -0.0489
-32 4 5 -1.3596 -0.1748
-32 4 6 0.0238 0.2982
-32 4 7 0.5831 0.1873
-32 4 8 0.8861 0.2658
-32 4 9 -0.1919 0.2548
-32 4 10 0.7953 -0.1930
-32 5 1 -1.2383 0.0001
-32 5 2 -0.3222 -0.1182
-32 5 3 -0.4669 -0.0149
-32 5 4 -1.1449 0.1041
-32 5 5 0.6428 0.1587
-32 5 6 -1.1863 0.0003
-32 5 7 0.3435 0.0441
-32 5 8 -0.5383 -0.1725
-32 5 9 0.0605 -0.1287
-32 6 1 2.2456 0.2134
-32 6 2 0.3774 0.3070
-32 6 3 0.8224 -0.2497
-32 6 4 0.7930 0.0259
-32 6 5 0.0675 -0.3111
-32 6 6 2.3966 -0.1580
-32 6 7 1.2006 0.2544
-32 7 1 -0.7273 -0.0245
-32 7 2 0.0771 0.0310
-32 7 3 -1.0002 -0.1637
-32 7 4 -0.1694 0.3376
-32 7 5 0.1820 0.0014
-31 0 2 -3.9456 0.0015
-31 0 4 -2.9184 -0.0258
-31 0 6 -1.0640 0.0851
-31 0 8 -0.4392 -0.0207
-31 0 10 -0.3555 -0.4829
-31 0 12 -0.5828 -0.5064
-31 1 1 1.1209 0.0238
-31 1 2 -0.3489 0.0325
-31 1 3 0.1011 0.0018
-31 1 4 -0.3124 -0.0645
-31 1 5 -0.5339 -0.0971
-31 1 6 -0.3751 0.0599
-31 1 7 0.6815 0.0654
-31 1 8 -0.4332 0.2245
-31 1 9 1.0977 0.2390
-31 1 10 0.2315 0.0006
-31 1 11 0.3185 0.2387
-31 1 12 1.1579 -0.2521
-31 2 1 -1.9502 0.0156
-31 2 2 -1.7950 -0.0036
-31 2 3 -0.7494 -0.0141
-31 2 4 -0.8167 0.0292
-31 2 5 0.7912 0.0068
-31 2 6 -0.0590 -0.0616
-31 2 7 1.1138 -0.1259
-31 2 8 -1.3100 -0.0649
-31 2 9 0.1953 0.0907
-31 2 10 -1.1681 -0.0252
-31 2 11 -0.4839 0.4082
-31 2 12 0.2501 -0.0985
-31 3 1 -0.9285 -0.0310
-31 3 2 0.4946 -0.0204
-31 3 3 -2.5381 0.0050
-31 3 4 0.9440 -0.1529
-31 3 5 -2.8291 0.0516
-31 3 6 0.6980 -0.0491
-31 3 7 -1.9215 0.1652
-31 3 8 0.2465 0.2147
-31 3 9 -1.0295 0.0297
-31 3 10 0.9113 0.0651
-31 3 11 0.4348 -0.2199
-31 3 12 0.7827 -0.0904
-31 4 1 -1.2871 -0.1295
-31 4 2 -0.8926 0.1078
-31 4 3 1.0756 0.0473
-31 4 4 -0.2967 0.0293
-31 4 5 1.4231 0.1672
-31 4 6 -0.0738 -0.2489
-31 4 7 -0.5493 -0.1360
-31 4 8 -1.2521 -0.2233
-31 4 9 0.0720 -0.1831
-31 4 10 -1.3771 0.1959
-31 4 11 0.9383 -0.0514
-31 5 1 1.3268 0.0121
-31 5 2 0.1834 0.1090
-31 5 3 0.9367 0.0169
-31 5 4 0.9447 -0.0797
-31 5 5 0.1161 -0.1452
-31 5 6 1.6899 0.0332
-31 5 7 0.1970 -0.0181
-31 5 8 0.7754 0.1452
-31 5 9 -0.1310 0.1542
-31 5 10 0.7765 -0.2041
-31 6 1 -2.2830 -0.1923
-31 6 2 -0.4001 -0.2463
-31 6 3 -0.9482 0.2024
-31 6 4 -0.3851 0.0292
-31 6 5 0.0330 0.2454
-31 6 6 -2.4990 0.1672
-31 6 7 -1.1983 -0.2816
-31 6 8 -2.6452 -0.0161
-31 6 9 -0.5591 -0.2097
-31 7 1 0.2991 0.0171
-31 7 2 -0.5259 -0.0435
-31 7 3 0.8019 0.1768
-31 7 4 -0.2801 -0.3157
-31 7 5 -0.0232 -0.0203
-31 7 6 -0.1686 -0.2002
-31 7 7 -0.6274 0.0649
-31 7 8 -0.8650 0.3660
-31 8 1 -0.4041 -0.0246
-31 8 2 0.8448 0.1158
-31 8 3 0.1971 -0.0200
-31 8 4 1.3126 0.1587
-31 8 5 0.3330 0.1748
-30 0 2 3.4071 -0.0016
-30 0 4 2.5216 0.0266
-30 0 6 1.4879 -0.0290
-30 0 8 1.1349 -0.0240
-30 0 10 0.7534 0.2583
-30 0 12 0.6923 0.3808
-30 0 14 0.8557 0.2024
-30 1 1 -0.6999 0.0035
-30 1 2 1.1647 -0.0024
-30 1 3 0.5423 -0.0404
-30 1 4 0.9170 0.0566
-30 1 5 0.8918 0.0733
-30 1 6 0.4464 -0.0243
-30 1 7 -0.5184 0.0238
-30 1 8 -0.0333 -0.0510
-30 1 9 -1.0558 -0.1418
-30 1 10 -0.4136 0.0777
-30 1 11 -0.2697 -0.1638
-30 1 12 -0.7692 0.2243
-30 1 13 1.5558 -0.2166
-30 1 14 -1.3204 0.4094
-30 2 1 1.2103 -0.0008
-30 2 2 1.1605 -0.0017
-30 2 3 0.4332 0.0211
-30 2 4 0.3135 -0.0306
-30 2 5 -0.2807 0.0054
-30 2 6 -0.2347 0.0615
-30 2 7 -0.5742 0.1112
-30 2 8 1.2048 0.0699
-30 2 9 0.0539 -0.0512
-30 2 10 1.6040 0.0195
-30 2 11 0.6239 -0.2716
-30 2 12 0.0252 0.0923
-30 2 13 0.1914 -0.3612
-30 3 1 1.6645 0.0299
-30 3 2 -0.0399 0.0053
-30 3 3 2.8520 -0.0173
-30 3 4 -0.5700 0.0522
-30 3 5 2.5993 0.0017
-30 3 6 -0.5120 -0.0286
-30 3 7 1.4774 -0.0393
-30 3 8 -0.2488 -0.1280
-30 3 9 1.3771 0.0171
-30 3 10 -1.1514 0.0203
-30 3 11 0.2215 0.1632
-30 3 12 -1.1792 0.1132
-30 3 13 -0.3708 0.2591
-30 4 1 1.0788 0.0996
-30 4 2 0.3242 -0.0332
-30 4 3 -0.8371 -0.0201
-30 4 4 -0.0383 -0.0362
-30 4 5 -1.0788 -0.1359
-30 4 6 -0.0130 0.1511
-30 4 7 0.6405 0.0676
-30 4 8 1.1633 0.1565
-30 4 9 0.0580 0.0814
-30 4 10 1.6762 -0.1565
-30 4 11 -1.2932 0.0692
-30 4 12 0.6867 -0.4817
-30 4 13 -0.3135 0.0938
-30 5 1 -1.0380 -0.0335
-30 5 2 -0.1123 -0.0900
-30 5 3 -1.2007 -0.0181
-30 5 4 -0.5926 0.0595
-30 5 5 -0.9362 0.1142
-30 5 6 -1.9314 -0.0564
-30 5 7 -0.9131 -0.0277
-30 5 8 -0.8922 -0.1038
-30 5 9 0.1145 -0.1678
-30 5 10 -0.6357 0.1586
-30 5 11 1.2321 -0.2265
-30 5 12 -0.2376 0.2662
-30 6 1 1.6680 0.1395
-30 6 2 0.4364 0.1668
-30 6 3 0.6967 -0.1364
-30 6 4 -0.0552 -0.0674
-30 6 5 -0.2612 -0.1705
-30 6 6 1.9270 -0.1412
-30 6 7 0.8423 0.2631
-30 6 8 2.6717 0.0463
-30 6 9 0.7353 0.1347
-30 6 10 1.2749 0.1809
-30 6 11 -0.7606 -0.1935
-30 7 1 0.4064 0.0021
-30 7 2 0.7078 0.0096
-30 7 3 -0.3075 -0.1580
-30 7 4 0.4590 0.2523
-30 7 5 -0.2456 0.0468
-30 7 6 0.2959 0.1582
-30 7 7 0.6484 -0.0187
-30 7 8 1.2269 -0.3275
-30 7 9 0.1193 -0.1405
-30 7 10 0.9090 -0.5322
-30 8 1 -0.0695 0.0036
-30 8 2 -0.4933 -0.0988
-30 8 3 -0.3631 0.0467
-30 8 4 -1.1993 -0.1447
-30 8 5 -0.4169 -0.1200
-30 8 6 -0.1750 -0.0861
-30 8 7 -0.4281 -0.2776
-30 8 8 0.0232 0.2149
-30 9 1 0.3565 -0.0911
-30 9 2 0.4174 0.0975
-30 9 3 -0.2643 -0.0377
-30 9 4 0.4478 -0.0154
-30 9 5 -1.1516 0.1745
-30 9 6 1.6092 -0.0417
-29 0 2 -2.2309 -0.0054
-29 0 4 -1.9709 -0.0149
-29 0 6 -1.9136 -0.0038
-29 0 8 -2.1158 0.0420
-29 0 10 -1.3750 -0.0527
-29 0 12 -0.5060 -0.1971
-29 0 14 -0.8456 -0.2403
-29 1 1 0.2303 -0.0169
-29 1 2 -1.7294 -0.0137
-29 1 3 -0.9292 0.0622
-29 1 4 -1.2942 -0.0438
-29 1 5 -0.6650 -0.0370
-29 1 6 -0.6588 -0.0062
-29 1 7 0.7422 -0.0717
-29 1 8 0.1608 -0.0563
-29 1 9 1.0915 0.0533
-29 1 10 0.4682 -0.0725
-29 1 11 0.2717 0.1046
-29 1 12 0.3014 -0.1401
-29 1 13 -1.5723 0.1565
-29 1 14 1.0823 -0.3911
-29 1 15 -1.9514 0.2223
-29 2 1 -0.1604 -0.0098
-29 2 2 -0.5756 0.0047
-29 2 3 -0.1650 -0.0193
-29 2 4 -0.1149 0.0408
-29 2 5 -0.4428 0.0137
-29 2 6 0.4425 -0.0290
-29 2 7 -0.2582 -0.0593
-29 2 8 -0.7420 -0.0516
-29 2 9 -0.2256 0.0058
-29 2 10 -1.7654 0.0047
-29 2 11 -0.4396 0.1087
-29 2 12 -0.4916 -0.0598
-29 2 13 -0.2335 0.2636
-29 2 14 0.1459 -0.0733
-29 2 15 0.1176 0.2812
-29 3 1 -2.3073 -0.0168
-29 3 2 -0.1357 0.0089
-29 3 3 -2.8567 0.0273
-29 3 4 0.4691 0.0164
-29 3 5 -2.0671 -0.0291
-29 3 6 0.3258 0.0571
-29 3 7 -0.8301 -0.0362
-29 3 8 0.0496 0.0383
-29 3 9 -1.4097 -0.0440
-29 3 10 1.0624 -0.0616
-29 3 11 -0.8474 -0.1022
-29 3 12 1.3843 -0.1192
-29 3 13 0.4038 -0.1941
-29 3 14 0.9682 0.0103
-29 4 1 -0.6640 -0.0703
-29 4 2 -0.0601 -0.0070
-29 4 3 0.5728 -0.0140
-29 4 4 0.1988 0.0546
-29 4 5 0.5264 0.0835
-29 4 6 0.1982 -0.0425
-29 4 7 -0.7363 -0.0119
-29 4 8 -0.5645 -0.0777
-29 4 9 -0.1065 0.0110
-29 4 10 -1.5120 0.0817
-29 4 11 1.6552 -0.0559
-29 4 12 -0.8363 0.3820
-29 4 13 0.8143 -0.1249
-29 4 14 -0.1603 0.5498
-29 5 1 0.4370 0.0503
-29 5 2 0.2187 0.0618
-29 5 3 1.1215 0.0139
-29 5 4 0.3148 -0.0513
-29 5 5 1.4410 -0.0810
-29 5 6 1.8528 0.0600
-29 5 7 1.5185 0.0708
-29 5 8 0.7983 0.0490
-29 5 9 0.0649 0.1663
-29 5 10 0.1847 -0.1014
-29 5 11 -1.3419 0.1704
-29 5 12 0.0646 -0.1528
-29 5 13 -0.5191 0.2660
-29 6 1 -0.6945 -0.0703
-29 6 2 -0.5479 -0.0942
-29 6 3 -0.2380 0.0709
-29 6 4 0.2515 0.0751
-29 6 5 0.4764 0.1047
-29 6 6 -0.9235 0.0862
-29 6 7 -0.2592 -0.2046
-29 6 8 -1.8641 -0.0622
-29 6 9 -0.7389 -0.0844
-29 6 10 -1.0908 -0.1819
-29 6 11 0.6103 0.1954
-29 6 12 -0.4868 -0.2015
-29 7 1 -0.9908 -0.0240
-29 7 2 -0.5223 0.0541
-29 7 3 -0.3237 0.1202
-29 7 4 -0.2193 -0.1665
-29 7 5 0.3524 -0.0620
-29 7 6 -0.0579 -0.1348
-29 7 7 -0.5014 -0.0163
-29 7 8 -1.2309 0.2184
-29 7 9 -0.5255 0.1161
-29 7 10 -1.0940 0.4838
-29 7 11 -0.3859 -0.0833
-29 8 1 0.4973 0.0248
-29 8 2 -0.0929 0.0797
-29 8 3 0.5550 -0.0797
-29 8 4 0.5159 0.1150
-29 8 5 0.7409 0.0417
-29 8 6 0.0592 0.0490
-29 8 7 0.7409 0.2534
-29 8 8 -0.0875 -0.2117
-29 8 9 0.0424 0.2618
-29 8 10 1.0139 -0.5504
-29 9 1 -0.3514 0.0842
-29 9 2 -0.1723 -0.1192
-29 9 3 -0.0897 0.0533
-29 9 4 -0.0137 0.0061
-29 9 5 0.9494 -0.1689
-29 9 6 -1.7344 0.0637
-29 9 7 0.7267 -0.3865
-29 9 8 -1.7051 0.0083
-29 10 1 -1.0459 -0.0312
-29 10 2 -0.1923 0.0395
-29 10 3 0.0112 -0.0071
-29 10 4 -0.8782 -0.1409
-29 10 5 0.8929 0.0212
-28 0 2 0.9053 0.0114
-28 0 4 1.5581 -0.0019
-28 0 6 2.1085 0.0118
-28 0 8 2.8109 -0.0338
-28 0 10 1.9329 -0.0673
-28 0 12 0.1249 0.0328
-28 0 14 0.4360 0.2076
-28 0 16 0.9810 0.2981
-28 1 1 0.0319 0.0165
-28 1 2 1.8347 0.0144
-28 1 3 0.7734 -0.0559
-28 1 4 1.3315 0.0227
-28 1 5 -0.0493 0.0104
-28 1 6 0.9433 0.0185
-28 1 7 -1.2079 0.0759
-28 1 8 0.2011 0.0906
-28 1 9 -1.0991 0.0094
-28 1 10 -0.2436 0.0092
-28 1 11 -0.1789 -0.0637
-28 1 12 0.0652 0.0210
-28 1 13 1.3284 -0.1324
-28 1 14 -0.7479 0.3105
-28 1 15 1.5937 -0.2023
-28 1 16 -1.6665 0.2005
-28 2 1 -0.8404 0.0183
-28 2 2 0.2344 -0.0023
-28 2 3 0.0331 0.0092
-28 2 4 0.3765 -0.0420
-28 2 5 1.0641 -0.0479
-28 2 6 -0.3892 -0.0086
-28 2 7 1.0493 -0.0011
-28 2 8 0.0946 0.0145
-28 2 9 0.3414 0.0347
-28 2 10 1.5557 -0.0353
-28 2 11 0.0823 0.0272
-28 2 12 0.9781 0.0212
-28 2 13 0.3111 -0.1587
-28 2 14 0.2058 0.0671
-28 2 15 0.0812 -0.2091
-28 2 16 0.5488 0.0107
-28 3 1 2.5528 0.0001
-28 3 2 -0.1459 -0.0083
-28 3 3 2.6204 -0.0313
-28 3 4 -0.6253 -0.0441
-28 3 5 1.6325 0.0294
-28 3 6 -0.1081 -0.0451
-28 3 7 0.4341 0.0530
-28 3 8 0.3698 0.0326
-28 3 9 1.2249 0.0428
-28 3 10 -0.6433 0.0485
-28 3 11 1.2344 0.0479
-28 3 12 -1.3511 0.0833
-28 3 13 -0.3311 0.1275
-28 3 14 -1.1538 0.0080
-28 3 15 -0.6432 0.2108
-28 4 1 0.1440 0.0433
-28 4 2 0.1543 0.0194
-28 4 3 -0.3591 0.0400
-28 4 4 -0.0763 -0.0619
-28 4 5 -0.0219 -0.0238
-28 4 6 -0.3286 -0.0365
-28 4 7 0.7071 -0.0154
-28 4 8 -0.3136 0.0035
-28 4 9 0.0094 -0.0629
-28 4 10 0.8990 0.0050
-28 4 11 -1.8910 0.0236
-28 4 12 0.8357 -0.2003
-28 4 13 -1.3120 0.1049
-28 4 14 -0.1363 -0.4955
-28 4 15 -0.0188 -0.0110
-28 5 1 0.2410 -0.0533
-28 5 2 -0.5419 -0.0297
-28 5 3 -0.7375 -0.0037
-28 5 4 -0.2789 0.0527
-28 5 5 -1.4111 0.0580
-28 5 6 -1.5198 -0.0467
-28 5 7 -1.7686 -0.0854
-28 5 8 -0.5182 0.0062
-28 5 9 -0.3990 -0.1461
-28 5 10 0.4481 0.0580
-28 5 11 1.1130 -0.0974
-28 5 12 0.1869 0.0541
-28 5 13 0.2806 -0.1965
-28 5 14 0.5582 0.2376
-28 6 1 -0.1054 0.0081
-28 6 2 0.7337 0.0441
-28 6 3 -0.1050 -0.0194
-28 6 4 -0.0743 -0.0545
-28 6 5 -0.5250 -0.0568
-28 6 6 -0.0453 -0.0196
-28 6 7 -0.3587 0.1218
-28 6 8 0.5997 0.0552
-28 6 9 0.5260 0.0688
-28 6 10 0.5426 0.1283
-28 6 11 -0.3412 -0.1220
-28 6 12 0.4650 0.2041
-28 6 13 -1.0429 -0.1797
-28 6 14 0.3270 0.0345
-28 7 1 1.1570 0.0385
-28 7 2 0.0997 -0.1144
-28 7 3 0.9140 -0.0806
-28 7 4 -0.2988 0.0799
-28 7 5 -0.0461 0.0558
-28 7 6 -0.5154 0.1251
-28 7 7 0.3785 0.0308
-28 7 8 0.7644 -0.0818
-28 7 9 0.7398 -0.0992
-28 7 10 1.1532 -0.3600
-28 7 11 0.4196 0.0662
-28 7 12 0.4935 -0.5357
-28 7 13 -0.1075 0.2608
-28 8 1 -0.7495 -0.0510
-28 8 2 0.6112 -0.0671
-28 8 3 -0.6898 0.1038
-28 8 4 0.3668 -0.0771
-28 8 5 -1.2165 0.0276
-28 8 6 0.1929 -0.0307
-28 8 7 -1.2014 -0.2116
-28 8 8 0.1494 0.1504
-28 8 9 0.1517 -0.2246
-28 8 10 -1.3773 0.4747
-28 8 11 1.6376 0.0578
-28 9 1 0.1311 -0.0730
-28 9 2 -0.0683 0.1214
-28 9 3 0.4083 -0.0683
-28 9 4 -0.2274 -0.0036
-28 9 5 -0.2581 0.1304
-28 9 6 1.6108 -0.0684
-28 9 7 -0.3202 0.3413
-28 9 8 1.8708 0.0132
-28 9 9 -1.0513 0.4017
-28 9 10 0.7265 -0.0664
-28 10 1 1.0966 0.0095
-28 10 2 0.4342 -0.0458
-28 10 3 0.0679 0.0067
-28 10 4 1.3682 0.1145
-28 10 5 -1.3054 -0.0134
-28 10 6 0.8643 0.1269
-28 10 7 -1.2497 -0.2230
-28 10 8 0.0450 -0.2432
-28 11 1 1.0902 -0.0289
-28 11 2 0.0574 0.0498
-28 11 3 0.7386 0.0314
-28 11 4 -0.3627 0.0731
-27 0 2 0.0459 -0.0107
-27 0 4 -1.3908 0.0127
-27 0 6 -1.8808 -0.0070
-27 0 8 -2.7196 0.0144
-27 0 10 -2.0858 0.0908
-27 0 12 0.2355 0.0577
-27 0 14 0.1572 -0.1303
-27 0 16 -0.9067 -0.2575
-27 1 1 0.1150 -0.0053
-27 1 2 -1.5180 -0.0068
-27 1 3 -0.0218 0.0276
-27 1 4 -1.1249 0.0043
-27 1 5 0.8595 -0.0048
-27 1 6 -1.1685 -0.0078
-27 1 7 1.5251 -0.0521
-27 1 8 -0.8670 -0.0762
-27 1 9 0.9197 -0.0398
-27 1 10 -0.2350 0.0563
-27 1 11 -0.1151 0.0312
-27 1 12 -0.2456 0.0870
-27 1 13 -1.0379 0.1238
-27 1 14 0.4429 -0.1884
-27 1 15 -1.0645 0.1921
-27 1 16 1.4518 -0.0794
-27 1 17 0.3335 0.1563
-27 2 1 1.4850 -0.0261
-27 2 2 -0.1741 -0.0048
-27 2 3 0.0276 -0.0001
-27 2 4 -0.8979 0.0246
-27 2 5 -1.2641 0.0719
-27 2 6 0.1098 0.0240
-27 2 7 -1.4522 0.0418
-27 2 8 0.4831 0.0226
-27 2 9 -0.4307 -0.0648
-27 2 10 -1.0741 0.0535
-27 2 11 0.1836 -0.1095
-27 2 12 -1.3338 0.0009
-27 2 13 -0.4345 0.0813
-27 2 14 -0.5459 -0.0586
-27 2 15 -0.3818 0.1047
-27 2 16 -0.4043 -0.0615
-27 3 1 -2.2537 0.0089
-27 3 2 0.8322 -0.0083
-27 3 3 -2.2345 0.0259
-27 3 4 0.8378 0.0416
-27 3 5 -1.5790 -0.0148
-27 3 6 -0.1976 0.0158
-27 3 7 -0.6331 -0.0322
-27 3 8 -0.9048 -0.0720
-27 3 9 -1.0740 -0.0182
-27 3 10 0.0571 0.0009
-27 3 11 -1.3251 -0.0024
-27 3 12 1.1399 -0.0101
-27 3 13 0.1266 -0.0835
-27 3 14 1.0450 -0.0106
-27 3 15 0.7013 -0.1460
-27 3 16 0.3219 0.3908
-27 4 1 0.3767 -0.0184
-27 4 2 -0.4787 -0.0200
-27 4 3 0.2481 -0.0458
-27 4 4 -0.3223 0.0439
-27 4 5 -0.2830 -0.0246
-27 4 6 0.2120 0.0639
-27 4 7 -0.5536 0.0180
-27 4 8 1.0585 0.0508
-27 4 9 0.2083 0.0673
-27 4 10 -0.0461 -0.0760
-27 4 11 1.9168 0.0071
-27 4 12 -0.6670 0.0004
-27 4 13 1.6493 -0.0424
-27 4 14 0.4035 0.3513
-27 4 15 0.4275 -0.0333
-27 4 16 0.9422 0.2120
-27 5 1 -0.6860 0.0427
-27 5 2 1.0193 0.0013
-27 5 3 0.2475 -0.0078
-27 5 4 0.4918 -0.0536
-27 5 5 0.8944 -0.0458
-27 5 6 1.0736 0.0280
-27 5 7 1.5684 0.0597
-27 5 8 0.1943 -0.0414
-27 5 9 0.7708 0.1051
-27 5 10 -0.9885 -0.0345
-27 5 11 -0.6107 0.0408
-27 5 12 -0.4050 -0.0006
-27 5 13 0.0128 0.0923
-27 5 14 -0.3707 -0.2157
-27 5 15 0.8046 0.3450
-27 6 1 0.2864 0.0276
-27 6 2 -0.9291 -0.0169
-27 6 3 0.0755 -0.0140
-27 6 4 -0.4023 0.0222
-27 6 5 0.3357 0.0268
-27 6 6 0.5359 -0.0365
-27 6 7 0.8424 -0.0360
-27 6 8 0.5145 -0.0299
-27 6 9 -0.1066 -0.0715
-27 6 10 0.0928 -0.0428
-27 6 11 0.0190 0.0055
-27 6 12 -0.1886 -0.1682
-27 6 13 0.9453 0.1423
-27 6 14 -0.0738 -0.0596
-27 6 15 1.0844 0.1324
-27 7 1 -0.9240 -0.0404
-27 7 2 0.2835 0.1404
-27 7 3 -1.3736 0.0503
-27 7 4 0.7513 -0.0087
-27 7 5 -0.7109 -0.0320
-27 7 6 1.1548 -0.1140
-27 7 7 -0.4373 -0.0294
-27 7 8 0.0456 -0.0293
-27 7 9 -0.7596 0.0837
-27 7 10 -1.0016 0.2062
-27 7 11 -0.3338 -0.0156
-27 7 12 -0.8162 0.4235
-27 7 13 0.5847 -0.2050
-27 7 14 -1.4505 0.3906
-27 8 1 0.8265 0.0636
-27 8 2 -0.8261 0.0581
-27 8 3 0.7068 -0.1098
-27 8 4 -0.9581 0.0349
-27 8 5 1.5865 -0.0656
-27 8 6 -0.4247 0.0284
-27 8 7 1.6898 0.1694
-27 8 8 -0.2711 -0.0486
-27 8 9 -0.1450 0.1540
-27 8 10 1.4674 -0.3185
-27 8 11 -2.0728 -0.1202
-27 8 12 2.3002 -0.4999
-27 8 13 -2.9154 -0.2233
-27 9 1 0.1611 0.0584
-27 9 2 0.2048 -0.1040
-27 9 3 -0.5396 0.0755
-27 9 4 0.1318 0.0083
-27 9 5 -0.5373 -0.0686
-27 9 6 -1.4018 0.0636
-27 9 7 -0.3682 -0.2431
-27 9 8 -1.7161 -0.0348
-27 9 9 0.6018 -0.2997
-27 9 10 -0.8734 0.0512
-27 9 11 1.3053 -0.3334
-27 10 1 -0.6762 0.0223
-27 10 2 -0.5019 0.0456
-27 10 3 0.0633 -0.0013
-27 10 4 -1.5671 -0.0698
-27 10 5 1.2821 -0.0165
-27 10 6 -1.1062 -0.1189
-27 10 7 1.0437 0.1860
-27 10 8 -0.3174 0.1982
-27 10 9 0.1687 0.3381
-27 10 10 -0.1800 0.3458
-27 11 1 -0.9182 -0.0287
-27 11 2 -0.1257 -0.0542
-27 11 3 -0.6252 -0.0097
-27 11 4 -0.2078 -0.1138
-27 11 5 0.3693 -0.0127
-27 11 6 0.0698 0.3244
-27 11 7 0.5208 0.0203
-26 0 2 -0.3663 0.0022
-26 0 4 1.2821 -0.0114
-26 0 6 1.1741 0.0052
-26 0 8 1.7513 0.0008
-26 0 10 1.6715 -0.0558
-26 0 12 -0.3919 -0.0685
-26 0 14 -0.6001 0.0509
-26 0 16 0.5288 0.1478
-26 1 1 -0.6531 -0.0122
-26 1 2 1.0306 0.0004
-26 1 3 -1.0560 0.0029
-26 1 4 0.9213 -0.0273
-26 1 5 -1.3150 0.0135
-26 1 6 1.2393 -0.0195
-26 1 7 -1.3375 0.0207
-26 1 8 1.4344 0.0458
-26 1 9 -0.4749 0.0405
-26 1 10 0.7394 -0.0792
-26 1 11 0.5666 0.0006
-26 1 12 0.2514 -0.1413
-26 1 13 0.8934 -0.0974
-26 1 14 -0.2123 0.0663
-26 1 15 0.6499 -0.1747
-26 1 16 -0.8648 -0.0433
-26 1 17 -0.3345 -0.1368
-26 2 1 -1.6929 0.0316
-26 2 2 0.3009 0.0121
-26 2 3 -0.1821 0.0002
-26 2 4 1.2505 0.0053
-26 2 5 0.9315 -0.0681
-26 2 6 0.1532 -0.0094
-26 2 7 1.3355 -0.0505
-26 2 8 -0.8108 -0.0414
-26 2 9 0.5062 0.0796
-26 2 10 0.5425 -0.0475
-26 2 11 -0.1562 0.1408
-26 2 12 1.4973 0.0016
-26 2 13 0.5989 -0.0393
-26 2 14 0.7925 0.0477
-26 2 15 0.6491 -0.0083
-26 2 16 0.0884 0.1002
-26 2 17 -0.4320 0.4091
-26 3 1 1.5186 -0.0056
-26 3 2 -1.6671 0.0289
-26 3 3 1.7841 -0.0112
-26 3 4 -0.9126 -0.0299
-26 3 5 1.8845 -0.0001
-26 3 6 0.5615 0.0076
-26 3 7 1.3979 0.0052
-26 3 8 1.3649 0.0795
-26 3 9 1.1680 -0.0155
-26 3 10 0.4681 -0.0534
-26 3 11 1.2203 -0.0357
-26 3 12 -0.8614 -0.0662
-26 3 13 0.1836 0.0641
-26 3 14 -0.7385 -0.0075
-26 3 15 -0.3847 0.0941
-26 3 16 0.3063 -0.3799
-26 3 17 -0.0281 -0.0731
-26 4 1 -0.8057 -0.0025
-26 4 2 0.8205 0.0214
-26 4 3 -0.2594 0.0299
-26 4 4 0.8738 -0.0040
-26 4 5 0.4031 0.0485
-26 4 6 0.2517 -0.0463
-26 4 7 0.4290 -0.0097
-26 4 8 -1.3023 -0.0778
-26 4 9 -0.4264 -0.0407
-26 4 10 -0.7447 0.1131
-26 4 11 -1.7417 -0.0212
-26 4 12 0.3465 0.1440
-26 4 13 -1.7597 -0.0316
-26 4 14 -0.5133 -0.1777
-26 4 15 -0.8748 0.0662
-26 4 16 -1.3181 -0.0797
-26 4 17 -0.6156 0.2100
-26 5 1 0.6678 -0.0252
-26 5 2 -1.5034 0.0169
-26 5 3 0.0950 0.0134
-26 5 4 -0.8122 0.0462
-26 5 5 -0.1626 0.0343
-26 5 6 -0.6565 -0.0146
-26 5 7 -0.9949 -0.0062
-26 5 8 0.0044 0.0429
-26 5 9 -0.9994 -0.0479
-26 5 10 1.1438 0.0185
-26 5 11 0.0373 -0.0150
-26 5 12 0.4646 -0.0093
-26 5 13 -0.2873 -0.0023
-26 5 14 0.1005 0.1675
-26 5 15 -0.8048 -0.3009
-26 5 16 0.5150 0.0354
-26 6 1 0.2171 -0.0306
-26 6 2 1.0379 0.0033
-26 6 3 0.3289 0.0315
-26 6 4 0.9677 0.0015
-26 6 5 0.0303 -0.0095
-26 6 6 -0.3509 0.0648
-26 6 7 -1.0978 -0.0316
-26 6 8 -0.9939 -0.0012
-26 6 9 -0.4524 0.0665
-26 6 10 -0.5247 -0.0376
-26 6 11 0.2467 0.0946
-26 6 12 -0.2522 0.1045
-26 6 13 -0.6036 -0.0574
-26 6 14 -0.4414 0.0827
-26 6 15 -1.2191 -0.0278
-26 7 1 0.5974 0.0317
-26 7 2 -0.3731 -0.1205
-26 7 3 1.7192 -0.0302
-26 7 4 -0.8142 -0.0394
-26 7 5 1.6858 0.0043
-26 7 6 -1.5093 0.0885
-26 7 7 0.6618 0.0241
-26 7 8 -0.8800 0.0803
-26 7 9 0.6793 -0.0614
-26 7 10 0.6288 -0.0711
-26 7 11 0.3667 -0.0452
-26 7 12 0.9196 -0.2557
-26 7 13 -0.8812 0.1022
-26 7 14 1.7486 -0.3454
-26 7 15 -1.1486 0.0020
-26 8 1 -0.8099 -0.0570
-26 8 2 0.7076 -0.0437
-26 8 3 -0.5941 0.0979
-26 8 4 0.9732 0.0092
-26 8 5 -1.5943 0.0692
-26 8 6 0.4709 -0.0299
-26 8 7 -1.9836 -0.1330
-26 8 8 0.4341 -0.0567
-26 8 9 -0.1562 -0.0767
-26 8 10 -1.2191 0.1363
-26 8 11 1.9812 0.1538
-26 8 12 -2.5576 0.3695
-26 8 13 3.2160 0.1930
-26 8 14 -1.6571 0.2798
-26 9 1 -0.3496 -0.0398
-26 9 2 -0.1623 0.0762
-26 9 3 0.4357 -0.0668
-26 9 4 0.2142 -0.0161
-26 9 5 0.9671 0.0044
-26 9 6 1.2297 -0.0563
-26 9 7 0.8414 0.1199
-26 9 8 1.4225 0.0424
-26 9 9 -0.0472 0.1688
-26 9 10 0.9602 -0.0288
-26 9 11 -0.9608 0.2796
-26 9 12 0.4912 -0.1030
-26 10 1 0.0488 -0.0556
-26 10 2 0.3558 -0.0379
-26 10 3 -0.4050 -0.0111
-26 10 4 1.3426 0.0211
-26 10 5 -0.8586 0.0543
-26 10 6 1.0633 0.1041
-26 10 7 -0.3123 -0.1110
-26 10 8 0.5054 -0.1054
-26 10 9 0.2980 -0.2807
-26 10 10 0.2457 -0.3222
-26 10 11 0.4063 -0.3294
-26 11 1 0.3466 0.0864
-26 11 2 -0.0079 0.0509
-26 11 3 0.3343 -0.0059
-26 11 4 0.5382 0.1472
-26 11 5 -0.3037 -0.0163
-26 11 6 -0.0258 -0.2646
-26 11 7 -0.5614 0.0322
-26 11 8 -0.6826 -0.5632
-26 11 9 -0.2589 -0.0699
-26 12 1 -0.5008 -0.0273
-26 12 2 1.2444 -0.0579
-26 12 3 -1.0756 0.0697
-26 12 4 0.9744 -0.0124
-26 12 5 -1.7769 -0.2228
-26 12 6 -0.2513 0.1150
-25 0 2 0.1843 0.0108
-25 0 4 -0.8830 0.0017
-25 0 6 -0.1053 -0.0141
-25 0 8 -0.3011 -0.0057
-25 0 10 -0.8465 0.0135
-25 0 12 0.2953 0.0351
-25 0 14 0.6716 -0.0008
-25 0 16 -0.0602 -0.0309
-25 0 18 -0.0818 0.1167
-25 1 1 1.2867 0.0292
-25 1 2 -0.6457 -0.0002
-25 1 3 1.9650 -0.0160
-25 1 4 -0.9198 0.0349
-25 1 5 1.1936 -0.0190
-25 1 6 -1.1493 0.0473
-25 1 7 0.6136 0.0043
-25 1 8 -1.5598 -0.0230
-25 1 9 -0.1351 -0.0208
-25 1 10 -0.9776 0.0529
-25 1 11 -0.9760 -0.0290
-25 1 12 -0.1377 0.1296
-25 1 13 -0.9242 0.0376
-25 1 14 0.0378 0.0141
-25 1 15 -0.5327 0.1305
-25 1 16 0.0868 0.1321
-25 1 17 0.1890 0.1046
-25 1 18 0.0842 0.1975
-25 2 1 1.6394 -0.0317
-25 2 2 -0.4834 -0.0139
-25 2 3 0.5762 -0.0087
-25 2 4 -1.0998 -0.0310
-25 2 5 -0.2356 0.0374
-25 2 6 -0.1461 -0.0201
-25 2 7 -0.8709 0.0342
-25 2 8 0.8690 0.0373
-25 2 9 -0.5710 -0.0733
-25 2 10 -0.1536 0.0215
-25 2 11 -0.1784 -0.1366
-25 2 12 -1.4889 -0.0173
-25 2 13 -0.7799 0.0195
-25 2 14 -0.9482 -0.0315
-25 2 15 -0.7471 -0.0525
-25 2 16 0.1899 -0.1096
-25 2 17 0.2045 -0.4596
-25 2 18 0.1719 -0.0273
-25 3 1 -0.6351 -0.0047
-25 3 2 2.3417 -0.0391
-25 3 3 -1.3366 -0.0070
-25 3 4 0.8371 0.0268
-25 3 5 -2.2491 0.0066
-25 3 6 -0.8131 -0.0134
-25 3 7 -2.3082 0.0060
-25 3 8 -1.5604 -0.0656
-25 3 9 -1.5121 0.0422
-25 3 10 -0.7705 0.0817
-25 3 11 -1.0889 0.0642
-25 3 12 0.5923 0.1052
-25 3 13 -0.5197 -0.0558
-25 3 14 0.4096 0.0273
-25 3 15 -0.2005 -0.0487
-25 3 16 -0.8576 0.3299
-25 3 17 -0.2537 0.1003
-25 3 18 -0.9297 0.3659
-25 4 1 1.0668 0.0155
-25 4 2 -1.0057 -0.0247
-25 4 3 0.3707 -0.0024
-25 4 4 -1.3876 -0.0386
-25 4 5 -0.4549 -0.0474
-25 4 6 -0.9699 0.0110
-25 4 7 -0.5146 0.0025
-25 4 8 0.9381 0.0809
-25 4 9 0.4962 0.0092
-25 4 10 1.2248 -0.1146
-25 4 11 1.4453 0.0167
-25 4 12 0.0758 -0.1898
-25 4 13 1.6674 0.0814
-25 4 14 0.4682 0.0430
-25 4 15 1.2520 -0.0786
-25 4 16 1.3486 -0.0740
-25 4 17 0.5270 -0.2349
-25 5 1 -0.1697 0.0085
-25 5 2 1.8186 -0.0226
-25 5 3 -0.1220 -0.0100
-25 5 4 1.0621 -0.0302
-25 5 5 -0.4467 -0.0128
-25 5 6 0.3671 0.0090
-25 5 7 0.2439 -0.0458
-25 5 8 0.0034 -0.0156
-25 5 9 0.9394 -0.0125
-25 5 10 -0.7764 0.0036
-25 5 11 0.3864 0.0106
-25 5 12 -0.2796 0.0012
-25 5 13 0.5147 -0.0423
-25 5 14 0.1454 -0.0995
-25 5 15 0.7906 0.2381
-25 5 16 -0.5081 0.0448
-25 5 17 0.0083 0.4338
-25 6 1 -1.0398 0.0107
-25 6 2 -0.9734 0.0067
-25 6 3 -0.8365 -0.0373
-25 6 4 -1.3972 -0.0057
-25 6 5 -0.4047 -0.0009
-25 6 6 -0.3808 -0.0612
-25 6 7 1.1119 0.0659
-25 6 8 0.7313 0.0257
-25 6 9 1.0284 -0.0401
-25 6 10 0.6287 0.0825
-25 6 11 -0.3373 -0.1291
-25 6 12 0.6778 -0.0349
-25 6 13 0.1620 -0.0345
-25 6 14 0.9942 -0.0827
-25 6 15 1.1661 -0.1063
-25 6 16 0.6526 -0.0854
-25 7 1 -0.5150 -0.0193
-25 7 2 0.0783 0.0676
-25 7 3 -1.9910 0.0144
-25 7 4 0.3881 0.0646
-25 7 5 -2.4917 0.0142
-25 7 6 1.3639 -0.0469
-25 7 7 -0.8726 -0.0240
-25 7 8 1.3936 -0.0708
-25 7 9 -0.5814 0.0291
-25 7 10 -0.1252 -0.0174
-25 7 11 -0.7184 0.0885
-25 7 12 -0.6163 0.0919
-25 7 13 0.7258 0.0030
-25 7 14 -1.5173 0.2713
-25 7 15 1.4811 0.0712
-25 7 16 -1.6958 0.3593
-25 8 1 0.7587 0.0355
-25 8 2 -0.4254 0.0191
-25 8 3 0.3764 -0.0749
-25 8 4 -0.5059 -0.0494
-25 8 5 1.1628 -0.0510
-25 8 6 -0.2874 0.0231
-25 8 7 1.9182 0.0984
-25 8 8 -0.5409 0.1270
-25 8 9 0.6523 0.0139
-25 8 10 0.7449 0.0126
-25 8 11 -1.3822 -0.1449
-25 8 12 2.2879 -0.2213
-25 8 13 -2.8925 -0.1253
-25 8 14 1.6847 -0.2054
-25 8 15 -3.1859 -0.0871
-25 9 1 0.3615 0.0182
-25 9 2 -0.0880 -0.0501
-25 9 3 -0.1529 0.0385
-25 9 4 -0.5876 0.0217
-25 9 5 -0.7679 0.0384
-25 9 6 -1.0916 0.0480
-25 9 7 -0.7103 -0.0073
-25 9 8 -1.1582 -0.0337
-25 9 9 -0.2642 -0.0514
-25 9 10 -1.0371 -0.0015
-25 9 11 0.5490 -0.1986
-25 9 12 -0.3093 0.0610
-25 9 13 0.5854 -0.4492
-25 10 1 0.3597 0.0771
-25 10 2 -0.0947 0.0234
-25 10 3 0.7591 0.0289
-25 10 4 -0.7563 0.0179
-25 10 5 0.2996 -0.0804
-25 10 6 -0.7154 -0.0785
-25 10 7 -0.5950 0.0243
-25 10 8 -0.5007 -0.0011
-25 10 9 -0.7928 0.1904
-25 10 10 -0.1654 0.2493
-25 10 11 -0.7889 0.3544
-25 10 12 -0.2726 0.1722
-25 11 1 0.3814 -0.1148
-25 11 2 0.2442 -0.0317
-25 11 3 0.1079 0.0207
-25 11 4 -0.4637 -0.1543
-25 11 5 0.0970 0.0436
-25 11 6 0.0968 0.1543
-25 11 7 0.3742 -0.0717
-25 11 8 0.6510 0.4633
-25 11 9 0.2161 -0.0184
-25 11 10 -0.4703 0.2664
-25 12 1 0.8382 0.0084
-25 12 2 -2.0694 0.0173
-25 12 3 1.3264 -0.1188
-25 12 4 -1.5820 -0.0002
-25 12 5 1.8874 0.1554
-25 12 6 0.1356 -0.0343
-25 12 7 1.2800 0.4376
-25 12 8 0.0811 -0.3315
-25 13 1 0.5811 -0.0703
-25 13 2 0.4786 -0.0240
-25 13 3 0.8096 0.2328
-25 13 4 -0.1654 0.1093
-24 0 2 0.1281 -0.0216
-24 0 4 -0.0049 0.0056
-24 0 6 -1.0531 0.0280
-24 0 8 -0.9907 0.0048
-24 0 10 0.0155 0.0048
-24 0 12 -0.0198 -0.0027
-24 0 14 -0.3952 -0.0151
-24 0 16 -0.2896 -0.0399
-24 0 18 0.0501 -0.1897
-24 1 1 -1.5792 -0.0378
-24 1 2 0.4585 0.0037
-24 1 3 -2.2456 0.0071
-24 1 4 1.0805 -0.0223
-24 1 5 -0.6499 0.0091
-24 1 6 0.9398 -0.0599
-24 1 7 0.2699 -0.0178
-24 1 8 1.1783 0.0152
-24 1 9 0.6453 -0.0063
-24 1 10 0.7992 -0.0053
-24 1 11 1.0961 0.0447
-24 1 12 -0.0442 -0.0751
-24 1 13 0.9760 0.0397
-24 1 14 0.0961 -0.0339
-24 1 15 0.6827 -0.0581
-24 1 16 0.6130 -0.1640
-24 1 17 -0.0247 -0.0604
-24 1 18 0.5550 -0.1062
-24 1 19 -1.1311 0.0083
-24 2 1 -1.6033 0.0252
-24 2 2 0.6343 0.0072
-24 2 3 -1.2302 0.0160
-24 2 4 0.4721 0.0383
-24 2 5 -0.5037 0.0020
-24 2 6 -0.1635 0.0402
-24 2 7 0.3975 -0.0112
-24 2 8 -0.7589 -0.0202
-24 2 9 0.6280 0.0431
-24 2 10 -0.0377 0.0081
-24 2 11 0.6508 0.1090
-24 2 12 1.3578 0.0250
-24 2 13 0.9429 -0.0070
-24 2 14 1.0680 0.0076
-24 2 15 0.6356 0.0721
-24 2 16 -0.2201 0.0849
-24 2 17 0.0498 0.4259
-24 2 18 0.0843 0.0106
-24 2 19 -0.0336 0.3990
-24 3 1 -0.1289 0.0111
-24 3 2 -2.6772 0.0321
-24 3 3 0.9237 0.0206
-24 3 4 -0.7993 -0.0367
-24 3 5 2.3083 -0.0052
-24 3 6 0.7145 0.0041
-24 3 7 2.8109 0.0012
-24 3 8 1.3901 0.0454
-24 3 9 1.9006 -0.0515
-24 3 10 0.8277 -0.0783
-24 3 11 1.0549 -0.0755
-24 3 12 -0.3303 -0.0894
-24 3 13 0.7781 0.0444
-24 3 14 -0.1711 -0.0234
-24 3 15 0.7936 -0.0025
-24 3 16 1.0474 -0.2562
-24 3 17 0.5291 -0.0991
-24 3 18 1.0778 -0.2067
-24 4 1 -1.1248 -0.0179
-24 4 2 0.9684 0.0228
-24 4 3 -0.5180 -0.0218
-24 4 4 1.6837 0.0617
-24 4 5 0.5368 0.0316
-24 4 6 1.6715 0.0127
-24 4 7 0.8483 0.0004
-24 4 8 -0.1871 -0.0703
-24 4 9 -0.3411 0.0091
-24 4 10 -1.3106 0.0915
-24 4 11 -1.1148 -0.0023
-24 4 12 -0.5152 0.1448
-24 4 13 -1.4315 -0.0876
-24 4 14 -0.3857 0.0161
-24 4 15 -1.4687 0.0731
-24 4 16 -1.1221 0.1858
-24 4 17 -0.3714 0.1867
-24 4 18 -0.6888 0.2348
-24 5 1 -0.5842 0.0041
-24 5 2 -1.8372 0.0172
-24 5 3 -0.1557 0.0013
-24 5 4 -1.1448 0.0126
-24 5 5 0.7056 -0.0200
-24 5 6 -0.2561 -0.0064
-24 5 7 0.4587 0.0689
-24 5 8 -0.1666 -0.0182
-24 5 9 -0.5746 0.0583
-24 5 10 0.0091 -0.0317
-24 5 11 -0.5410 -0.0069
-24 5 12 -0.1392 -0.0011
-24 5 13 -0.7076 0.0445
-24 5 14 -0.3125 0.0266
-24 5 15 -0.8514 -0.1875
-24 5 16 0.3306 -0.0964
-24 5 17 0.2090 -0.3177
-24 5 18 0.7199 -0.0215
-24 6 1 1.6217 0.0136
-24 6 2 0.6943 -0.0171
-24 6 3 1.0799 0.0342
-24 6 4 1.5433 -0.0058
-24 6 5 0.5984 0.0076
-24 6 6 1.2942 0.0372
-24 6 7 -0.9394 -0.0630
-24 6 8 -0.0036 -0.0369
-24 6 9 -1.4699 -0.0004
-24 6 10 -0.5031 -0.0836
-24 6 11 0.1889 0.0889
-24 6 12 -0.9385 -0.0182
-24 6 13 0.1638 0.0893
-24 6 14 -1.3194 0.0534
-24 6 15 -1.0254 0.2085
-24 6 16 -0.3354 0.1008
-24 6 17 -0.7969 0.1673
-24 7 1 0.7665 0.0099
-24 7 2 0.4944 -0.0089
-24 7 3 2.1490 0.0026
-24 7 4 0.3564 -0.0701
-24 7 5 2.7979 -0.0198
-24 7 6 -0.7668 -0.0003
-24 7 7 0.8767 0.0289
-24 7 8 -1.3958 0.0280
-24 7 9 0.4749 0.0089
-24 7 10 -0.3482 0.0588
-24 7 11 1.3634 -0.0968
-24 7 12 -0.0734 0.0236
-24 7 13 -0.0723 -0.0682
-24 7 14 0.7022 -0.1909
-24 7 15 -1.6620 -0.0971
-24 7 16 1.5384 -0.2737
-24 8 1 -0.6492 -0.0118
-24 8 2 0.2210 0.0096
-24 8 3 -0.0858 0.0481
-24 8 4 -0.0657 0.0756
-24 8 5 -0.4509 0.0267
-24 8 6 -0.0095 -0.0057
-24 8 7 -1.5201 -0.0604
-24 8 8 0.4937 -0.1401
-24 8 9 -1.1380 0.0257
-24 8 10 -0.2716 -0.0895
-24 8 11 0.5600 0.1008
-24 8 12 -1.6068 0.0951
-24 8 13 2.1056 0.0397
-24 8 14 -1.2081 0.1021
-24 8 15 3.1226 0.0387
-24 9 1 -0.2701 0.0006
-24 9 2 0.5043 0.0329
-24 9 3 -0.2098 0.0038
-24 9 4 0.8037 -0.0221
-24 9 5 0.0268 -0.0456
-24 9 6 0.8936 -0.0377
-24 9 7 -0.0296 -0.0665
-24 9 8 0.9578 0.0165
-24 9 9 0.1792 -0.0259
-24 9 10 1.0949 0.0345
-24 9 11 -0.2773 0.1135
-24 9 12 0.0489 0.0004
-24 9 13 -0.5397 0.4137
-24 9 14 -0.3055 -0.0187
-24 10 1 -0.2652 -0.0746
-24 10 2 -0.0998 -0.0046
-24 10 3 -0.8469 -0.0448
-24 10 4 0.0394 -0.0391
-24 10 5 0.1033 0.0796
-24 10 6 0.1881 0.0435
-24 10 7 1.1747 0.0452
-24 10 8 0.2859 0.0818
-24 10 9 1.0136 -0.0883
-24 10 10 -0.0606 -0.1469
-24 10 11 1.0884 -0.3118
-24 10 12 -0.1614 -0.1465
-24 10 13 1.3883 -0.4565
-24 11 1 -0.8794 0.1009
-24 11 2 -0.3803 -0.0014
-24 11 3 -0.5426 -0.0377
-24 11 4 0.1062 0.1250
-24 11 5 0.0884 -0.0592
-24 11 6 -0.2728 -0.0366
-24 11 7 -0.1128 0.0749
-24 11 8 -0.4619 -0.2943
-24 11 9 -0.0164 0.0958
-24 11 10 0.7106 -0.2117
-24 11 11 -0.1824 0.0361
-24 11 12 0.9716 -0.0514
-24 12 1 -1.0949 0.0120
-24 12 2 2.5965 0.0211
-24 12 3 -1.4684 0.1492
-24 12 4 1.7483 0.0241
-24 12 5 -1.7291 -0.0777
-24 12 6 -0.0352 -0.0727
-24 12 7 -1.3151 -0.3335
-24 12 8 -0.0055 0.3005
-24 12 9 -1.0867 -0.1631
-24 12 10 0.7057 0.4583
-24 13 1 -0.4388 0.0451
-24 13 2 -0.0553 0.0178
-24 13 3 -0.6773 -0.1796
-24 13 4 0.4587 -0.0992
-24 13 5 0.5689 -0.3853
-24 13 6 0.5541 -0.0560
-24 13 7 0.7795 0.1613
-23 0 2 -0.2327 0.0233
-23 0 4 1.1745 -0.0018
-23 0 6 1.9429 -0.0335
-23 0 8 1.6229 -0.0049
-23 0 10 0.4137 0.0001
-23 0 12 -0.3250 -0.0043
-23 0 14 -0.0153 0.0123
-23 0 16 0.4169 0.0492
-23 0 18 -0.0234 0.1819
-23 1 1 1.2364 0.0327
-23 1 2 -0.3418 -0.0046
-23 1 3 1.7555 0.0107
-23 1 4 -1.1192 -0.0038
-23 1 5 0.1214 0.0122
-23 1 6 -0.6166 0.0506
-23 1 7 -0.7397 0.0200
-23 1 8 -0.5076 -0.0188
-23 1 9 -0.7592 0.0272
-23 1 10 -0.3088 -0.0282
-23 1 11 -0.7841 -0.0412
-23 1 12 0.2532 0.0188
-23 1 13 -0.8307 -0.0993
-23 1 14 -0.1562 0.0053
-23 1 15 -0.8863 -0.0202
-23 1 16 -0.9825 0.1377
-23 1 17 -0.0293 0.0104
-23 1 18 -1.0018 0.0180
-23 1 19 0.9617 0.0218
-23 2 1 1.7335 -0.0150
-23 2 2 -0.7394 0.0059
-23 2 3 2.0110 -0.0122
-23 2 4 0.2485 -0.0257
-23 2 5 1.0509 -0.0283
-23 2 6 0.5265 -0.0363
-23 2 7 -0.1549 -0.0031
-23 2 8 0.5914 0.0048
-23 2 9 -0.6661 0.0040
-23 2 10 0.1083 -0.0247
-23 2 11 -1.0220 -0.0631
-23 2 12 -1.1411 -0.0123
-23 2 13 -1.0600 -0.0001
-23 2 14 -1.1887 0.0216
-23 2 15 -0.4150 -0.0618
-23 2 16 -0.0728 -0.0374
-23 2 17 -0.1400 -0.3153
-23 2 18 -0.5206 0.0256
-23 2 19 -0.2287 -0.3115
-23 3 1 0.6911 -0.0073
-23 3 2 2.7188 -0.0137
-23 3 3 -0.5187 -0.0234
-23 3 4 1.0374 0.0501
-23 3 5 -1.8681 0.0017
-23 3 6 -0.1271 0.0091
-23 3 7 -2.5777 -0.0157
-23 3 8 -0.8868 -0.0313
-23 3 9 -2.0752 0.0425
-23 3 10 -0.7312 0.0535
-23 3 11 -1.1434 0.0630
-23 3 12 0.0230 0.0345
-23 3 13 -0.8842 -0.0273
-23 3 14 -0.0024 -0.0129
-23 3 15 -1.1232 0.0585
-23 3 16 -0.8217 0.1724
-23 3 17 -0.6887 0.0810
-23 3 18 -1.0679 0.0521
-23 3 19 0.3049 -0.0728
-23 4 1 1.0223 0.0117
-23 4 2 -0.7331 -0.0105
-23 4 3 0.6262 0.0327
-23 4 4 -1.6635 -0.0551
-23 4 5 -0.6505 -0.0137
-23 4 6 -2.0428 -0.0114
-23 4 7 -1.2573 -0.0021
-23 4 8 -0.5346 0.0565
-23 4 9 0.0146 -0.0116
-23 4 10 1.0986 -0.0586
-23 4 11 0.7925 -0.0111
-23 4 12 0.8669 -0.0559
-23 4 13 1.0952 0.0564
-23 4 14 0.3909 -0.0097
-23 4 15 1.4643 -0.0587
-23 4 16 0.8780 -0.2154
-23 4 17 0.3028 -0.0837
-23 4 18 0.6998 -0.1773
-23 4 19 -0.6384 0.1199
-23 5 1 1.2491 -0.0127
-23 5 2 1.5420 -0.0049
-23 5 3 0.5619 0.0047
-23 5 4 1.0834 -0.0010
-23 5 5 -0.5905 0.0534
-23 5 6 0.3395 0.0017
-23 5 7 -0.9360 -0.0546
-23 5 8 0.3626 0.0336
-23 5 9 0.0406 -0.0756
-23 5 10 0.8264 0.0508
-23 5 11 0.4537 -0.0093
-23 5 12 0.6580 0.0160
-23 5 13 0.8749 -0.0310
-23 5 14 0.4072 0.0307
-23 5 15 1.0117 0.1522
-23 5 16 0.0353 0.0998
-23 5 17 -0.4640 0.1648
-23 5 18 -0.6793 -0.0651
-23 6 1 -1.5739 -0.0259
-23 6 2 -0.2229 0.0264
-23 6 3 -0.8490 -0.0228
-23 6 4 -1.3585 0.0193
-23 6 5 -0.5049 -0.0120
-23 6 6 -1.9752 -0.0124
-23 6 7 0.6863 0.0316
-23 6 8 -0.7459 0.0344
-23 6 9 1.6590 0.0348
-23 6 10 0.3670 0.0554
-23 6 11 0.1616 -0.0060
-23 6 12 1.0093 0.0430
-23 6 13 -0.2111 -0.0859
-23 6 14 1.2929 -0.0077
-23 6 15 0.9246 -0.2315
-23 6 16 -0.0761 -0.0654
-23 6 17 0.4927 -0.0759
-23 6 18 -0.8794 0.0399
-23 7 1 -1.1115 -0.0061
-23 7 2 -1.1165 -0.0306
-23 7 3 -2.0567 -0.0204
-23 7 4 -1.1062 0.0589
-23 7 5 -2.4969 0.0185
-23 7 6 -0.0190 0.0365
-23 7 7 -0.6272 -0.0308
-23 7 8 0.9323 0.0142
-23 7 9 -0.3267 -0.0426
-23 7 10 0.6321 -0.0696
-23 7 11 -2.0246 0.0696
-23 7 12 0.9053 -0.0779
-23 7 13 -0.8284 0.0741
-23 7 14 0.4384 0.1187
-23 7 15 1.6717 0.0704
-23 7 16 -1.0818 0.1293
-23 7 17 1.5090 0.0278
-23 8 1 0.4125 -0.0020
-23 8 2 -0.2558 -0.0300
-23 8 3 -0.2468 -0.0220
-23 8 4 0.3555 -0.0772
-23 8 5 -0.2508 -0.0052
-23 8 6 0.2298 -0.0140
-23 8 7 0.9964 0.0215
-23 8 8 -0.2794 0.1003
-23 8 9 1.4463 -0.0436
-23 8 10 0.0047 0.0891
-23 8 11 0.1201 -0.0447
-23 8 12 0.7800 -0.0105
-23 8 13 -1.2253 0.0389
-23 8 14 0.4226 0.0048
-23 8 15 -2.4445 0.0216
-23 8 16 -0.5587 0.1346
-23 9 1 0.2211 -0.0081
-23 9 2 -0.9703 -0.0243
-23 9 3 0.5718 -0.0448
-23 9 4 -0.8324 0.0176
-23 9 5 0.9026 0.0204
-23 9 6 -0.5656 0.0257
-23 9 7 0.9960 0.0909
-23 9 8 -0.7346 -0.0010
-23 9 9 0.1632 0.0578
-23 9 10 -1.0579 -0.0586
-23 9 11 0.1918 -0.0369
-23 9 12 0.1731 -0.0586
-23 9 13 0.6440 -0.3167
-23 9 14 0.8793 -0.0020
-23 9 15 0.1780 -0.5435
-23 10 1 -0.2708 0.0458
-23 10 2 0.0862 -0.0140
-23 10 3 0.5218 0.0496
-23 10 4 0.5328 0.0427
-23 10 5 -0.2283 -0.0503
-23 10 6 0.3213 -0.0087
-23 10 7 -1.1143 -0.0773
-23 10 8 0.0630 -0.1125
-23 10 9 -0.7430 -0.0027
-23 10 10 0.3362 0.0498
-23 10 11 -1.0932 0.2084
-23 10 12 0.5828 0.0882
-23 10 13 -1.5300 0.3803
-23 10 14 0.3487 -0.0740
-23 11 1 0.8852 -0.0561
-23 11 2 0.2610 0.0345
-23 11 3 0.7417 0.0527
-23 11 4 0.2167 -0.0663
-23 11 5 -0.1015 0.0527
-23 11 6 0.4751 -0.0465
-23 11 7 0.0245 -0.0399
-23 11 8 0.2765 0.1136
-23 11 9 -0.1954 -0.1184
-23 11 10 -0.6323 0.1221
-23 11 11 -0.0442 -0.0510
-23 11 12 -0.7524 0.1308
-23 11 13 0.3906 0.0196
-23 12 1 1.1214 -0.0199
-23 12 2 -2.6431 -0.0430
-23 12 3 1.4529 -0.1408
-23 12 4 -1.3281 -0.0531
-23 12 5 1.3811 0.0207
-23 12 6 0.0511 0.1639
-23 12 7 1.0578 0.2041
-23 12 8 -0.0952 -0.1953
-23 12 9 1.1739 0.1073
-23 12 10 -0.6926 -0.4519
-23 12 11 0.1898 -0.0009
-23 13 1 0.2987 -0.0245
-23 13 2 -0.5679 -0.0209
-23 13 3 0.5475 0.0786
-23 13 4 -0.7868 0.0576
-23 13 5 -0.7411 0.3191
-23 13 6 -0.6652 0.0415
-23 13 7 -0.7343 -0.0568
-23 13 8 -0.6875 -0.0178
-23 14 1 0.2338 -0.0229
-23 14 2 0.4257 -0.0623
-23 14 3 0.3931 0.2249
-23 14 4 -0.4153 0.2246
-22 0 2 0.0341 -0.0124
-22 0 4 -2.0563 -0.0120
-22 0 6 -2.2406 0.0216
-22 0 8 -1.4942 0.0083
-22 0 10 -0.2850 -0.0089
-22 0 12 0.6702 -0.0083
-22 0 14 0.3338 -0.0089
-22 0 16 -0.3372 -0.0195
-22 0 18 -0.0223 -0.1084
-22 0 20 -0.2577 -0.1933
-22 1 1 -0.3421 -0.0152
-22 1 2 0.0873 -0.0003
-22 1 3 -0.7777 -0.0183
-22 1 4 0.7304 0.0288
-22 1 5 -0.0408 -0.0287
-22 1 6 0.1310 -0.0263
-22 1 7 0.4048 -0.0128
-22 1 8 -0.1428 0.0265
-22 1 9 0.3282 -0.0325
-22 1 10 -0.2070 0.0312
-22 1 11 0.0943 0.0221
-22 1 12 -0.4403 0.0093
-22 1 13 0.3784 0.1127
-22 1 14 0.0804 0.0386
-22 1 15 0.8990 0.0729
-22 1 16 0.8971 -0.0739
-22 1 17 -0.0746 0.0335
-22 1 18 1.0381 0.0421
-22 1 19 -0.8156 -0.0552
-22 1 20 0.6144 0.2824
-22 2 1 -1.9165 0.0062
-22 2 2 0.8423 -0.0190
-22 2 3 -2.6956 -0.0045
-22 2 4 -0.5919 0.0044
-22 2 5 -1.4095 0.0310
-22 2 6 -0.5974 0.0127
-22 2 7 0.0956 0.0052
-22 2 8 -0.4133 0.0004
-22 2 9 0.6330 -0.0497
-22 2 10 -0.1706 0.0236
-22 2 11 1.1194 0.0055
-22 2 12 0.8640 -0.0150
-22 2 13 1.1223 -0.0069
-22 2 14 1.2837 -0.0462
-22 2 15 0.2803 0.0365
-22 2 16 0.5671 -0.0104
-22 2 17 0.0286 0.1669
-22 2 18 0.9033 -0.0605
-22 2 19 0.2669 0.1745
-22 2 20 0.9636 -0.0688
-22 3 1 -1.1565 -0.0038
-22 3 2 -2.6638 -0.0035
-22 3 3 0.0412 0.0159
-22 3 4 -1.6382 -0.0521
-22 3 5 1.0035 -0.0008
-22 3 6 -0.8537 -0.0156
-22 3 7 1.7080 0.0246
-22 3 8 0.1956 0.0282
-22 3 9 1.9194 -0.0218
-22 3 10 0.5960 -0.0243
-22 3 11 1.3050 -0.0292
-22 3 12 0.3585 0.0233
-22 3 13 0.8427 0.0112
-22 3 14 0.2261 0.0647
-22 3 15 1.0670 -0.1017
-22 3 16 0.3869 -0.0913
-22 3 17 0.6639 -0.0541
-22 3 18 0.8466 0.0533
-22 3 19 -0.0716 0.1268
-22 3 20 0.5237 0.3181
-22 4 1 -0.8773 -0.0027
-22 4 2 0.3480 -0.0086
-22 4 3 -0.6572 -0.0296
-22 4 4 1.3347 0.0263
-22 4 5 0.7161 0.0010
-22 4 6 1.9034 -0.0065
-22 4 7 1.4645 0.0038
-22 4 8 0.8677 -0.0433
-22 4 9 0.3315 0.0067
-22 4 10 -0.7821 0.0266
-22 4 11 -0.4703 0.0185
-22 4 12 -1.0399 -0.0244
-22 4 13 -0.6809 -0.0121
-22 4 14 -0.5083 -0.0221
-22 4 15 -1.2265 0.0431
-22 4 16 -0.8157 0.1672
-22 4 17 -0.4127 -0.0293
-22 4 18 -0.8008 0.0782
-22 4 19 0.5230 -0.1751
-22 5 1 -1.5725 0.0180
-22 5 2 -1.0506 -0.0082
-22 5 3 -0.8758 -0.0017
-22 5 4 -0.9675 -0.0025
-22 5 5 0.2536 -0.0722
-22 5 6 -0.5944 0.0045
-22 5 7 1.1081 0.0164
-22 5 8 -0.5070 -0.0201
-22 5 9 0.4471 0.0625
-22 5 10 -1.3782 -0.0447
-22 5 11 -0.2460 0.0331
-22 5 12 -1.0627 -0.0337
-22 5 13 -0.9802 0.0274
-22 5 14 -0.4486 -0.0555
-22 5 15 -1.1867 -0.1144
-22 5 16 -0.5588 -0.0588
-22 5 17 0.6729 -0.0211
-22 5 18 0.3861 0.1213
-22 5 19 1.9309 0.2411
-22 6 1 0.9178 0.0202
-22 6 2 -0.3589 -0.0314
-22 6 3 0.2371 0.0038
-22 6 4 0.8716 -0.0228
-22 6 5 0.1617 0.0140
-22 6 6 2.1426 0.0026
-22 6 7 -0.4838 0.0108
-22 6 8 1.1787 -0.0222
-22 6 9 -1.5856 -0.0467
-22 6 10 -0.3826 -0.0215
-22 6 11 -0.5940 -0.0705
-22 6 12 -0.9859 -0.0420
-22 6 13 -0.0304 0.0355
-22 6 14 -1.0189 -0.0316
-22 6 15 -0.9142 0.1711
-22 6 16 0.3317 -0.0008
-22 6 17 -0.2418 -0.0335
-22 6 18 1.0738 -0.0683
-22 7 1 1.1631 0.0059
-22 7 2 1.5608 0.0411
-22 7 3 1.5887 0.0336
-22 7 4 1.6030 -0.0337
-22 7 5 1.7403 -0.0193
-22 7 6 0.6922 -0.0487
-22 7 7 0.2626 0.0213
-22 7 8 -0.2283 -0.0349
-22 7 9 0.1373 0.0618
-22 7 10 -0.6398 0.0653
-22 7 11 2.3417 -0.0226
-22 7 12 -1.5436 0.0849
-22 7 13 1.5505 -0.0315
-22 7 14 -1.4522 -0.0576
-22 7 15 -1.5868 -0.0126
-22 7 16 0.4937 0.0179
-22 7 17 -1.7603 0.0530
-22 7 18 1.1282 0.2501
-22 8 1 -0.0395 0.0023
-22 8 2 0.5273 0.0324
-22 8 3 0.5719 -0.0008
-22 8 4 -0.2175 0.0517
-22 8 5 0.6998 -0.0118
-22 8 6 -0.2513 0.0233
-22 8 7 -0.5873 0.0081
-22 8 8 -0.0132 -0.0343
-22 8 9 -1.5308 0.0460
-22 8 10 -0.0162 -0.0356
-22 8 11 -0.4331 0.0020
-22 8 12 -0.0958 -0.0317
-22 8 13 0.6086 -0.0895
-22 8 14 0.3469 -0.0902
-22 8 15 1.4341 -0.0764
-22 8 16 1.2705 -0.1570
-22 8 17 1.8778 -0.0651
-22 9 1 -0.3121 -0.0005
-22 9 2 1.3372 0.0189
-22 9 3 -0.8897 0.0668
-22 9 4 0.7844 -0.0105
-22 9 5 -1.6327 0.0176
-22 9 6 0.1537 -0.0151
-22 9 7 -1.6837 -0.0747
-22 9 8 0.4084 -0.0077
-22 9 9 -0.4543 -0.0546
-22 9 10 0.8559 0.0619
-22 9 11 -0.1752 -0.0247
-22 9 12 -0.2735 0.0877
-22 9 13 -0.7770 0.1799
-22 9 14 -1.1450 0.0267
-22 9 15 -0.3127 0.4417
-22 9 16 -0.0980 0.0234
-22 10 1 0.8952 -0.0024
-22 10 2 0.1329 0.0261
-22 10 3 0.0965 -0.0378
-22 10 4 -0.7932 -0.0355
-22 10 5 0.1746 0.0052
-22 10 6 -0.6614 -0.0128
-22 10 7 0.5129 0.0685
-22 10 8 -0.4334 0.0948
-22 10 9 0.0268 0.0640
-22 10 10 -0.5442 0.0105
-22 10 11 0.7016 -0.0779
-22 10 12 -0.7641 -0.0248
-22 10 13 1.3256 -0.2309
-22 10 14 -0.7457 0.0933
-22 10 15 0.3293 -0.1517
-22 11 1 -0.4622 0.0074
-22 11 2 0.1040 -0.0504
-22 11 3 -0.5624 -0.0567
-22 11 4 -0.2310 0.0011
-22 11 5 -0.0724 -0.0212
-22 11 6 -0.6134 0.0731
-22 11 7 -0.2589 -0.0118
-22 11 8 -0.2635 0.0238
-22 11 9 0.2027 0.0798
-22 11 10 0.1491 -0.0238
-22 11 11 0.2974 0.0368
-22 11 12 0.1290 -0.1520
-22 11 13 -0.2682 -0.0427
-22 12 1 -0.8636 0.0115
-22 12 2 2.1948 0.0448
-22 12 3 -1.2959 0.0943
-22 12 4 0.5165 0.0769
-22 12 5 -0.9927 0.0034
-22 12 6 -0.1826 -0.1978
-22 12 7 -0.6603 -0.0890
-22 12 8 0.0706 0.0612
-22 12 9 -0.9151 -0.0416
-22 12 10 0.3877 0.3403
-22 12 11 0.1796 -0.0497
-22 12 12 0.1944 0.2284
-22 13 1 -0.3272 0.0083
-22 13 2 1.1668 0.0253
-22 13 3 -0.5917 0.0292
-22 13 4 0.9513 0.0039
-22 13 5 0.5281 -0.1843
-22 13 6 0.7032 -0.0390
-22 13 7 0.5420 -0.0524
-22 13 8 1.1939 0.0060
-22 13 9 0.3565 0.4622
-22 13 10 1.0156 0.0065
-22 14 1 -0.3968 0.0359
-22 14 2 -0.5475 0.0661
-22 14 3 -0.5940 -0.1663
-22 14 4 0.2698 -0.1819
-22 14 5 -0.4829 -0.2863
-22 14 6 0.6366 -0.3758
-21 0 2 0.3111 -0.0073
-21 0 4 2.0872 0.0254
-21 0 6 1.8106 0.0038
-21 0 8 0.8905 -0.0112
-21 0 10 -0.2205 0.0060
-21 0 12 -0.9922 0.0192
-21 0 14 -0.4748 0.0112
-21 0 16 0.1303 -0.0134
-21 0 18 0.0475 0.0163
-21 0 20 0.5869 0.1352
-21 1 1 -0.6534 -0.0061
-21 1 2 0.3904 0.0075
-21 1 3 -0.1530 0.0060
-21 1 4 0.1251 -0.0401
-21 1 5 0.5344 0.0261
-21 1 6 0.5366 0.0017
-21 1 7 0.6551 -0.0012
-21 1 8 0.5852 -0.0321
-21 1 9 0.5382 0.0215
-21 1 10 0.4801 -0.0136
-21 1 11 0.7474 0.0018
-21 1 12 0.5438 -0.0065
-21 1 13 0.2829 -0.0782
-21 1 14 0.1580 -0.0664
-21 1 15 -0.6156 -0.0814
-21 1 16 -0.4177 0.0055
-21 1 17 0.2771 -0.0596
-21 1 18 -0.6602 -0.0666
-21 1 19 0.6959 0.0773
-21 1 20 -0.5342 -0.1708
-21 2 1 1.8626 -0.0027
-21 2 2 -1.0096 0.0254
-21 2 3 3.0901 0.0259
-21 2 4 0.3295 0.0111
-21 2 5 1.7743 -0.0160
-21 2 6 0.2229 0.0131
-21 2 7 0.0676 -0.0028
-21 2 8 0.2270 0.0022
-21 2 9 -0.4378 0.0725
-21 2 10 0.2819 -0.0128
-21 2 11 -0.9086 0.0474
-21 2 12 -0.5607 0.0367
-21 2 13 -1.1375 0.0322
-21 2 14 -1.2785 0.0542
-21 2 15 -0.4059 -0.0066
-21 2 16 -1.0066 0.0366
-21 2 17 0.1214 -0.0307
-21 2 18 -1.0236 0.0695
-21 2 19 -0.0418 -0.0345
-21 2 20 -0.8963 0.0476
-21 3 1 1.6711 0.0126
-21 3 2 2.6714 0.0100
-21 3 3 0.5877 -0.0042
-21 3 4 2.4377 0.0343
-21 3 5 0.0212 0.0028
-21 3 6 1.9134 0.0121
-21 3 7 -0.6376 -0.0229
-21 3 8 0.5020 -0.0317
-21 3 9 -1.5347 -0.0011
-21 3 10 -0.4753 0.0023
-21 3 11 -1.4782 -0.0116
-21 3 12 -0.7676 -0.0539
-21 3 13 -0.7466 -0.0037
-21 3 14 -0.5787 -0.1008
-21 3 15 -0.7264 0.1107
-21 3 16 -0.0536 0.0271
-21 3 17 -0.4884 0.0207
-21 3 18 -0.4446 -0.0955
-21 3 19 -0.1793 -0.1251
-21 3 20 -0.4264 -0.3078
-21 4 1 0.8068 -0.0037
-21 4 2 0.1594 0.0238
-21 4 3 0.6348 0.0195
-21 4 4 -0.7805 0.0050
-21 4 5 -0.6557 0.0062
-21 4 6 -1.3005 0.0205
-21 4 7 -1.2966 -0.0025
-21 4 8 -0.7148 0.0281
-21 4 9 -0.5508 -0.0025
-21 4 10 0.5264 -0.0006
-21 4 11 0.1253 -0.0217
-21 4 12 1.0017 0.0664
-21 4 13 0.2258 -0.0194
-21 4 14 0.6475 0.0420
-21 4 15 0.8099 -0.0286
-21 4 16 0.9471 -0.0819
-21 4 17 0.6649 0.1057
-21 4 18 1.0038 0.0253
-21 4 19 -0.1982 0.1734
-21 4 20 0.0116 0.1949
-21 5 1 1.5656 -0.0200
-21 5 2 0.5804 0.0153
-21 5 3 0.9903 -0.0101
-21 5 4 0.8729 0.0010
-21 5 5 0.1019 0.0674
-21 5 6 0.9457 -0.0063
-21 5 7 -0.9961 0.0206
-21 5 8 0.6157 -0.0117
-21 5 9 -0.7183 -0.0304
-21 5 10 1.4803 0.0124
-21 5 11 0.0313 -0.0474
-21 5 12 1.1672 0.0372
-21 5 13 0.9464 -0.0387
-21 5 14 0.4218 0.0445
-21 5 15 1.2224 0.0585
-21 5 16 1.1209 -0.0024
-21 5 17 -0.7828 -0.0824
-21 5 18 0.1329 -0.1270
-21 5 19 -2.3364 -0.2239
-21 6 1 -0.0291 -0.0028
-21 6 2 0.9465 0.0307
-21 6 3 0.4348 0.0193
-21 6 4 -0.1598 0.0142
-21 6 5 0.2710 -0.0136
-21 6 6 -1.7447 -0.0100
-21 6 7 0.4400 -0.0455
-21 6 8 -1.2097 0.0062
-21 6 9 1.3734 0.0348
-21 6 10 0.5404 -0.0012
-21 6 11 0.9801 0.1058
-21 6 12 0.9906 0.0267
-21 6 13 0.4204 0.0292
-21 6 14 0.7519 0.0475
-21 6 15 0.9183 -0.0672
-21 6 16 -0.2079 0.0609
-21 6 17 0.1308 0.1144
-21 6 18 -0.7356 0.0729
-21 6 19 -0.6257 0.2148
-21 7 1 -0.6930 -0.0049
-21 7 2 -1.6998 -0.0287
-21 7 3 -0.7779 -0.0360
-21 7 4 -1.7708 -0.0002
-21 7 5 -0.8420 0.0264
-21 7 6 -1.0904 0.0342
-21 7 7 0.0016 0.0003
-21 7 8 -0.4587 0.0329
-21 7 9 0.0242 -0.0608
-21 7 10 0.3899 -0.0510
-21 7 11 -2.1112 -0.0208
-21 7 12 1.7535 -0.0676
-21 7 13 -1.7429 -0.0270
-21 7 14 1.9532 0.0056
-21 7 15 1.5141 -0.0419
-21 7 16 0.0214 -0.1177
-21 7 17 1.8331 -0.0924
-21 7 18 -1.4811 -0.2390
-21 8 1 -0.3490 0.0047
-21 8 2 -0.8860 -0.0185
-21 8 3 -0.8034 0.0169
-21 8 4 -0.1984 -0.0084
-21 8 5 -0.8322 0.0248
-21 8 6 0.1035 -0.0153
-21 8 7 0.3948 -0.0187
-21 8 8 0.2585 -0.0240
-21 8 9 1.4376 -0.0388
-21 8 10 0.2308 -0.0321
-21 8 11 0.3975 0.0134
-21 8 12 -0.2483 0.0403
-21 8 13 -0.3900 0.1018
-21 8 14 -0.8132 0.1315
-21 8 15 -0.4860 0.1076
-21 8 16 -1.6920 0.1363
-21 8 17 -0.9947 0.0427
-21 9 1 0.5274 0.0210
-21 9 2 -1.4948 -0.0128
-21 9 3 1.1386 -0.0602
-21 9 4 -0.7988 0.0023
-21 9 5 1.9536 -0.0443
-21 9 6 0.1826 0.0089
-21 9 7 1.7960 0.0386
-21 9 8 -0.0306 0.0107
-21 9 9 0.4579 0.0316
-21 9 10 -0.5206 -0.0409
-21 9 11 0.0797 0.0650
-21 9 12 0.2317 -0.0746
-21 9 13 0.7325 -0.0382
-21 9 14 0.9377 -0.0357
-21 9 15 0.5013 -0.2630
-21 9 16 0.0588 -0.0395
-21 9 17 0.1356 -0.2838
-21 10 1 -1.2234 -0.0353
-21 10 2 -0.4041 -0.0266
-21 10 3 -0.6889 0.0129
-21 10 4 0.7651 0.0266
-21 10 5 -0.1536 0.0349
-21 10 6 0.8087 0.0129
-21 10 7 0.1896 -0.0319
-21 10 8 0.7444 -0.0513
-21 10 9 0.8078 -0.0862
-21 10 10 0.6364 -0.0228
-21 10 11 -0.0292 -0.0342
-21 10 12 0.6331 -0.0173
-21 10 13 -0.8137 0.0747
-21 10 14 0.9767 -0.0895
-21 10 15 -0.0083 0.0080
-21 11 1 -0.0353 0.0224
-21 11 2 -0.5443 0.0403
-21 11 3 0.0718 0.0443
-21 11 4 -0.0897 0.0442
-21 11 5 0.2912 -0.0258
-21 11 6 0.6596 -0.0503
-21 11 7 0.7201 0.0500
-21 11 8 0.4716 -0.0869
-21 11 9 0.1271 -0.0121
-21 11 10 0.6096 -0.0523
-21 11 11 -0.2903 -0.0059
-21 11 12 0.6948 0.1104
-21 11 13 0.0656 0.0527
-21 11 14 0.0843 0.2941
-21 12 1 0.4166 0.0048
-21 12 2 -1.4011 -0.0325
-21 12 3 1.0744 -0.0314
-21 12 4 0.2642 -0.0842
-21 12 5 0.6987 -0.0031
-21 12 6 0.3071 0.1585
-21 12 7 0.3555 0.0133
-21 12 8 0.1895 0.0417
-21 12 9 0.5560 -0.0108
-21 12 10 0.2994 -0.1765
-21 12 11 -0.5302 0.0668
-21 12 12 0.1720 -0.0664
-21 12 13 -1.2351 0.2208
-21 13 1 0.5688 0.0071
-21 13 2 -1.4837 -0.0236
-21 13 3 0.8747 -0.0964
-21 13 4 -0.8043 -0.0628
-21 13 5 0.0547 0.0268
-21 13 6 -0.5512 0.0419
-21 13 7 -0.3271 0.1167
-21 13 8 -1.5778 0.0139
-21 13 9 -0.6280 -0.2734
-21 13 10 -1.3158 0.0071
-21 13 11 -1.0821 -0.3067
-21 14 1 0.6367 -0.0414
-21 14 2 0.6619 -0.0470
-21 14 3 0.7412 0.0709
-21 14 4 -0.0983 0.0906
-21 14 5 0.3481 0.2354
-21 14 6 -0.3988 0.3002
-21 14 7 0.6954 -0.1841
-21 14 8 0.1885 0.0752
-21 15 1 -0.0031 -0.0220
-21 15 2 -0.1738 -0.0909
-21 15 3 0.7199 0.0111
-20 0 2 -0.5528 0.0252
-20 0 4 -1.1561 -0.0261
-20 0 6 -0.8223 -0.0272
-20 0 8 -0.2475 0.0088
-20 0 10 0.7209 0.0079
-20 0 12 1.2587 -0.0138
-20 0 14 0.5115 -0.0138
-20 0 16 0.1270 0.0273
-20 0 18 0.0281 0.0481
-20 0 20 -0.8438 -0.0927
-20 1 1 1.2288 0.0199
-20 1 2 -0.9561 -0.0101
-20 1 3 0.6172 0.0185
-20 1 4 -1.1140 0.0342
-20 1 5 -1.3014 -0.0050
-20 1 6 -1.2708 0.0106
-20 1 7 -1.8996 0.0164
-20 1 8 -0.8233 0.0316
-20 1 9 -1.5075 -0.0027
-20 1 10 -0.4346 -0.0037
-20 1 11 -1.4669 -0.0205
-20 1 12 -0.5169 -0.0083
-20 1 13 -0.8990 0.0190
-20 1 14 -0.4992 0.0650
-20 1 15 0.1411 0.0520
-20 1 16 -0.2405 0.0387
-20 1 17 -0.4609 0.0635
-20 1 18 0.0789 0.0615
-20 1 19 -0.5400 -0.0774
-20 1 20 0.2309 0.0261
-20 1 21 0.4310 -0.2123
-20 2 1 -1.3518 0.0049
-20 2 2 1.2843 -0.0208
-20 2 3 -3.1297 -0.0396
-20 2 4 0.3851 -0.0131
-20 2 5 -2.3258 -0.0005
-20 2 6 0.4105 -0.0251
-20 2 7 -0.6062 0.0058
-20 2 8 -0.0583 -0.0051
-20 2 9 0.0090 -0.0610
-20 2 10 -0.4287 0.0052
-20 2 11 0.4763 -0.0738
-20 2 12 0.2736 -0.0357
-20 2 13 1.1150 -0.0641
-20 2 14 1.1073 -0.0404
-20 2 15 0.8327 -0.0206
-20 2 16 1.1531 -0.0327
-20 2 17 -0.0577 -0.0569
-20 2 18 0.8320 -0.0410
-20 2 19 -0.2642 -0.0594
-20 2 20 0.6731 -0.0308
-20 2 21 0.1343 0.0995
-20 3 1 -2.2720 -0.0116
-20 3 2 -2.7009 -0.0051
-20 3 3 -1.3709 -0.0048
-20 3 4 -3.1015 -0.0015
-20 3 5 -0.9272 -0.0052
-20 3 6 -2.6909 -0.0038
-20 3 7 -0.1681 0.0141
-20 3 8 -1.0751 0.0322
-20 3 9 1.1435 0.0181
-20 3 10 0.3380 0.0096
-20 3 11 1.6270 0.0406
-20 3 12 1.0931 0.0512
-20 3 13 0.7285 0.0047
-20 3 14 1.0101 0.0994
-20 3 15 0.3624 -0.0795
-20 3 16 0.0130 0.0072
-20 3 17 0.2938 0.0161
-20 3 18 -0.0340 0.0870
-20 3 19 0.3103 0.0789
-20 3 20 -0.0199 0.2534
-20 3 21 0.3807 0.0486
-20 4 1 -0.8195 0.0060
-20 4 2 -0.7636 -0.0259
-20 4 3 -0.6118 -0.0101
-20 4 4 0.1026 -0.0207
-20 4 5 0.4732 -0.0103
-20 4 6 0.4597 -0.0148
-20 4 7 0.8288 -0.0059
-20 4 8 0.2639 -0.0070
-20 4 9 0.6008 0.0002
-20 4 10 -0.3874 -0.0169
-20 4 11 0.2364 0.0244
-20 4 12 -0.8029 -0.0710
-20 4 13 0.1915 0.0261
-20 4 14 -0.6920 -0.0374
-20 4 15 -0.3340 0.0140
-20 4 16 -1.1125 0.0081
-20 4 17 -0.9143 -0.1215
-20 4 18 -1.2093 -0.0899
-20 4 19 -0.2024 -0.1165
-20 4 20 0.1711 -0.2165
-20 5 1 -1.4987 0.0176
-20 5 2 -0.3551 -0.0111
-20 5 3 -0.9971 0.0245
-20 5 4 -0.8310 0.0006
-20 5 5 -0.3603 -0.0422
-20 5 6 -1.2781 -0.0012
-20 5 7 0.6885 -0.0372
-20 5 8 -0.7666 0.0393
-20 5 9 0.7405 -0.0027
-20 5 10 -1.2310 0.0279
-20 5 11 0.1590 0.0380
-20 5 12 -0.9255 -0.0221
-20 5 13 -0.7112 0.0490
-20 5 14 -0.2885 -0.0118
-20 5 15 -1.0054 0.0086
-20 5 16 -1.5275 0.0519
-20 5 17 0.7954 0.1325
-20 5 18 -0.7315 0.0854
-20 5 19 2.3469 0.1315
-20 5 20 0.9821 0.0301
-20 6 1 -0.6588 -0.0142
-20 6 2 -1.4719 -0.0249
-20 6 3 -0.8604 -0.0397
-20 6 4 -0.6712 -0.0014
-20 6 5 -0.6076 0.0109
-20 6 6 0.9437 0.0238
-20 6 7 -0.5847 0.0602
-20 6 8 0.9691 0.0072
-20 6 9 -1.2171 -0.0111
-20 6 10 -0.6884 0.0101
-20 6 11 -1.2608 -0.0945
-20 6 12 -1.0672 -0.0087
-20 6 13 -0.7676 -0.0752
-20 6 14 -0.7132 -0.0385
-20 6 15 -0.7895 -0.0225
-20 6 16 -0.3379 -0.0863
-20 6 17 -0.1250 -0.1330
-20 6 18 -0.0614 -0.0467
-20 6 19 0.7351 -0.1317
-20 7 1 -0.1846 0.0004
-20 7 2 1.5357 0.0076
-20 7 3 -0.1368 0.0267
-20 7 4 1.7041 0.0327
-20 7 5 0.1156 -0.0356
-20 7 6 1.2490 -0.0028
-20 7 7 -0.0322 -0.0251
-20 7 8 0.9723 -0.0202
-20 7 9 -0.0634 0.0416
-20 7 10 0.0155 0.0250
-20 7 11 1.4226 0.0408
-20 7 12 -1.5259 0.0424
-20 7 13 1.3378 0.0662
-20 7 14 -1.8522 0.0347
-20 7 15 -1.4940 0.0653
-20 7 16 -0.3481 0.1487
-20 7 17 -1.7583 0.0813
-20 7 18 1.4146 0.1414
-20 7 19 0.1143 0.0739
-20 8 1 0.5388 -0.0088
-20 8 2 1.1283 -0.0001
-20 8 3 0.8386 -0.0223
-20 8 4 0.5930 -0.0339
-20 8 5 0.7636 -0.0308
-20 8 6 0.0692 -0.0055
-20 8 7 -0.3204 0.0093
-20 8 8 -0.3849 0.0510
-20 8 9 -1.2178 0.0260
-20 8 10 -0.5058 0.0790
-20 8 11 -0.2040 -0.0041
-20 8 12 0.1966 -0.0283
-20 8 13 0.4288 -0.0794
-20 8 14 0.8489 -0.1168
-20 8 15 -0.1114 -0.1028
-20 8 16 1.6856 -0.0799
-20 8 17 0.1326 -0.0085
-20 8 18 1.5527 -0.0538
-20 9 1 -0.7721 -0.0408
-20 9 2 1.4248 0.0063
-20 9 3 -1.2972 0.0300
-20 9 4 0.9348 0.0064
-20 9 5 -1.8983 0.0449
-20 9 6 -0.2642 -0.0070
-20 9 7 -1.4055 -0.0043
-20 9 8 -0.2062 -0.0107
-20 9 9 -0.1826 -0.0022
-20 9 10 0.2145 0.0045
-20 9 11 0.1237 -0.0773
-20 9 12 -0.0725 0.0288
-20 9 13 -0.4024 -0.0688
-20 9 14 -0.3267 0.0203
-20 9 15 -0.6232 0.0668
-20 9 16 0.3073 0.0314
-20 9 17 -0.4371 0.1761
-20 10 1 1.0961 0.0499
-20 10 2 0.5281 0.0147
-20 10 3 0.9588 0.0135
-20 10 4 -0.6182 -0.0218
-20 10 5 0.3229 -0.0524
-20 10 6 -0.8584 0.0055
-20 10 7 -0.5244 -0.0104
-20 10 8 -0.9796 0.0088
-20 10 9 -1.3339 0.0729
-20 10 10 -0.6685 0.0001
-20 10 11 -0.6163 0.0929
-20 10 12 -0.3517 0.0288
-20 10 13 0.1957 0.0291
-20 10 14 -0.9783 0.0702
-20 10 15 -0.2277 0.0900
-20 10 16 -0.7805 0.1010
-20 11 1 0.2196 -0.0279
-20 11 2 0.8489 -0.0105
-20 11 3 0.4757 -0.0204
-20 11 4 0.5064 -0.0543
-20 11 5 -0.3535 0.0677
-20 11 6 -0.6714 0.0058
-20 11 7 -1.0974 -0.0558
-20 11 8 -0.7838 0.0777
-20 11 9 -0.7205 -0.0394
-20 11 10 -1.3246 0.0820
-20 11 11 -0.1931 -0.0193
-20 11 12 -1.3956 -0.0339
-20 11 13 0.0275 -0.0444
-20 11 14 -0.3004 -0.2019
-20 11 15 0.2799 -0.0100
-20 12 1 0.0256 -0.0169
-20 12 2 0.5189 0.0160
-20 12 3 -0.8812 -0.0184
-20 12 4 -0.6331 0.0679
-20 12 5 -0.5424 -0.0028
-20 12 6 -0.2751 -0.0673
-20 12 7 -0.3075 0.0171
-20 12 8 -0.6372 -0.0761
-20 12 9 -0.4113 0.0346
-20 12 10 -1.2723 0.0329
-20 12 11 0.5766 -0.0468
-20 12 12 -0.7330 -0.0825
-20 12 13 1.2180 -0.1976
-20 13 1 -0.9073 -0.0232
-20 13 2 1.3667 0.0139
-20 13 3 -1.3053 0.0962
-20 13 4 0.3613 0.0958
-20 13 5 -0.7694 0.0946
-20 13 6 0.2084 -0.0423
-20 13 7 0.2610 -0.1121
-20 13 8 1.6789 -0.0276
-20 13 9 1.0772 0.0928
-20 13 10 1.3565 -0.0041
-20 13 11 1.5198 0.0957
-20 13 12 0.1955 -0.0638
-20 14 1 -0.9760 0.0318
-20 14 2 -0.6860 0.0114
-20 14 3 -0.8896 0.0154
-20 14 4 -0.0167 0.0051
-20 14 5 -0.2026 -0.1381
-20 14 6 -0.0143 -0.1428
-20 14 7 -0.5771 0.1406
-20 14 8 -0.9284 -0.1645
-20 14 9 -1.0260 0.4020
-20 15 1 -0.2023 0.0189
-20 15 2 0.0056 0.0838
-20 15 3 -1.1184 0.0128
-20 15 4 -0.3792 -0.1353
-20 15 5 -1.2237 -0.0230
-20 15 6 -0.1478 -0.1900
-19 0 2 0.5389 -0.0301
-19 0 4 -0.2329 0.0109
-19 0 6 -0.2731 0.0330
-19 0 8 -0.1167 -0.0011
-19 0 10 -0.8866 -0.0200
-19 0 12 -1.3889 -0.0047
-19 0 14 -0.5635 0.0097
-19 0 16 -0.3911 -0.0228
-19 0 18 -0.2511 -0.0667
-19 0 20 0.8017 0.0803
-19 1 1 -1.1692 -0.0193
-19 1 2 1.3318 0.0051
-19 1 3 -0.6202 -0.0362
-19 1 4 1.7298 -0.0182
-19 1 5 1.7649 -0.0184
-19 1 6 1.8225 -0.0078
-19 1 7 2.6441 -0.0254
-19 1 8 0.9577 -0.0234
-19 1 9 2.1946 -0.0116
-19 1 10 0.2038 0.0082
-19 1 11 1.8816 0.0313
-19 1 12 0.3637 0.0145
-19 1 13 1.2280 0.0341
-19 1 14 0.8083 -0.0419
-19 1 15 0.2872 -0.0091
-19 1 16 0.8142 -0.0473
-19 1 17 0.5311 -0.0509
-19 1 18 0.4152 -0.0387
-19 1 19 0.2978 0.0541
-19 1 20 0.1345 0.0823
-19 1 21 -0.4872 0.1935
-19 2 1 0.4335 -0.0102
-19 2 2 -1.6315 0.0066
-19 2 3 2.8886 0.0381
-19 2 4 -1.1495 0.0045
-19 2 5 3.0343 0.0055
-19 2 6 -0.9069 0.0196
-19 2 7 1.5201 -0.0169
-19 2 8 -0.0172 0.0038
-19 2 9 0.6251 0.0230
-19 2 10 0.5763 -0.0073
-19 2 11 0.0392 0.0607
-19 2 12 -0.0213 0.0116
-19 2 13 -1.0500 0.0798
-19 2 14 -0.7598 0.0124
-19 2 15 -1.4286 0.0377
-19 2 16 -0.9258 0.0076
-19 2 17 -0.3684 0.0860
-19 2 18 -0.4673 -0.0136
-19 2 19 0.3599 0.0845
-19 2 20 -0.4669 0.0197
-19 2 21 0.0507 -0.0672
-19 3 1 2.8721 0.0017
-19 3 2 2.5266 -0.0044
-19 3 3 2.2138 0.0082
-19 3 4 3.3332 -0.0310
-19 3 5 1.5656 0.0060
-19 3 6 2.9941 -0.0004
-19 3 7 0.5061 -0.0046
-19 3 8 1.4928 -0.0218
-19 3 9 -0.9099 -0.0247
-19 3 10 -0.1118 -0.0133
-19 3 11 -1.7301 -0.0450
-19 3 12 -1.2242 -0.0308
-19 3 13 -0.8759 -0.0079
-19 3 14 -1.3612 -0.0631
-19 3 15 -0.2317 0.0246
-19 3 16 -0.2181 -0.0074
-19 3 17 -0.2275 -0.0463
-19 3 18 0.4669 -0.0512
-19 3 19 -0.2681 -0.0206
-19 3 20 0.7094 -0.1917
-19 3 21 -0.3513 0.0241
-19 4 1 0.7829 -0.0069
-19 4 2 1.3851 0.0152
-19 4 3 0.5983 0.0045
-19 4 4 0.6186 0.0160
-19 4 5 -0.2737 0.0115
-19 4 6 0.3640 -0.0102
-19 4 7 -0.3474 0.0201
-19 4 8 0.1764 -0.0183
-19 4 9 -0.5604 0.0039
-19 4 10 0.3192 0.0235
-19 4 11 -0.5661 -0.0272
-19 4 12 0.5610 0.0557
-19 4 13 -0.4692 -0.0132
-19 4 14 0.6128 0.0195
-19 4 15 -0.0549 0.0009
-19 4 16 1.1394 0.0262
-19 4 17 0.9987 0.0853
-19 4 18 1.2797 0.0930
-19 4 19 0.5056 0.0306
-19 4 20 -0.3225 0.2233
-19 4 21 -0.5191 -0.1743
-19 5 1 1.6990 -0.0106
-19 5 2 0.4841 -0.0040
-19 5 3 1.1242 -0.0331
-19 5 4 0.8583 -0.0001
-19 5 5 0.5575 0.0094
-19 5 6 1.4949 0.0157
-19 5 7 -0.2816 0.0300
-19 5 8 1.0039 -0.0457
-19 5 9 -0.6121 0.0235
-19 5 10 0.8944 -0.0508
-19 5 11 -0.3691 -0.0052
-19 5 12 0.4696 0.0005
-19 5 13 0.2917 -0.0393
-19 5 14 0.0437 -0.0187
-19 5 15 0.5646 -0.0607
-19 5 16 1.5947 -0.0681
-19 5 17 -0.7455 -0.1299
-19 5 18 1.1690 -0.0209
-19 5 19 -1.9886 -0.0131
-19 5 20 -0.9090 0.0198
-19 6 1 0.9643 0.0204
-19 6 2 1.9502 0.0154
-19 6 3 0.9724 0.0496
-19 6 4 1.5107 -0.0063
-19 6 5 0.7551 -0.0065
-19 6 6 -0.0102 -0.0294
-19 6 7 0.8456 -0.0528
-19 6 8 -0.6473 -0.0130
-19 6 9 1.2568 -0.0099
-19 6 10 0.6707 -0.0129
-19 6 11 1.4610 0.0549
-19 6 12 1.1516 -0.0066
-19 6 13 0.9516 0.0849
-19 6 14 0.9410 0.0168
-19 6 15 0.4309 0.0574
-19 6 16 1.1087 0.0738
-19 6 17 0.1038 0.0865
-19 6 18 0.9959 -0.0008
-19 6 19 -0.5193 0.0428
-19 6 20 0.8050 -0.1520
-19 7 1 1.0931 0.0070
-19 7 2 -1.1619 0.0108
-19 7 3 0.8340 -0.0110
-19 7 4 -1.5529 -0.0508
-19 7 5 0.2679 0.0382
-19 7 6 -1.3235 -0.0284
-19 7 7 -0.1341 0.0399
-19 7 8 -1.3003 0.0095
-19 7 9 -0.0576 -0.0126
-19 7 10 -0.4466 0.0108
-19 7 11 -0.5970 -0.0309
-19 7 12 1.0560 -0.0160
-19 7 13 -0.5800 -0.0666
-19 7 14 1.3957 -0.0540
-19 7 15 1.4587 -0.0489
-19 7 16 0.5205 -0.1204
-19 7 17 1.5646 -0.0363
-19 7 18 -0.8932 -0.0118
-19 7 19 -0.2217 -0.0516
-19 8 1 -0.3567 0.0049
-19 8 2 -1.1064 0.0102
-19 8 3 -0.6170 0.0155
-19 8 4 -0.7349 0.0571
-19 8 5 -0.6784 0.0251
-19 8 6 -0.1267 0.0260
-19 8 7 0.1559 0.0101
-19 8 8 0.4177 -0.0434
-19 8 9 0.8708 -0.0109
-19 8 10 0.7337 -0.0874
-19 8 11 0.0492 -0.0154
-19 8 12 0.1818 0.0103
-19 8 13 -0.4414 0.0377
-19 8 14 -0.5033 0.0543
-19 8 15 0.3062 0.0636
-19 8 16 -1.3066 0.0037
-19 8 17 0.3499 -0.0249
-19 8 18 -1.6144 0.0558
-19 8 19 -0.0152 -0.1629
-19 9 1 0.9609 0.0467
-19 9 2 -1.1929 -0.0027
-19 9 3 1.3582 0.0057
-19 9 4 -1.1382 -0.0141
-19 9 5 1.6527 -0.0216
-19 9 6 0.0037 0.0052
-19 9 7 0.8477 -0.0153
-19 9 8 0.0923 0.0078
-19 9 9 -0.1435 -0.0239
-19 9 10 -0.1488 0.0302
-19 9 11 -0.3055 0.0604
-19 9 12 -0.1679 0.0233
-19 9 13 -0.0986 0.1131
-19 9 14 -0.4246 0.0106
-19 9 15 0.5947 0.0792
-19 9 16 -0.8529 -0.0022
-19 9 17 0.9797 -0.0749
-19 9 18 -1.0422 -0.0225
-19 10 1 -0.6427 -0.0374
-19 10 2 -0.3991 0.0044
-19 10 3 -0.8344 -0.0285
-19 10 4 0.5315 0.0209
-19 10 5 -0.6874 0.0420
-19 10 6 0.9315 -0.0295
-19 10 7 0.3127 0.0378
-19 10 8 1.1679 0.0171
-19 10 9 1.2948 -0.0386
-19 10 10 0.7512 0.0302
-19 10 11 0.9041 -0.0903
-19 10 12 0.2250 -0.0201
-19 10 13 0.2609 -0.0577
-19 10 14 0.8456 -0.0498
-19 10 15 0.3148 -0.1149
-19 10 16 0.9520 -0.0316
-19 10 17 0.2454 -0.2270
-19 11 1 0.0436 0.0208
-19 11 2 -0.9057 -0.0206
-19 11 3 -0.8092 -0.0017
-19 11 4 -0.6988 0.0324
-19 11 5 0.1372 -0.0833
-19 11 6 0.7327 0.0284
-19 11 7 1.0741 0.0327
-19 11 8 0.9857 -0.0257
-19 11 9 1.3203 0.0477
-19 11 10 1.6436 -0.0597
-19 11 11 1.1211 0.0250
-19 11 12 1.6902 -0.0349
-19 11 13 0.1724 0.0220
-19 11 14 0.4030 0.0922
-19 11 15 -0.4878 0.0170
-19 11 16 -0.2729 0.0924
-19 12 1 -0.2974 0.0182
-19 12 2 0.1783 -0.0024
-19 12 3 0.7636 0.0356
-19 12 4 0.4884 -0.0298
-19 12 5 0.4585 -0.0005
-19 12 6 0.0533 -0.0286
-19 12 7 0.5056 -0.0122
-19 12 8 1.0613 0.0493
-19 12 9 0.6338 -0.0276
-19 12 10 2.2078 0.0418
-19 12 11 -0.1699 0.0057
-19 12 12 1.3734 0.1494
-19 12 13 -0.8738 0.1081
-19 12 14 0.4367 0.2718
-19 13 1 1.1505 0.0363
-19 13 2 -0.8686 -0.0005
-19 13 3 1.6868 -0.0398
-19 13 4 0.1856 -0.0910
-19 13 5 1.2910 -0.1377
-19 13 6 0.1654 0.0374
-19 13 7 -0.4508 0.0548
-19 13 8 -1.4706 0.0275
-19 13 9 -1.5040 0.0120
-19 13 10 -1.1139 -0.0125
-19 13 11 -1.6436 0.0834
-19 13 12 0.0371 0.0509
-19 14 1 1.3250 -0.0101
-19 14 2 0.5485 0.0231
-19 14 3 1.0653 -0.0533
-19 14 4 0.0163 -0.0586
-19 14 5 0.0939 0.0372
-19 14 6 0.4609 -0.0322
-19 14 7 0.3280 -0.0689
-19 14 8 1.4686 0.1782
-19 14 9 0.4204 -0.3070
-19 14 10 1.5817 0.3465
-19 15 1 0.2666 -0.0146
-19 15 2 0.1005 -0.0210
-19 15 3 1.3313 -0.0136
-19 15 4 0.3945 0.0669
-19 15 5 1.4071 0.0102
-19 15 6 0.2612 0.1875
-19 15 7 -0.3555 0.2165
-18 0 2 -0.3197 0.0184
-18 0 4 1.2546 0.0114
-18 0 6 0.9605 -0.0174
-18 0 8 0.1315 -0.0071
-18 0 10 0.6283 0.0197
-18 0 12 1.2811 0.0209
-18 0 14 0.6649 0.0006
-18 0 16 0.6375 0.0134
-18 0 18 0.5775 0.0527
-18 0 20 -0.4007 -0.0864
-18 0 22 -0.7995 -0.2401
-18 1 1 0.7187 0.0063
-18 1 2 -1.2770 0.0033
-18 1 3 0.5867 0.0322
-18 1 4 -1.6593 0.0025
-18 1 5 -1.4215 0.0254
-18 1 6 -1.9608 -0.0026
-18 1 7 -2.4759 0.0232
-18 1 8 -1.0494 0.0088
-18 1 9 -2.3680 0.0140
-18 1 10 -0.0002 -0.0044
-18 1 11 -1.9744 -0.0367
-18 1 12 -0.1487 -0.0066
-18 1 13 -1.2071 -0.0616
-18 1 14 -0.9450 0.0137
-18 1 15 -0.4736 -0.0225
-18 1 16 -1.1141 0.0284
-18 1 17 -0.4743 0.0322
-18 1 18 -0.6339 0.0106
-18 1 19 -0.0026 -0.0160
-18 1 20 -0.3704 -0.1180
-18 1 21 0.6350 -0.1634
-18 1 22 -0.1941 -0.1948
-18 2 1 0.6096 0.0158
-18 2 2 1.9139 0.0113
-18 2 3 -2.4768 -0.0239
-18 2 4 1.5941 0.0052
-18 2 5 -3.6289 0.0022
-18 2 6 0.9729 -0.0052
-18 2 7 -2.4954 0.0295
-18 2 8 -0.0643 -0.0000
-18 2 9 -1.3099 0.0187
-18 2 10 -0.7167 0.0152
-18 2 11 -0.5166 -0.0166
-18 2 12 -0.2265 0.0185
-18 2 13 0.9166 -0.0633
-18 2 14 0.2824 0.0135
-18 2 15 1.9494 -0.0374
-18 2 16 0.4373 0.0190
-18 2 17 1.0712 -0.0695
-18 2 18 0.1578 0.0651
-18 2 19 -0.0554 -0.0556
-18 2 20 0.4363 -0.0120
-18 2 21 -0.1779 0.0577
-18 2 22 1.1320 -0.0684
-18 3 1 -3.3775 0.0090
-18 3 2 -1.9429 0.0113
-18 3 3 -2.9948 -0.0084
-18 3 4 -3.0682 0.0480
-18 3 5 -1.9665 -0.0065
-18 3 6 -2.9054 -0.0050
-18 3 7 -0.5194 -0.0028
-18 3 8 -1.8101 0.0002
-18 3 9 0.8238 0.0202
-18 3 10 -0.2498 0.0105
-18 3 11 1.7529 0.0268
-18 3 12 1.1143 0.0127
-18 3 13 1.1658 0.0073
-18 3 14 1.4787 0.0148
-18 3 15 0.4319 0.0256
-18 3 16 0.4533 -0.0168
-18 3 17 0.3483 0.0559
-18 3 18 -0.7696 0.0092
-18 3 19 0.1056 -0.0189
-18 3 20 -1.3586 0.1462
-18 3 21 0.0726 -0.0752
-18 4 1 -0.5297 0.0099
-18 4 2 -1.8760 -0.0016
-18 4 3 -0.5184 -0.0007
-18 4 4 -1.3239 -0.0014
-18 4 5 0.2081 -0.0072
-18 4 6 -1.0214 0.0382
-18 4 7 0.1526 -0.0311
-18 4 8 -0.4012 0.0387
-18 4 9 0.5566 -0.0116
-18 4 10 -0.2550 -0.0187
-18 4 11 0.7964 0.0273
-18 4 12 -0.4057 -0.0361
-18 4 13 0.5393 -0.0041
-18 4 14 -0.5066 -0.0046
-18 4 15 0.2466 -0.0137
-18 4 16 -1.0067 -0.0219
-18 4 17 -0.8436 -0.0281
-18 4 18 -1.1658 -0.0469
-18 4 19 -0.5862 0.0459
-18 4 20 0.3303 -0.2102
-18 4 21 0.6431 0.1913
-18 5 1 -2.2784 0.0007
-18 5 2 -0.8797 0.0223
-18 5 3 -1.5549 0.0309
-18 5 4 -0.9924 -0.0016
-18 5 5 -0.8309 0.0174
-18 5 6 -1.5886 -0.0281
-18 5 7 -0.1723 -0.0087
-18 5 8 -1.2762 0.0305
-18 5 9 0.4623 -0.0287
-18 5 10 -0.7038 0.0423
-18 5 11 0.6428 -0.0355
-18 5 12 -0.0343 0.0094
-18 5 13 0.1966 0.0063
-18 5 14 0.2387 0.0287
-18 5 15 -0.0832 0.0731
-18 5 16 -1.2604 0.0509
-18 5 17 0.6534 0.0852
-18 5 18 -1.2078 -0.0345
-18 5 19 1.4548 -0.0769
-18 5 20 0.8175 -0.0362
-18 5 21 1.1924 -0.2745
-18 6 1 -1.0477 -0.0134
-18 6 2 -2.4660 -0.0040
-18 6 3 -0.9728 -0.0435
-18 6 4 -2.2810 0.0052
-18 6 5 -0.7720 0.0013
-18 6 6 -0.8194 0.0202
-18 6 7 -1.0900 0.0298
-18 6 8 0.3503 0.0092
-18 6 9 -1.4743 0.0206
-18 6 10 -0.4599 0.0179
-18 6 11 -1.6301 -0.0105
-18 6 12 -1.1351 0.0203
-18 6 13 -0.9774 -0.0607
-18 6 14 -1.2823 0.0035
-18 6 15 0.1061 -0.0351
-18 6 16 -1.7636 -0.0430
-18 6 17 0.0415 -0.0059
-18 6 18 -1.6569 0.0451
-18 6 19 0.0453 0.0211
-18 6 20 -1.1311 0.1731
-18 7 1 -1.6713 -0.0136
-18 7 2 0.6858 -0.0222
-18 7 3 -1.1279 -0.0025
-18 7 4 1.4027 0.0459
-18 7 5 -0.3432 -0.0281
-18 7 6 1.4501 0.0441
-18 7 7 0.3319 -0.0358
-18 7 8 1.5227 -0.0063
-18 7 9 0.2769 -0.0145
-18 7 10 0.8042 -0.0448
-18 7 11 -0.0160 0.0009
-18 7 12 -0.5998 -0.0084
-18 7 13 -0.1362 0.0339
-18 7 14 -0.9881 0.0442
-18 7 15 -1.2855 0.0050
-18 7 16 -0.6706 0.0606
-18 7 17 -1.2486 -0.0146
-18 7 18 0.0985 -0.0838
-18 7 19 0.3132 0.0441
-18 7 20 0.5357 -0.2944
-18 8 1 -0.1998 0.0036
-18 8 2 0.8055 -0.0070
-18 8 3 0.1731 -0.0002
-18 8 4 0.5900 -0.0532
-18 8 5 0.6923 -0.0073
-18 8 6 0.0319 -0.0335
-18 8 7 0.2469 -0.0253
-18 8 8 -0.4448 0.0158
-18 8 9 -0.3680 -0.0028
-18 8 10 -0.8890 0.0611
-18 8 11 -0.0092 0.0290
-18 8 12 -0.7403 -0.0008
-18 8 13 0.2121 0.0040
-18 8 14 -0.0731 0.0251
-18 8 15 -0.2581 -0.0077
-18 8 16 0.7415 0.0706
-18 8 17 -0.3405 0.0469
-18 8 18 1.3808 -0.0969
-18 8 19 0.0673 0.1207
-18 9 1 -1.0802 -0.0345
-18 9 2 0.8890 0.0041
-18 9 3 -1.3503 -0.0271
-18 9 4 1.2897 0.0166
-18 9 5 -1.4042 -0.0089
-18 9 6 0.5375 0.0006
-18 9 7 -0.4558 0.0183
-18 9 8 0.4345 0.0003
-18 9 9 0.2633 0.0392
-18 9 10 0.4395 -0.0470
-18 9 11 0.2814 -0.0236
-18 9 12 0.4606 -0.0555
-18 9 13 0.4769 -0.0928
-18 9 14 1.0047 -0.0368
-18 9 15 -0.4382 -0.1338
-18 9 16 1.2774 -0.0274
-18 9 17 -1.5439 0.0216
-18 9 18 1.1492 0.0060
-18 10 1 0.1311 0.0095
-18 10 2 0.0762 -0.0218
-18 10 3 0.4905 0.0259
-18 10 4 -0.5639 -0.0188
-18 10 5 1.1128 -0.0130
-18 10 6 -1.0681 0.0444
-18 10 7 0.2397 -0.0409
-18 10 8 -1.3330 -0.0267
-18 10 9 -0.7691 0.0026
-18 10 10 -0.9596 -0.0443
-18 10 11 -0.6899 0.0466
-18 10 12 -0.4898 0.0091
-18 10 13 -0.3813 0.0294
-18 10 14 -0.7695 0.0386
-18 10 15 -0.2789 0.0811
-18 10 16 -0.9340 -0.0276
-18 10 17 0.0464 0.1629
-18 11 1 -0.5462 -0.0167
-18 11 2 0.7585 0.0351
-18 11 3 0.8324 0.0096
-18 11 4 0.5079 0.0021
-18 11 5 0.3227 0.0638
-18 11 6 -0.8525 -0.0338
-18 11 7 -0.5710 -0.0013
-18 11 8 -0.9018 -0.0286
-18 11 9 -1.6534 -0.0187
-18 11 10 -1.3858 0.0036
-18 11 11 -2.1838 -0.0152
-18 11 12 -1.4833 0.0649
-18 11 13 -0.7024 0.0022
-18 11 14 -0.3294 -0.0096
-18 11 15 0.5702 -0.0109
-18 11 16 0.1930 -0.0639
-18 12 1 0.3773 -0.0120
-18 12 2 -0.5012 -0.0065
-18 12 3 -0.6875 -0.0217
-18 12 4 -0.0507 -0.0173
-18 12 5 -0.3300 0.0151
-18 12 6 0.2066 0.0848
-18 12 7 -0.7819 -0.0096
-18 12 8 -1.2193 -0.0028
-18 12 9 -1.1043 0.0011
-18 12 10 -2.6761 -0.0466
-18 12 11 -0.5687 0.0305
-18 12 12 -1.8715 -0.1203
-18 12 13 0.2850 -0.0015
-18 12 14 -0.5473 -0.2224
-18 12 15 0.4279 -0.0265
-18 13 1 -1.1714 -0.0411
-18 13 2 0.2378 -0.0092
-18 13 3 -1.8342 -0.0305
-18 13 4 -0.5690 0.0539
-18 13 5 -1.4038 0.0997
-18 13 6 -0.3299 -0.0292
-18 13 7 0.8313 0.0102
-18 13 8 1.0830 -0.0164
-18 13 9 1.6845 -0.0271
-18 13 10 0.6818 0.0302
-18 13 11 1.2792 -0.1652
-18 13 12 -0.3042 -0.0183
-18 13 13 0.9286 -0.3646
-18 14 1 -1.5069 -0.0109
-18 14 2 -0.2556 -0.0374
-18 14 3 -1.2272 0.0343
-18 14 4 0.0979 0.0498
-18 14 5 -0.0151 0.0277
-18 14 6 -0.8142 0.1519
-18 14 7 -0.0022 -0.0005
-18 14 8 -1.5130 -0.1186
-18 14 9 0.3854 0.1508
-18 14 10 -1.3028 -0.4059
-18 14 11 0.5181 0.1333
-18 15 1 -0.1770 0.0067
-18 15 2 -0.1629 -0.0666
-18 15 3 -1.3242 -0.0041
-18 15 4 -0.3367 -0.0100
-18 15 5 -1.3623 -0.0050
-18 15 6 -0.4278 -0.0913
-18 15 7 0.9349 -0.1761
-18 15 8 -0.4680 -0.0550
-18 15 9 0.7978 -0.1556
-18 16 1 0.5523 -0.0434
-18 16 2 -1.8531 0.0650
-18 16 3 0.8188 0.2408
-18 16 4 -2.7167 -0.1659
-17 0 2 0.1259 0.0018
-17 0 4 -1.3327 -0.0258
-17 0 6 -0.9852 -0.0085
-17 0 8 0.0663 0.0102
-17 0 10 -0.1053 -0.0072
-17 0 12 -0.8970 -0.0224
-17 0 14 -0.7228 -0.0087
-17 0 16 -0.8264 -0.0091
-17 0 18 -0.8873 -0.0319
-17 0 20 -0.1771 0.0854
-17 0 22 0.4143 0.2317
-17 1 1 -0.3437 0.0088
-17 1 2 0.7383 -0.0061
-17 1 3 -0.9901 -0.0074
-17 1 4 1.0222 0.0064
-17 1 5 0.1914 -0.0096
-17 1 6 1.6597 0.0099
-17 1 7 1.4973 -0.0117
-17 1 8 1.0747 0.0073
-17 1 9 2.0621 -0.0072
-17 1 10 -0.0427 0.0049
-17 1 11 1.8690 0.0384
-17 1 12 -0.0361 -0.0058
-17 1 13 0.9981 0.0618
-17 1 14 0.8419 0.0074
-17 1 15 0.4083 0.0321
-17 1 16 1.0944 -0.0007
-17 1 17 0.3597 -0.0154
-17 1 18 0.5930 0.0107
-17 1 19 -0.2305 -0.0203
-17 1 20 0.3918 0.0903
-17 1 21 -0.9253 0.1376
-17 1 22 0.4648 0.1000
-17 2 1 -1.5224 -0.0202
-17 2 2 -1.9473 -0.0242
-17 2 3 1.8874 0.0074
-17 2 4 -1.6028 -0.0080
-17 2 5 3.7474 -0.0130
-17 2 6 -0.6580 -0.0062
-17 2 7 3.1188 -0.0333
-17 2 8 0.2670 -0.0014
-17 2 9 1.8403 -0.0407
-17 2 10 0.8628 -0.0194
-17 2 11 0.8880 -0.0323
-17 2 12 0.5260 -0.0339
-17 2 13 -0.6740 0.0201
-17 2 14 0.2548 -0.0224
-17 2 15 -2.1570 0.0183
-17 2 16 0.0957 -0.0303
-17 2 17 -1.7624 0.0304
-17 2 18 -0.0674 -0.0842
-17 2 19 -0.5851 0.0100
-17 2 20 -0.5947 0.0054
-17 2 21 0.0718 -0.0588
-17 2 22 -1.2672 0.0944
-17 3 1 3.7981 -0.0125
-17 3 2 1.0009 -0.0129
-17 3 3 3.6756 0.0086
-17 3 4 2.5193 -0.0436
-17 3 5 2.3016 0.0083
-17 3 6 2.7022 0.0180
-17 3 7 0.5479 0.0094
-17 3 8 2.1060 0.0241
-17 3 9 -0.7357 -0.0066
-17 3 10 0.7277 -0.0018
-17 3 11 -1.6473 -0.0002
-17 3 12 -0.7983 -0.0050
-17 3 13 -1.4709 -0.0034
-17 3 14 -1.3281 0.0202
-17 3 15 -0.8577 -0.0500
-17 3 16 -0.5273 0.0454
-17 3 17 -0.5831 -0.0382
-17 3 18 0.9167 0.0250
-17 3 19 0.0745 0.0288
-17 3 20 1.6752 -0.1167
-17 3 21 0.3243 0.0774
-17 3 22 1.3382 -0.2898
-17 4 1 0.0423 -0.0160
-17 4 2 2.0926 -0.0040
-17 4 3 0.2550 -0.0035
-17 4 4 1.9563 -0.0071
-17 4 5 -0.3827 -0.0041
-17 4 6 1.5007 -0.0497
-17 4 7 -0.3497 0.0290
-17 4 8 0.4311 -0.0431
-17 4 9 -0.6604 0.0184
-17 4 10 0.1894 0.0062
-17 4 11 -0.8856 -0.0226
-17 4 12 0.4172 0.0171
-17 4 13 -0.4165 0.0129
-17 4 14 0.5226 -0.0020
-17 4 15 -0.2190 0.0207
-17 4 16 0.8710 -0.0016
-17 4 17 0.5091 -0.0166
-17 4 18 0.9792 -0.0103
-17 4 19 0.4355 -0.0834
-17 4 20 -0.1454 0.1761
-17 4 21 -0.6109 -0.1497
-17 5 1 2.9956 0.0093
-17 5 2 1.2765 -0.0321
-17 5 3 2.2515 -0.0176
-17 5 4 1.2716 0.0031
-17 5 5 1.2922 -0.0309
-17 5 6 1.6551 0.0294
-17 5 7 0.6793 -0.0137
-17 5 8 1.4677 -0.0079
-17 5 9 -0.3353 0.0234
-17 5 10 0.7133 -0.0099
-17 5 11 -0.9457 0.0641
-17 5 12 -0.1852 0.0013
-17 5 13 -0.5917 0.0339
-17 5 14 -0.4303 -0.0160
-17 5 15 -0.2046 -0.0447
-17 5 16 0.6392 -0.0198
-17 5 17 -0.5004 -0.0195
-17 5 18 0.7424 0.0581
-17 5 19 -0.9863 0.1088
-17 5 20 -0.8053 0.0251
-17 5 21 -1.2071 0.2069
-17 6 1 1.2249 -0.0010
-17 6 2 3.0880 -0.0056
-17 6 3 1.1447 0.0229
-17 6 4 2.9690 0.0008
-17 6 5 0.8248 0.0032
-17 6 6 1.4566 -0.0017
-17 6 7 1.2163 -0.0017
-17 6 8 -0.0545 0.0014
-17 6 9 1.6964 -0.0222
-17 6 10 0.1838 -0.0257
-17 6 11 1.7645 -0.0236
-17 6 12 0.9624 -0.0335
-17 6 13 0.9315 0.0179
-17 6 14 1.5197 -0.0156
-17 6 15 -0.6312 -0.0143
-17 6 16 2.0181 0.0174
-17 6 17 -0.3203 -0.0615
-17 6 18 1.7650 -0.0616
-17 6 19 0.4800 -0.0491
-17 6 20 1.2998 -0.1679
-17 6 21 0.3243 -0.0414
-17 7 1 1.8270 0.0155
-17 7 2 -0.1601 0.0274
-17 7 3 1.1089 0.0077
-17 7 4 -1.2295 -0.0205
-17 7 5 0.3130 0.0076
-17 7 6 -1.6489 -0.0388
-17 7 7 -0.3846 0.0146
-17 7 8 -1.7193 0.0084
-17 7 9 -0.4667 0.0297
-17 7 10 -1.0530 0.0612
-17 7 11 0.2325 0.0288
-17 7 12 0.3107 0.0247
-17 7 13 0.4985 0.0073
-17 7 14 0.9178 -0.0097
-17 7 15 0.9053 0.0423
-17 7 16 0.9036 0.0014
-17 7 17 0.8012 0.0487
-17 7 18 0.6434 0.1093
-17 7 19 -0.4538 -0.0511
-17 7 20 -0.0773 0.2541
-17 8 1 0.9378 -0.0088
-17 8 2 -0.3509 -0.0031
-17 8 3 0.3695 -0.0154
-17 8 4 -0.2960 0.0284
-17 8 5 -0.7744 -0.0154
-17 8 6 0.1442 0.0240
-17 8 7 -0.8523 0.0273
-17 8 8 0.5407 0.0105
-17 8 9 -0.2747 0.0116
-17 8 10 1.0028 -0.0192
-17 8 11 0.0325 -0.0284
-17 8 12 1.3044 0.0081
-17 8 13 0.2677 -0.0308
-17 8 14 0.7237 -0.0818
-17 8 15 0.1974 -0.0384
-17 8 16 -0.1767 -0.1186
-17 8 17 0.0013 -0.0489
-17 8 18 -0.9313 0.1448
-17 8 19 -0.1263 -0.0648
-17 9 1 1.1818 0.0119
-17 9 2 -0.5689 -0.0089
-17 9 3 1.3378 0.0249
-17 9 4 -1.2802 -0.0090
-17 9 5 1.2410 0.0273
-17 9 6 -1.1714 -0.0100
-17 9 7 0.3437 -0.0113
-17 9 8 -1.2098 -0.0146
-17 9 9 -0.0873 -0.0385
-17 9 10 -1.0122 0.0407
-17 9 11 0.0317 -0.0153
-17 9 12 -0.7803 0.0561
-17 9 13 -0.4506 0.0329
-17 9 14 -1.2143 0.0427
-17 9 15 0.2723 0.1046
-17 9 16 -1.3126 0.0351
-17 9 17 1.8494 -0.0268
-17 9 18 -0.9976 0.0056
-17 9 19 1.7189 -0.2297
-17 10 1 0.2478 0.0153
-17 10 2 0.2650 0.0303
-17 10 3 -0.1787 -0.0100
-17 10 4 0.6267 0.0098
-17 10 5 -1.4128 -0.0171
-17 10 6 1.1860 -0.0432
-17 10 7 -0.7252 0.0248
-17 10 8 1.4577 0.0298
-17 10 9 0.1093 0.0196
-17 10 10 1.2730 0.0341
-17 10 11 0.1214 0.0043
-17 10 12 1.1355 -0.0066
-17 10 13 0.2006 0.0149
-17 10 14 0.8979 -0.0351
-17 10 15 0.2137 -0.0292
-17 10 16 0.7797 0.0536
-17 10 17 -0.0677 -0.0672
-17 10 18 0.5142 0.2139
-17 11 1 0.9128 0.0213
-17 11 2 -0.5529 -0.0266
-17 11 3 -0.6758 -0.0014
-17 11 4 -0.0564 -0.0266
-17 11 5 -0.8627 -0.0200
-17 11 6 0.9108 0.0124
-17 11 7 -0.1662 -0.0178
-17 11 8 0.5038 0.0546
-17 11 9 1.6250 -0.0180
-17 11 10 0.6650 0.0520
-17 11 11 2.9510 0.0056
-17 11 12 0.9168 -0.0539
-17 11 13 1.3905 -0.0158
-17 11 14 0.1192 -0.0265
-17 11 15 -0.4233 -0.0086
-17 11 16 -0.0637 0.0680
-17 11 17 -0.5475 0.0274
-17 12 1 -0.3999 0.0069
-17 12 2 0.4237 0.0127
-17 12 3 0.5555 -0.0046
-17 12 4 -0.3062 0.0539
-17 12 5 0.0804 -0.0308
-17 12 6 -0.2541 -0.0861
-17 12 7 0.9378 0.0299
-17 12 8 1.0142 -0.0201
-17 12 9 1.5256 0.0252
-17 12 10 2.3845 0.0176
-17 12 11 1.2986 -0.0431
-17 12 12 1.9852 0.0368
-17 12 13 0.3750 -0.0700
-17 12 14 0.5866 0.1087
-17 12 15 -0.4079 0.0007
-17 13 1 0.9950 0.0352
-17 13 2 0.2072 0.0097
-17 13 3 1.6828 0.0675
-17 13 4 0.5987 -0.0051
-17 13 5 1.1237 -0.0179
-17 13 6 0.1201 0.0211
-17 13 7 -1.1524 -0.0408
-17 13 8 -0.7185 0.0039
-17 13 9 -1.4878 -0.0101
-17 13 10 -0.2266 -0.0358
-17 13 11 -0.5098 0.1448
-17 13 12 0.4462 -0.0151
-17 13 13 -0.6696 0.2778
-17 13 14 0.4835 0.0285
-17 14 1 1.3730 0.0172
-17 14 2 -0.0855 0.0248
-17 14 3 1.2787 0.0156
-17 14 4 -0.2671 0.0039
-17 14 5 -0.0695 -0.0408
-17 14 6 1.0291 -0.1764
-17 14 7 -0.3208 0.0425
-17 14 8 1.0391 0.0288
-17 14 9 -1.0543 -0.0028
-17 14 10 0.4966 0.3298
-17 14 11 -1.0860 -0.0205
-17 14 12 -0.2308 0.3213
-17 15 1 0.0295 0.0035
-17 15 2 0.2009 0.1309
-17 15 3 1.1993 0.0240
-17 15 4 0.3749 -0.0059
-17 15 5 1.2612 0.0064
-17 15 6 0.6518 -0.0480
-17 15 7 -1.2720 0.1102
-17 15 8 1.0970 0.1130
-17 15 9 -1.2607 0.1002
-17 15 10 1.4883 0.1627
-17 16 1 -0.5520 0.0466
-17 16 2 1.6130 -0.0637
-17 16 3 -0.9355 -0.1701
-17 16 4 2.6516 0.1170
-17 16 5 -0.9929 -0.2337
-17 16 6 1.2531 0.2581
-16 0 2 -0.2502 -0.0153
-16 0 4 0.5648 0.0224
-16 0 6 0.5678 0.0272
-16 0 8 -0.2555 -0.0067
-16 0 10 -0.4159 -0.0079
-16 0 12 0.3334 0.0100
-16 0 14 0.5991 0.0073
-16 0 16 0.8858 0.0083
-16 0 18 1.0589 0.0211
-16 0 20 0.6194 -0.0598
-16 0 22 0.0791 -0.1904
-16 1 1 0.2556 -0.0145
-16 1 2 0.1128 -0.0011
-16 1 3 1.8606 -0.0213
-16 1 4 -0.2763 -0.0095
-16 1 5 1.4488 -0.0186
-16 1 6 -1.1418 -0.0085
-16 1 7 -0.2386 -0.0001
-16 1 8 -0.9935 -0.0182
-16 1 9 -1.5293 0.0011
-16 1 10 -0.0703 -0.0161
-16 1 11 -1.7390 -0.0338
-16 1 12 0.1206 0.0106
-16 1 13 -0.8779 -0.0443
-16 1 14 -0.5405 -0.0191
-16 1 15 -0.2807 -0.0246
-16 1 16 -0.8393 -0.0196
-16 1 17 -0.2942 0.0025
-16 1 18 -0.4665 -0.0158
-16 1 19 0.2825 0.0384
-16 1 20 -0.2767 -0.0375
-16 1 21 1.2275 -0.1206
-16 1 22 -0.5728 0.0138
-16 2 1 2.3425 0.0223
-16 2 2 1.6450 0.0250
-16 2 3 -0.9213 0.0004
-16 2 4 1.3453 0.0022
-16 2 5 -3.1463 0.0154
-16 2 6 0.3292 0.0086
-16 2 7 -3.1756 0.0237
-16 2 8 -0.4353 -0.0020
-16 2 9 -2.1040 0.0342
-16 2 10 -1.0037 0.0143
-16 2 11 -1.1484 0.0582
-16 2 12 -0.8892 0.0255
-16 2 13 0.2822 0.0257
-16 2 14 -0.7879 0.0116
-16 2 15 1.9242 0.0100
-16 2 16 -0.4977 0.0229
-16 2 17 2.1265 0.0101
-16 2 18 0.1908 0.0610
-16 2 19 1.2704 0.0203
-16 2 20 0.7816 -0.0010
-16 2 21 0.3078 0.0467
-16 2 22 1.1534 -0.0805
-16 3 1 -4.2152 0.0082
-16 3 2 -0.0547 0.0115
-16 3 3 -4.3431 -0.0092
-16 3 4 -2.0344 0.0244
-16 3 5 -2.8025 -0.0109
-16 3 6 -2.6520 -0.0301
-16 3 7 -0.8898 -0.0162
-16 3 8 -2.4198 -0.0380
-16 3 9 0.4951 -0.0109
-16 3 10 -1.2465 -0.0103
-16 3 11 1.3908 -0.0181
-16 3 12 0.3585 0.0022
-16 3 13 1.6405 0.0014
-16 3 14 1.0130 -0.0310
-16 3 15 1.2926 0.0461
-16 3 16 0.4273 -0.0588
-16 3 17 0.7853 0.0025
-16 3 18 -0.9210 -0.0429
-16 3 19 -0.1948 -0.0193
-16 3 20 -1.5458 0.0890
-16 3 21 -0.6667 -0.0335
-16 3 22 -1.1069 0.2893
-16 4 1 0.4521 0.0226
-16 4 2 -2.0163 -0.0015
-16 4 3 0.2388 0.0076
-16 4 4 -2.4603 0.0009
-16 4 5 0.7890 0.0184
-16 4 6 -1.8620 0.0362
-16 4 7 0.7832 -0.0116
-16 4 8 -0.4558 0.0273
-16 4 9 0.8364 -0.0179
-16 4 10 -0.1961 0.0060
-16 4 11 0.8475 0.0144
-16 4 12 -0.5940 0.0028
-16 4 13 0.1950 -0.0099
-16 4 14 -0.7345 0.0066
-16 4 15 0.0422 -0.0208
-16 4 16 -0.9292 0.0244
-16 4 17 -0.1499 0.0317
-16 4 18 -0.9345 0.0420
-16 4 19 -0.1675 0.0758
-16 4 20 -0.2116 -0.1293
-16 4 21 0.4343 0.0632
-16 4 22 0.6164 -0.3665
-16 5 1 -3.3756 -0.0172
-16 5 2 -1.3700 0.0251
-16 5 3 -2.9275 -0.0028
-16 5 4 -1.6621 -0.0048
-16 5 5 -1.9174 0.0314
-16 5 6 -1.8124 -0.0186
-16 5 7 -1.2665 0.0292
-16 5 8 -1.4943 -0.0058
-16 5 9 0.1542 -0.0146
-16 5 10 -0.8013 -0.0233
-16 5 11 1.1563 -0.0686
-16 5 12 0.1484 -0.0250
-16 5 13 0.7799 -0.0578
-16 5 14 0.4339 -0.0056
-16 5 15 0.1703 0.0008
-16 5 16 0.0290 -0.0002
-16 5 17 0.2532 -0.0387
-16 5 18 0.1255 -0.0474
-16 5 19 0.7286 -0.0886
-16 5 20 0.9588 -0.0026
-16 5 21 1.1819 -0.0649
-16 6 1 -1.6682 0.0135
-16 6 2 -3.7641 0.0086
-16 6 3 -1.6004 0.0042
-16 6 4 -3.6133 -0.0050
-16 6 5 -1.0684 -0.0052
-16 6 6 -1.9853 -0.0141
-16 6 7 -1.2334 -0.0216
-16 6 8 -0.3403 -0.0129
-16 6 9 -1.7172 0.0188
-16 6 10 -0.0377 0.0296
-16 6 11 -1.7876 0.0426
-16 6 12 -0.6852 0.0428
-16 6 13 -0.8898 0.0238
-16 6 14 -1.5265 0.0211
-16 6 15 0.9298 0.0525
-16 6 16 -1.8133 -0.0075
-16 6 17 0.6305 0.0799
-16 6 18 -1.3256 0.0424
-16 6 19 -0.8195 0.0466
-16 6 20 -1.2709 0.1379
-16 6 21 -0.4727 -0.0173
-16 7 1 -1.7699 -0.0115
-16 7 2 -0.4401 -0.0279
-16 7 3 -1.0788 -0.0043
-16 7 4 0.9430 -0.0117
-16 7 5 -0.4303 0.0143
-16 7 6 1.8236 0.0189
-16 7 7 0.2016 0.0121
-16 7 8 1.9058 -0.0109
-16 7 9 0.5157 -0.0292
-16 7 10 1.2224 -0.0509
-16 7 11 -0.0946 -0.0389
-16 7 12 -0.1605 -0.0250
-16 7 13 -0.4204 -0.0291
-16 7 14 -1.1757 -0.0295
-16 7 15 -0.3725 -0.0697
-16 7 16 -1.1973 -0.0446
-16 7 17 -0.2608 -0.0583
-16 7 18 -1.0191 -0.0762
-16 7 19 0.7224 0.0623
-16 7 20 -0.3537 -0.1378
-16 8 1 -1.5771 0.0059
-16 8 2 -0.0606 0.0090
-16 8 3 -0.8700 0.0229
-16 8 4 0.0321 0.0024
-16 8 5 0.7673 0.0304
-16 8 6 -0.3022 -0.0038
-16 8 7 1.4443 -0.0172
-16 8 8 -0.7124 -0.0208
-16 8 9 0.9479 -0.0136
-16 8 10 -1.1053 -0.0151
-16 8 11 -0.0289 0.0154
-16 8 12 -1.7131 -0.0297
-16 8 13 -0.8140 0.0375
-16 8 14 -1.3376 0.0891
-16 8 15 -0.2757 0.0551
-16 8 16 -0.3068 0.1226
-16 8 17 0.3575 0.0280
-16 8 18 0.4079 -0.1675
-16 8 19 0.1022 0.0219
-16 8 20 0.2664 -0.3362
-16 9 1 -1.3309 0.0072
-16 9 2 0.2485 0.0134
-16 9 3 -1.3857 -0.0056
-16 9 4 1.0646 -0.0095
-16 9 5 -1.1497 -0.0245
-16 9 6 1.6579 0.0177
-16 9 7 -0.3877 0.0036
-16 9 8 1.9110 0.0309
-16 9 9 -0.2532 0.0214
-16 9 10 1.6375 -0.0186
-16 9 11 -0.5356 0.0394
-16 9 12 1.0971 -0.0327
-16 9 13 -0.0502 0.0292
-16 9 14 1.0480 -0.0271
-16 9 15 -0.2300 -0.0400
-16 9 16 0.8933 -0.0144
-16 9 17 -1.7223 0.0629
-16 9 18 0.5202 -0.0062
-16 9 19 -1.7301 0.2099
-16 10 1 -0.4807 -0.0238
-16 10 2 -0.4621 -0.0286
-16 10 3 0.0202 -0.0071
-16 10 4 -0.5768 0.0070
-16 10 5 1.4388 0.0332
-16 10 6 -1.1414 0.0294
-16 10 7 0.8393 -0.0039
-16 10 8 -1.4870 -0.0346
-16 10 9 0.3061 -0.0235
-16 10 10 -1.5878 -0.0082
-16 10 11 0.4461 -0.0343
-16 10 12 -1.8888 0.0104
-16 10 13 0.0499 -0.0397
-16 10 14 -1.2247 0.0277
-16 10 15 -0.2275 -0.0043
-16 10 16 -0.6410 -0.0437
-16 10 17 -0.2713 -0.0090
-16 10 18 -0.5972 -0.1824
-16 11 1 -0.9005 -0.0273
-16 11 2 0.4254 0.0036
-16 11 3 0.5662 -0.0130
-16 11 4 -0.3382 0.0284
-16 11 5 1.2855 -0.0236
-16 11 6 -0.7155 0.0174
-16 11 7 0.7135 0.0181
-16 11 8 0.0778 -0.0441
-16 11 9 -1.3813 0.0340
-16 11 10 0.1608 -0.0753
-16 11 11 -3.1219 -0.0089
-16 11 12 -0.2875 0.0258
-16 11 13 -1.9354 0.0136
-16 11 14 0.1000 0.0259
-16 11 15 0.0911 0.0332
-16 11 16 -0.0757 -0.0816
-16 11 17 0.5834 -0.0196
-16 12 1 0.5514 -0.0084
-16 12 2 -0.0973 -0.0190
-16 12 3 -0.2747 0.0218
-16 12 4 0.3085 -0.0644
-16 12 5 0.2629 0.0351
-16 12 6 -0.0652 0.0522
-16 12 7 -0.8835 -0.0369
-16 12 8 -0.5755 0.0046
-16 12 9 -1.6478 -0.0328
-16 12 10 -1.3954 0.0050
-16 12 11 -1.6730 0.0318
-16 12 12 -1.5932 0.0380
-16 12 13 -0.9252 0.0811
-16 12 14 -0.4547 0.0055
-16 12 15 0.3796 -0.0188
-16 12 16 0.1497 0.0051
-16 13 1 -0.7626 -0.0222
-16 13 2 -0.2520 -0.0008
-16 13 3 -1.3205 -0.0498
-16 13 4 -0.2658 -0.0318
-16 13 5 -0.6673 -0.0530
-16 13 6 0.4338 -0.0142
-16 13 7 1.1098 0.0252
-16 13 8 0.5194 0.0027
-16 13 9 0.9309 0.0447
-16 13 10 -0.1106 0.0258
-16 13 11 -0.3365 -0.0691
-16 13 12 -0.3519 0.0311
-16 13 13 0.2328 -0.1164
-16 13 14 -0.1426 -0.0056
-16 14 1 -0.9229 -0.0057
-16 14 2 0.3155 0.0034
-16 14 3 -1.1210 -0.0554
-16 14 4 0.4174 -0.0606
-16 14 5 0.1855 0.0159
-16 14 6 -1.1331 0.1197
-16 14 7 0.5452 -0.0482
-16 14 8 -0.3464 0.0373
-16 14 9 1.3259 -0.0807
-16 14 10 0.5347 -0.1701
-16 14 11 1.4229 -0.0782
-16 14 12 0.1704 -0.1701
-16 14 13 0.3828 -0.0312
-16 15 1 0.0253 -0.0124
-16 15 2 -0.1998 -0.1372
-16 15 3 -1.1361 -0.0301
-16 15 4 -0.6178 -0.0214
-16 15 5 -1.2937 -0.0059
-16 15 6 -0.9304 0.1562
-16 15 7 1.0142 -0.0414
-16 15 8 -1.3915 -0.0790
-16 15 9 1.4235 -0.0333
-16 15 10 -1.3999 -0.3045
-16 16 1 0.5209 -0.0271
-16 16 2 -1.2006 0.0517
-16 16 3 0.8253 0.0661
-16 16 4 -2.1859 -0.0443
-16 16 5 1.0086 0.2104
-16 16 6 -1.6292 -0.2015
-16 16 7 0.6951 -0.1238
-15 0 2 0.8756 0.0115
-15 0 4 0.3386 -0.0039
-15 0 6 -0.3094 -0.0275
-15 0 8 0.2361 -0.0004
-15 0 10 0.7266 0.0160
-15 0 12 0.1899 0.0051
-15 0 14 -0.2428 0.0028
-15 0 16 -0.7312 -0.0036
-15 0 18 -1.0411 -0.0193
-15 0 20 -0.7052 0.0144
-15 0 22 -0.4084 0.1288
-15 1 1 -0.0850 0.0049
-15 1 2 -0.9450 0.0133
-15 1 3 -2.5638 0.0333
-15 1 4 -0.1399 0.0111
-15 1 5 -2.6550 0.0396
-15 1 6 0.7074 0.0003
-15 1 7 -0.6870 0.0030
-15 1 8 0.8291 0.0191
-15 1 9 1.0609 -0.0045
-15 1 10 0.2565 0.0311
-15 1 11 1.7101 0.0195
-15 1 12 -0.0875 -0.0067
-15 1 13 1.0509 0.0195
-15 1 14 0.1644 0.0241
-15 1 15 0.3463 0.0106
-15 1 16 0.4926 0.0265
-15 1 17 0.3669 0.0073
-15 1 18 0.4327 0.0020
-15 1 19 -0.1207 -0.0308
-15 1 20 0.1910 -0.0044
-15 1 21 -1.3156 0.1074
-15 1 22 0.4658 -0.0827
-15 1 23 -1.3228 0.2992
-15 2 1 -3.4062 -0.0213
-15 2 2 -1.1567 -0.0128
-15 2 3 -0.7084 0.0055
-15 2 4 -1.1473 0.0078
-15 2 5 1.8194 -0.0051
-15 2 6 -0.4080 -0.0044
-15 2 7 2.7821 -0.0051
-15 2 8 0.3841 0.0072
-15 2 9 2.1780 -0.0093
-15 2 10 1.0791 -0.0023
-15 2 11 1.3515 -0.0507
-15 2 12 1.2287 -0.0022
-15 2 13 0.2779 -0.0488
-15 2 14 1.2598 0.0081
-15 2 15 -1.2710 -0.0314
-15 2 16 0.7336 -0.0073
-15 2 17 -2.0154 -0.0373
-15 2 18 -0.3683 -0.0109
-15 2 19 -1.6758 -0.0263
-15 2 20 -0.7689 0.0013
-15 2 21 -0.8076 -0.0113
-15 2 22 -0.7545 0.0290
-15 2 23 0.0908 -0.0609
-15 3 1 4.6213 -0.0018
-15 3 2 -0.4703 -0.0096
-15 3 3 5.1126 0.0070
-15 3 4 1.8528 -0.0032
-15 3 5 3.6632 0.0103
-15 3 6 2.8257 0.0321
-15 3 7 1.6472 0.0207
-15 3 8 2.7280 0.0323
-15 3 9 -0.0651 0.0249
-15 3 10 1.7198 0.0193
-15 3 11 -1.0238 0.0191
-15 3 12 0.1234 0.0047
-15 3 13 -1.6026 -0.0048
-15 3 14 -0.6904 0.0240
-15 3 15 -1.5644 -0.0265
-15 3 16 -0.3125 0.0488
-15 3 17 -0.8550 0.0298
-15 3 18 0.8014 0.0411
-15 3 19 0.2334 0.0079
-15 3 20 1.1067 -0.0538
-15 3 21 0.8462 -0.0255
-15 3 22 0.6427 -0.2110
-15 4 1 -0.6027 -0.0258
-15 4 2 1.8075 0.0114
-15 4 3 -0.8553 -0.0078
-15 4 4 2.8072 0.0154
-15 4 5 -1.2972 -0.0278
-15 4 6 2.1553 -0.0064
-15 4 7 -1.1611 -0.0121
-15 4 8 0.6674 0.0017
-15 4 9 -0.9805 0.0081
-15 4 10 0.3715 -0.0097
-15 4 11 -0.7467 -0.0075
-15 4 12 0.8687 -0.0226
-15 4 13 0.0077 0.0005
-15 4 14 1.0677 -0.0153
-15 4 15 0.1690 0.0174
-15 4 16 1.2313 -0.0355
-15 4 17 -0.0845 -0.0215
-15 4 18 1.1899 -0.0369
-15 4 19 -0.0472 -0.0418
-15 4 20 0.6710 0.0835
-15 4 21 -0.1626 0.0357
-15 4 22 -0.1849 0.2418
-15 5 1 3.0243 0.0214
-15 5 2 1.0064 -0.0030
-15 5 3 3.2099 0.0242
-15 5 4 2.0117 0.0080
-15 5 5 2.5354 -0.0231
-15 5 6 2.0769 0.0029
-15 5 7 1.9186 -0.0368
-15 5 8 1.3764 0.0047
-15 5 9 0.2024 0.0056
-15 5 10 0.8025 0.0357
-15 5 11 -1.1411 0.0496
-15 5 12 0.0229 0.0434
-15 5 13 -0.7696 0.0522
-15 5 14 -0.2621 0.0185
-15 5 15 0.1083 0.0262
-15 5 16 -0.5093 -0.0043
-15 5 17 0.0797 0.0638
-15 5 18 -1.1190 0.0190
-15 5 19 -0.6619 0.0451
-15 5 20 -1.2905 -0.0155
-15 5 21 -1.0624 -0.0869
-15 5 22 -0.1830 -0.1798
-15 6 1 2.2359 -0.0168
-15 6 2 4.2883 -0.0019
-15 6 3 2.1740 -0.0259
-15 6 4 4.2423 0.0039
-15 6 5 1.5356 0.0037
-15 6 6 2.5801 0.0184
-15 6 7 1.2627 0.0342
-15 6 8 0.9216 0.0201
-15 6 9 1.4585 -0.0123
-15 6 10 0.1607 -0.0226
-15 6 11 1.6142 -0.0464
-15 6 12 0.4330 -0.0412
-15 6 13 0.8588 -0.0478
-15 6 14 1.3332 -0.0230
-15 6 15 -0.8989 -0.0569
-15 6 16 1.3339 0.0075
-15 6 17 -0.8264 -0.0465
-15 6 18 0.6155 -0.0034
-15 6 19 0.8359 -0.0267
-15 6 20 1.0680 -0.0891
-15 6 21 0.5063 0.0451
-15 7 1 1.8077 0.0045
-15 7 2 1.1772 0.0231
-15 7 3 1.3140 -0.0025
-15 7 4 -0.4709 0.0322
-15 7 5 0.8534 -0.0271
-15 7 6 -1.8380 0.0016
-15 7 7 0.2019 -0.0299
-15 7 8 -2.0294 0.0108
-15 7 9 -0.3927 0.0167
-15 7 10 -1.3790 0.0196
-15 7 11 -0.2138 0.0227
-15 7 12 -0.0143 0.0075
-15 7 13 0.0224 0.0183
-15 7 14 1.4800 0.0492
-15 7 15 -0.1654 0.0670
-15 7 16 1.4039 0.0588
-15 7 17 -0.2670 0.0491
-15 7 18 0.8881 0.0265
-15 7 19 -1.1311 -0.0661
-15 7 20 0.5901 -0.0063
-15 7 21 -1.4910 -0.1373
-15 8 1 1.9142 0.0019
-15 8 2 0.2776 -0.0042
-15 8 3 1.2594 -0.0195
-15 8 4 0.1062 -0.0245
-15 8 5 -0.4818 -0.0285
-15 8 6 0.3983 -0.0155
-15 8 7 -1.7461 0.0030
-15 8 8 0.9051 0.0132
-15 8 9 -1.4736 0.0098
-15 8 10 1.1963 0.0271
-15 8 11 -0.0389 0.0023
-15 8 12 1.8627 0.0524
-15 8 13 1.1842 -0.0288
-15 8 14 1.8444 -0.0509
-15 8 15 0.4990 -0.0406
-15 8 16 0.7405 -0.0821
-15 8 17 -0.4628 0.0082
-15 8 18 0.0642 0.1529
-15 8 19 0.0301 0.0028
-15 8 20 0.1832 0.2908
-15 9 1 1.5687 -0.0131
-15 9 2 0.0530 -0.0152
-15 9 3 1.5155 -0.0140
-15 9 4 -0.6768 0.0326
-15 9 5 1.0836 0.0058
-15 9 6 -1.7944 -0.0179
-15 9 7 0.3885 -0.0011
-15 9 8 -2.2286 -0.0409
-15 9 9 0.5243 0.0060
-15 9 10 -2.0761 -0.0047
-15 9 11 1.0109 -0.0420
-15 9 12 -1.3856 0.0034
-15 9 13 0.8215 -0.0655
-15 9 14 -0.6694 0.0021
-15 9 15 0.3673 -0.0046
-15 9 16 -0.2002 -0.0203
-15 9 17 1.2104 -0.0836
-15 9 18 0.1751 -0.0006
-15 9 19 1.4504 -0.1897
-15 10 1 0.6623 0.0156
-15 10 2 0.4792 0.0213
-15 10 3 0.0663 0.0145
-15 10 4 0.3539 -0.0260
-15 10 5 -1.1317 -0.0307
-15 10 6 0.8480 -0.0129
-15 10 7 -0.5774 -0.0079
-15 10 8 1.3676 0.0411
-15 10 9 -0.3231 0.0160
-15 10 10 1.7855 -0.0177
-15 10 11 -0.6764 0.0345
-15 10 12 2.3806 -0.0116
-15 10 13 -0.0949 0.0330
-15 10 14 1.5937 -0.0067
-15 10 15 0.3851 0.0089
-15 10 16 0.6718 0.0148
-15 10 17 0.8343 0.0361
-15 10 18 0.7250 0.0897
-15 10 19 0.7257 0.0928
-15 11 1 0.5862 0.0235
-15 11 2 -0.4276 0.0170
-15 11 3 -0.6169 0.0200
-15 11 4 0.3846 -0.0106
-15 11 5 -1.4491 0.0435
-15 11 6 0.1482 -0.0351
-15 11 7 -0.7550 -0.0084
-15 11 8 -0.6386 0.0121
-15 11 9 1.1817 -0.0210
-15 11 10 -0.6956 0.0556
-15 11 11 2.6996 0.0230
-15 11 12 -0.1236 -0.0095
-15 11 13 2.0889 -0.0008
-15 11 14 -0.1867 -0.0127
-15 11 15 0.2441 -0.0504
-15 11 16 0.2075 0.0784
-15 11 17 -0.5283 0.0031
-15 12 1 -0.9229 0.0141
-15 12 2 -0.2253 0.0263
-15 12 3 -0.1698 -0.0203
-15 12 4 0.0576 0.0463
-15 12 5 -0.5773 -0.0222
-15 12 6 0.6572 -0.0190
-15 12 7 0.6895 0.0295
-15 12 8 0.1727 0.0296
-15 12 9 1.4487 0.0151
-15 12 10 0.1510 -0.0042
-15 12 11 1.5665 -0.0121
-15 12 12 0.8050 -0.0631
-15 12 13 1.2544 -0.0441
-15 12 14 0.1056 -0.0690
-15 12 15 -0.3193 0.0592
-15 12 16 -0.1627 -0.0698
-15 13 1 0.6090 0.0090
-15 13 2 -0.0978 -0.0128
-15 13 3 0.9296 -0.0067
-15 13 4 -0.2645 0.0427
-15 13 5 0.3007 0.0749
-15 13 6 -1.1175 0.0076
-15 13 7 -0.5576 0.0134
-15 13 8 -0.4894 -0.0029
-15 13 9 -0.1652 -0.0434
-15 13 10 0.2997 -0.0094
-15 13 11 0.8732 -0.0010
-15 13 12 0.0401 -0.0243
-15 13 13 0.1888 -0.0362
-15 13 14 -0.4558 -0.0040
-15 13 15 0.0674 -0.1631
-15 14 1 0.3253 -0.0126
-15 14 2 -0.3186 -0.0252
-15 14 3 0.7144 0.0573
-15 14 4 -0.5050 0.0828
-15 14 5 -0.3312 0.0162
-15 14 6 1.1603 -0.0364
-15 14 7 -0.5804 0.0264
-15 14 8 -0.1139 -0.0498
-15 14 9 -1.1352 0.0839
-15 14 10 -1.3404 0.0157
-15 14 11 -1.3847 0.1209
-15 14 12 0.0688 -0.0084
-15 14 13 -0.6855 0.0174
-15 15 1 0.1320 0.0166
-15 15 2 0.1221 0.0868
-15 15 3 1.2878 0.0181
-15 15 4 1.0022 0.0673
-15 15 5 1.5226 -0.0041
-15 15 6 1.2195 -0.1812
-15 15 7 -0.1182 -0.0154
-15 15 8 1.2069 -0.0092
-15 15 9 -1.0491 -0.0144
-15 15 10 1.0422 0.3037
-15 15 11 0.2777 -0.0334
-15 16 1 -0.5383 -0.0027
-15 16 2 0.7474 -0.0315
-15 16 3 -0.6388 0.0197
-15 16 4 1.5023 -0.0146
-15 16 5 -0.6564 -0.1152
-15 16 6 1.8598 0.1000
-15 16 7 -0.7137 0.0235
-15 16 8 0.4023 0.2975
-15 17 1 -0.7187 0.0877
-15 17 2 0.2320 0.1288
-15 17 3 -0.3333 -0.2456
-14 0 2 -1.9223 0.0059
-14 0 4 -0.5761 -0.0174
-14 0 6 0.7877 0.0122
-14 0 8 0.1137 0.0064
-14 0 10 -0.7510 -0.0151
-14 0 12 -0.4365 -0.0122
-14 0 14 -0.2376 -0.0128
-14 0 16 0.3199 -0.0080
-14 0 18 0.8656 0.0163
-14 0 20 0.4646 0.0285
-14 0 22 0.3608 -0.0693
-14 1 1 -0.9701 0.0149
-14 1 2 1.3874 -0.0185
-14 1 3 2.1040 -0.0199
-14 1 4 0.1298 -0.0133
-14 1 5 2.6508 -0.0398
-14 1 6 -0.4803 0.0088
-14 1 7 0.9485 0.0054
-14 1 8 -0.6566 -0.0101
-14 1 9 -0.7975 0.0168
-14 1 10 -0.4510 -0.0364
-14 1 11 -1.8063 0.0020
-14 1 12 -0.0366 0.0037
-14 1 13 -1.5111 0.0059
-14 1 14 0.1463 -0.0240
-14 1 15 -0.7415 0.0030
-14 1 16 -0.1823 -0.0242
-14 1 17 -0.6155 -0.0133
-14 1 18 -0.5335 0.0229
-14 1 19 -0.1758 0.0047
-14 1 20 -0.2349 0.0212
-14 1 21 1.0512 -0.0894
-14 1 22 -0.1994 0.0796
-14 1 23 1.3837 -0.2489
-14 2 1 5.0345 0.0162
-14 2 2 0.8617 -0.0060
-14 2 3 3.1144 -0.0207
-14 2 4 1.3203 -0.0155
-14 2 5 0.0338 -0.0119
-14 2 6 1.0866 -0.0005
-14 2 7 -2.2424 -0.0116
-14 2 8 -0.0289 -0.0088
-14 2 9 -2.2827 -0.0146
-14 2 10 -1.0104 -0.0081
-14 2 11 -1.5905 0.0214
-14 2 12 -1.3819 -0.0177
-14 2 13 -0.9835 0.0418
-14 2 14 -1.6070 -0.0211
-14 2 15 0.3323 0.0338
-14 2 16 -0.8982 -0.0024
-14 2 17 1.5226 0.0443
-14 2 18 0.4012 -0.0358
-14 2 19 1.6638 0.0203
-14 2 20 0.4343 -0.0072
-14 2 21 1.1694 -0.0315
-14 2 22 0.1089 0.0356
-14 2 23 0.2898 0.0657
-14 3 1 -4.8020 -0.0002
-14 3 2 0.4284 0.0069
-14 3 3 -5.9567 0.0011
-14 3 4 -1.9200 -0.0098
-14 3 5 -4.9367 -0.0030
-14 3 6 -3.0506 -0.0210
-14 3 7 -2.7288 -0.0176
-14 3 8 -2.9634 -0.0080
-14 3 9 -0.4765 -0.0280
-14 3 10 -2.0924 -0.0181
-14 3 11 0.6400 -0.0061
-14 3 12 -0.5900 -0.0165
-14 3 13 1.4103 0.0107
-14 3 14 0.4542 -0.0124
-14 3 15 1.6469 0.0057
-14 3 16 0.3563 -0.0221
-14 3 17 0.8221 -0.0403
-14 3 18 -0.5723 -0.0218
-14 3 19 -0.1930 -0.0048
-14 3 20 -0.6432 0.0170
-14 3 21 -0.8559 0.0617
-14 3 22 -0.1231 0.0673
-14 3 23 -0.6280 -0.0461
-14 4 1 0.2175 0.0227
-14 4 2 -1.7087 -0.0153
-14 4 3 1.3697 0.0009
-14 4 4 -3.0157 -0.0282
-14 4 5 1.7216 0.0256
-14 4 6 -2.3977 -0.0199
-14 4 7 1.2680 0.0277
-14 4 8 -1.1239 -0.0283
-14 4 9 1.0094 0.0041
-14 4 10 -0.7572 0.0015
-14 4 11 0.6593 0.0057
-14 4 12 -1.1612 0.0357
-14 4 13 -0.1190 0.0068
-14 4 14 -1.3436 0.0247
-14 4 15 -0.3200 -0.0162
-14 4 16 -1.6054 0.0321
-14 4 17 0.1413 0.0028
-14 4 18 -1.7055 0.0118
-14 4 19 0.0875 0.0104
-14 4 20 -1.1415 -0.0485
-14 4 21 -0.1679 -0.1095
-14 4 22 -0.1569 -0.0864
-14 5 1 -1.9160 -0.0207
-14 5 2 -0.2998 -0.0220
-14 5 3 -2.8874 -0.0400
-14 5 4 -2.1006 -0.0121
-14 5 5 -2.9260 0.0108
-14 5 6 -2.3033 0.0076
-14 5 7 -2.5363 0.0374
-14 5 8 -1.2244 0.0046
-14 5 9 -0.7684 0.0037
-14 5 10 -0.6547 -0.0210
-14 5 11 0.8613 -0.0178
-14 5 12 -0.1450 -0.0422
-14 5 13 0.6877 -0.0224
-14 5 14 0.0375 -0.0149
-14 5 15 -0.3827 -0.0206
-14 5 16 0.6901 0.0268
-14 5 17 -0.4115 -0.0476
-14 5 18 1.9169 0.0044
-14 5 19 0.6428 -0.0075
-14 5 20 1.7161 0.0211
-14 5 21 0.7889 0.1815
-14 5 22 0.1115 0.1003
-14 6 1 -2.5668 0.0103
-14 6 2 -4.3914 -0.0122
-14 6 3 -2.5505 0.0326
-14 6 4 -4.8064 0.0009
-14 6 5 -2.1187 0.0009
-14 6 6 -3.3640 -0.0121
-14 6 7 -1.4548 -0.0342
-14 6 8 -1.7024 -0.0218
-14 6 9 -1.0500 0.0018
-14 6 10 -0.5686 0.0042
-14 6 11 -1.2512 0.0354
-14 6 12 -0.3331 0.0243
-14 6 13 -0.7943 0.0459
-14 6 14 -1.0718 0.0202
-14 6 15 0.6065 0.0301
-14 6 16 -0.8657 -0.0066
-14 6 17 0.8135 -0.0096
-14 6 18 -0.0055 -0.0266
-14 6 19 -0.5642 0.0012
-14 6 20 -0.7514 0.0353
-14 6 21 -0.4613 -0.0381
-14 6 22 -1.5137 0.1117
-14 7 1 -2.0748 0.0006
-14 7 2 -2.0670 -0.0118
-14 7 3 -1.8382 0.0066
-14 7 4 -0.1787 -0.0296
-14 7 5 -1.5487 0.0267
-14 7 6 1.6038 -0.0112
-14 7 7 -0.7485 0.0301
-14 7 8 2.0116 -0.0084
-14 7 9 0.1492 -0.0015
-14 7 10 1.5852 0.0157
-14 7 11 0.5066 0.0096
-14 7 12 0.3860 0.0188
-14 7 13 0.4942 0.0159
-14 7 14 -1.4774 -0.0381
-14 7 15 0.5746 -0.0403
-14 7 16 -1.3560 -0.0440
-14 7 17 0.6569 -0.0324
-14 7 18 -0.3596 0.0016
-14 7 19 1.5843 0.0584
-14 7 20 -0.5823 0.1191
-14 7 21 2.1872 0.1058
-14 8 1 -1.9246 -0.0070
-14 8 2 -0.2938 -0.0081
-14 8 3 -1.5745 0.0092
-14 8 4 -0.1475 0.0310
-14 8 5 -0.1870 0.0108
-14 8 6 -0.4618 0.0241
-14 8 7 1.5713 0.0078
-14 8 8 -1.0518 0.0030
-14 8 9 1.6857 -0.0028
-14 8 10 -1.2635 -0.0168
-14 8 11 0.1347 -0.0173
-14 8 12 -1.7466 -0.0602
-14 8 13 -1.2208 0.0132
-14 8 14 -2.1855 -0.0015
-14 8 15 -0.7567 0.0111
-14 8 16 -1.1829 0.0191
-14 8 17 0.2163 -0.0405
-14 8 18 -0.4218 -0.1118
-14 8 19 -0.2173 -0.0189
-14 8 20 -0.6802 -0.1661
-14 9 1 -1.9182 0.0076
-14 9 2 -0.2761 0.0148
-14 9 3 -1.6957 0.0191
-14 9 4 0.2171 -0.0485
-14 9 5 -1.0297 0.0136
-14 9 6 1.4914 0.0095
-14 9 7 -0.2634 0.0047
-14 9 8 2.0306 0.0377
-14 9 9 -0.5709 -0.0320
-14 9 10 2.2265 0.0163
-14 9 11 -1.2649 0.0291
-14 9 12 1.6424 0.0164
-14 9 13 -1.5048 0.0693
-14 9 14 0.3124 0.0179
-14 9 15 -0.6272 0.0026
-14 9 16 -0.4439 0.0455
-14 9 17 -0.5743 0.0574
-14 9 18 -0.8470 0.0051
-14 9 19 -1.0077 0.1687
-14 9 20 -0.6929 -0.0380
-14 10 1 -0.8513 -0.0012
-14 10 2 -0.4246 -0.0151
-14 10 3 -0.2487 -0.0092
-14 10 4 -0.0541 0.0380
-14 10 5 0.5395 0.0163
-14 10 6 -0.3683 0.0019
-14 10 7 0.1932 0.0061
-14 10 8 -1.0906 -0.0435
-14 10 9 0.0874 -0.0086
-14 10 10 -1.7958 0.0325
-14 10 11 0.4694 -0.0155
-14 10 12 -2.3758 0.0054
-14 10 13 -0.1856 -0.0058
-14 10 14 -1.8150 -0.0255
-14 10 15 -0.6666 0.0006
-14 10 16 -0.9366 0.0102
-14 10 17 -1.3449 -0.0219
-14 10 18 -0.9334 0.0194
-14 10 19 -1.5382 -0.0789
-14 11 1 -0.3013 -0.0065
-14 11 2 0.5263 -0.0221
-14 11 3 0.7173 -0.0134
-14 11 4 -0.0086 -0.0120
-14 11 5 1.3010 -0.0323
-14 11 6 0.7090 0.0302
-14 11 7 0.3008 0.0027
-14 11 8 1.0168 0.0156
-14 11 9 -1.1735 -0.0073
-14 11 10 0.7384 -0.0094
-14 11 11 -1.9681 -0.0335
-14 11 12 0.2058 0.0173
-14 11 13 -1.8214 -0.0106
-14 11 14 0.0759 0.0054
-14 11 15 -0.3875 0.0506
-14 11 16 -0.3414 -0.0503
-14 11 17 0.4489 0.0174
-14 11 18 -0.7624 -0.0899
-14 12 1 1.4329 -0.0165
-14 12 2 0.3283 -0.0329
-14 12 3 0.6905 0.0070
-14 12 4 -0.5726 -0.0128
-14 12 5 0.7215 -0.0019
-14 12 6 -1.2037 0.0116
-14 12 7 -0.5192 -0.0158
-14 12 8 -0.0243 -0.0497
-14 12 9 -1.1364 0.0180
-14 12 10 0.7485 -0.0098
-14 12 11 -1.1521 0.0019
-14 12 12 0.0533 0.0397
-14 12 13 -1.3513 -0.0055
-14 12 14 0.3895 0.0700
-14 12 15 0.2261 -0.0888
-14 12 16 0.2804 0.1124
-14 12 17 1.0648 -0.2552
-14 13 1 -0.5562 -0.0009
-14 13 2 0.6343 0.0239
-14 13 3 -0.6799 0.0613
-14 13 4 0.7601 -0.0296
-14 13 5 -0.1799 -0.0465
-14 13 6 1.6671 -0.0011
-14 13 7 -0.3427 -0.0392
-14 13 8 0.5269 0.0012
-14 13 9 -0.5772 0.0106
-14 13 10 -0.4273 0.0011
-14 13 11 -0.8908 0.0291
-14 13 12 0.3294 0.0043
-14 13 13 -0.4310 0.1157
-14 13 14 1.0527 -0.0018
-14 13 15 -0.1767 0.2289
-14 14 1 0.1892 0.0213
-14 14 2 0.1049 0.0235
-14 14 3 -0.1061 -0.0240
-14 14 4 0.5310 -0.0605
-14 14 5 0.4902 -0.0289
-14 14 6 -1.0983 -0.0168
-14 14 7 0.3841 0.0051
-14 14 8 0.0280 0.0181
-14 14 9 0.6124 -0.0337
-14 14 10 1.5478 0.0635
-14 14 11 1.0144 -0.1005
-14 14 12 -0.3215 0.1291
-14 14 13 0.6609 0.0270
-14 14 14 -0.8320 0.1538
-14 15 1 -0.5183 -0.0151
-14 15 2 0.0484 -0.0151
-14 15 3 -1.6891 0.0015
-14 15 4 -1.3076 -0.0980
-14 15 5 -1.8321 0.0221
-14 15 6 -1.4064 0.1224
-14 15 7 -1.0487 0.0542
-14 15 8 -0.6475 0.0845
-14 15 9 0.1994 0.0261
-14 15 10 -0.5557 -0.1854
-14 15 11 -0.1107 0.0354
-14 15 12 0.3165 -0.3071
-14 16 1 0.6473 0.0255
-14 16 2 -0.2908 0.0116
-14 16 3 0.5771 -0.0545
-14 16 4 -0.7978 0.0346
-14 16 5 0.0962 0.0003
-14 16 6 -1.8477 -0.0102
-14 16 7 0.1746 0.0213
-14 16 8 -1.0741 -0.2279
-14 16 9 0.1739 0.0363
-14 17 1 0.4569 -0.0755
-14 17 2 -0.1758 -0.0845
-14 17 3 -0.0508 0.1599
-14 17 4 -0.3377 -0.1748
-14 17 5 -0.6148 0.5409
-13 0 2 3.0240 -0.0203
-13 0 4 -0.1438 0.0283
-13 0 6 -2.0970 0.0057
-13 0 8 -0.8011 -0.0092
-13 0 10 0.5148 0.0099
-13 0 12 0.2895 0.0093
-13 0 14 0.6222 0.0136
-13 0 16 0.2917 0.0206
-13 0 18 -0.6002 -0.0062
-13 0 20 -0.1465 -0.0476
-13 0 22 0.0511 0.0313
-13 1 1 3.5560 -0.0313
-13 1 2 -1.1702 0.0093
-13 1 3 0.1820 -0.0093
-13 1 4 0.0450 0.0140
-13 1 5 -1.1757 0.0207
-13 1 6 0.3037 -0.0146
-13 1 7 -0.6468 -0.0180
-13 1 8 0.5067 -0.0031
-13 1 9 0.6509 -0.0275
-13 1 10 0.6385 0.0249
-13 1 11 1.9510 -0.0200
-13 1 12 0.2104 -0.0109
-13 1 13 2.0477 -0.0268
-13 1 14 -0.2970 0.0172
-13 1 15 1.3738 -0.0150
-13 1 16 -0.0171 0.0191
-13 1 17 1.0218 0.0120
-13 1 18 0.6517 -0.0428
-13 1 19 0.4795 0.0208
-13 1 20 0.3356 -0.0197
-13 1 21 -0.5165 0.0612
-13 1 22 -0.1297 -0.0276
-13 1 23 -0.9876 0.1479
-13 2 1 -7.1297 -0.0082
-13 2 2 -1.1569 0.0205
-13 2 3 -5.9937 0.0344
-13 2 4 -2.0465 0.0166
-13 2 5 -2.1281 0.0242
-13 2 6 -2.2417 0.0027
-13 2 7 1.7540 0.0176
-13 2 8 -0.5592 0.0041
-13 2 9 2.6030 0.0236
-13 2 10 0.7612 0.0099
-13 2 11 1.9552 0.0077
-13 2 12 1.2173 0.0217
-13 2 13 1.7564 -0.0182
-13 2 14 1.7645 0.0192
-13 2 15 0.7039 -0.0184
-13 2 16 1.1163 -0.0007
-13 2 17 -0.8956 -0.0312
-13 2 18 -0.1852 0.0549
-13 2 19 -1.3668 -0.0176
-13 2 20 0.1282 0.0161
-13 2 21 -1.2086 0.0522
-13 2 22 0.6341 -0.0825
-13 2 23 -0.6683 -0.0424
-13 3 1 4.4205 -0.0028
-13 3 2 -0.1213 -0.0025
-13 3 3 6.6167 -0.0132
-13 3 4 1.8971 0.0123
-13 3 5 6.4556 -0.0101
-13 3 6 3.0207 0.0022
-13 3 7 3.9469 0.0045
-13 3 8 3.0463 -0.0229
-13 3 9 1.0313 0.0172
-13 3 10 2.3453 0.0048
-13 3 11 -0.3217 -0.0098
-13 3 12 0.9994 0.0253
-13 3 13 -1.1959 -0.0122
-13 3 14 -0.2810 0.0045
-13 3 15 -1.6384 0.0095
-13 3 16 -0.5752 -0.0066
-13 3 17 -0.8169 0.0272
-13 3 18 0.2640 -0.0047
-13 3 19 0.0592 0.0080
-13 3 20 0.3890 0.0063
-13 3 21 0.7420 -0.0559
-13 3 22 -0.2467 0.0894
-13 3 23 0.8312 -0.0078
-13 4 1 0.5198 -0.0135
-13 4 2 1.8363 0.0089
-13 4 3 -1.5904 0.0124
-13 4 4 3.1233 0.0261
-13 4 5 -1.9229 -0.0118
-13 4 6 2.6070 0.0255
-13 4 7 -1.1096 -0.0262
-13 4 8 1.7415 0.0382
-13 4 9 -0.9237 -0.0084
-13 4 10 1.3067 0.0143
-13 4 11 -0.6251 -0.0076
-13 4 12 1.4336 -0.0355
-13 4 13 0.1402 -0.0077
-13 4 14 1.4130 -0.0245
-13 4 15 0.3748 0.0205
-13 4 16 1.7677 -0.0155
-13 4 17 -0.0861 0.0078
-13 4 18 2.2409 0.0055
-13 4 19 0.0416 -0.0023
-13 4 20 1.5326 0.0239
-13 4 21 0.5438 0.1323
-13 4 22 0.3543 -0.0272
-13 4 23 0.6178 0.1285
-13 5 1 0.4387 0.0149
-13 5 2 -0.4213 0.0350
-13 5 3 2.0585 0.0449
-13 5 4 1.7827 0.0138
-13 5 5 2.9517 0.0020
-13 5 6 2.2663 -0.0083
-13 5 7 2.9536 -0.0305
-13 5 8 1.1508 -0.0109
-13 5 9 1.4079 -0.0123
-13 5 10 0.4441 -0.0087
-13 5 11 -0.4255 -0.0134
-13 5 12 0.1086 0.0206
-13 5 13 -0.6961 -0.0133
-13 5 14 0.0945 0.0012
-13 5 15 0.3901 -0.0068
-13 5 16 -0.6127 -0.0466
-13 5 17 0.6025 0.0063
-13 5 18 -2.3038 -0.0082
-13 5 19 -0.5248 -0.0097
-13 5 20 -2.0979 -0.0161
-13 5 21 -0.3489 -0.1873
-13 5 22 -0.1749 -0.0416
-13 6 1 2.3601 0.0003
-13 6 2 3.9135 0.0251
-13 6 3 2.5279 -0.0225
-13 6 4 5.1677 -0.0063
-13 6 5 2.6522 -0.0062
-13 6 6 4.2971 0.0024
-13 6 7 1.8776 0.0240
-13 6 8 2.6152 0.0207
-13 6 9 0.7668 0.0125
-13 6 10 1.1783 0.0175
-13 6 11 0.8446 -0.0133
-13 6 12 0.4442 0.0031
-13 6 13 0.6690 -0.0213
-13 6 14 0.8617 -0.0085
-13 6 15 -0.2340 0.0080
-13 6 16 0.5992 0.0016
-13 6 17 -0.5994 0.0486
-13 6 18 -0.2659 0.0276
-13 6 19 0.1858 0.0210
-13 6 20 0.3845 0.0049
-13 6 21 0.4406 0.0161
-13 6 22 1.2036 -0.0795
-13 7 1 2.4067 0.0005
-13 7 2 3.0065 -0.0047
-13 7 3 2.3853 -0.0050
-13 7 4 0.9097 0.0063
-13 7 5 2.3005 -0.0167
-13 7 6 -1.1252 0.0076
-13 7 7 1.3461 -0.0145
-13 7 8 -1.8022 0.0059
-13 7 9 0.1290 -0.0068
-13 7 10 -1.8592 -0.0378
-13 7 11 -0.6850 -0.0381
-13 7 12 -1.0149 -0.0380
-13 7 13 -0.9677 -0.0485
-13 7 14 0.9779 0.0070
-13 7 15 -0.8239 0.0075
-13 7 16 0.9979 0.0106
-13 7 17 -0.8446 0.0180
-13 7 18 -0.2607 0.0008
-13 7 19 -1.9204 -0.0437
-13 7 20 0.4156 -0.1632
-13 7 21 -2.6754 -0.0641
-13 8 1 1.7336 0.0043
-13 8 2 0.2601 0.0177
-13 8 3 1.9080 0.0012
-13 8 4 0.1933 -0.0243
-13 8 5 1.1851 0.0116
-13 8 6 0.5430 -0.0194
-13 8 7 -0.9161 -0.0132
-13 8 8 1.1222 -0.0151
-13 8 9 -1.5104 -0.0042
-13 8 10 1.3162 -0.0040
-13 8 11 -0.1977 0.0260
-13 8 12 1.4672 0.0462
-13 8 13 0.9154 0.0022
-13 8 14 2.3095 0.0318
-13 8 15 0.9032 0.0124
-13 8 16 1.6198 0.0330
-13 8 17 0.2747 0.0477
-13 8 18 0.6482 0.0646
-13 8 19 0.3762 0.0337
-13 8 20 1.0683 0.0068
-13 8 21 0.8247 0.0272
-13 9 1 2.4065 -0.0014
-13 9 2 0.3381 -0.0141
-13 9 3 1.8779 -0.0071
-13 9 4 0.1779 0.0478
-13 9 5 1.0274 -0.0198
-13 9 6 -0.8188 0.0021
-13 9 7 0.1143 -0.0105
-13 9 8 -1.4220 -0.0215
-13 9 9 0.4156 0.0458
-13 9 10 -2.1631 -0.0125
-13 9 11 1.2466 -0.0119
-13 9 12 -1.8861 -0.0215
-13 9 13 1.8005 -0.0520
-13 9 14 -0.1723 -0.0260
-13 9 15 0.8794 0.0316
-13 9 16 0.7458 -0.0461
-13 9 17 0.1501 0.0077
-13 9 18 1.2549 -0.0003
-13 9 19 0.6355 -0.1379
-13 9 20 1.3749 0.0363
-13 10 1 0.9977 -0.0078
-13 10 2 0.4717 0.0132
-13 10 3 0.5955 -0.0024
-13 10 4 -0.1175 -0.0359
-13 10 5 0.1891 -0.0022
-13 10 6 -0.0958 0.0026
-13 10 7 0.0198 0.0025
-13 10 8 0.7083 0.0368
-13 10 9 0.1000 0.0095
-13 10 10 1.6127 -0.0346
-13 10 11 -0.0213 -0.0033
-13 10 12 1.9057 0.0036
-13 10 13 0.6473 -0.0219
-13 10 14 1.8020 0.0536
-13 10 15 0.9613 -0.0030
-13 10 16 1.3812 -0.0174
-13 10 17 1.5627 -0.0006
-13 10 18 1.2037 -0.0954
-13 10 19 2.0508 0.0326
-13 11 1 0.3785 -0.0147
-13 11 2 -0.6561 0.0100
-13 11 3 -0.6156 -0.0006
-13 11 4 -0.6158 0.0240
-13 11 5 -0.8671 0.0021
-13 11 6 -1.5734 -0.0086
-13 11 7 0.3228 -0.0076
-13 11 8 -1.1668 -0.0207
-13 11 9 1.2533 0.0302
-13 11 10 -0.3919 -0.0313
-13 11 11 1.2944 0.0270
-13 11 12 -0.0650 -0.0382
-13 11 13 1.3485 0.0106
-13 11 14 0.1741 -0.0067
-13 11 15 0.2851 -0.0327
-13 11 16 0.4934 0.0126
-13 11 17 -0.4181 -0.0341
-13 11 18 0.9026 0.0202
-13 12 1 -1.8749 0.0102
-13 12 2 -0.1563 0.0354
-13 12 3 -1.1422 0.0026
-13 12 4 0.9558 -0.0151
-13 12 5 -0.6291 0.0236
-13 12 6 1.3692 -0.0281
-13 12 7 0.5025 0.0063
-13 12 8 0.1499 0.0381
-13 12 9 0.9812 -0.0458
-13 12 10 -0.8915 0.0176
-13 12 11 0.7755 -0.0072
-13 12 12 -0.5983 0.0000
-13 12 13 1.2785 0.0354
-13 12 14 -0.8459 -0.0334
-13 12 15 -0.1546 0.0871
-13 12 16 -0.5124 -0.1256
-13 12 17 -1.4031 0.1938
-13 13 1 0.5122 -0.0023
-13 13 2 -1.0831 -0.0277
-13 13 3 0.6410 -0.0779
-13 13 4 -1.0543 0.0069
-13 13 5 0.2884 -0.0013
-13 13 6 -1.9291 -0.0035
-13 13 7 1.1671 0.0313
-13 13 8 -0.5357 -0.0013
-13 13 9 1.0534 0.0253
-13 13 10 0.6141 -0.0085
-13 13 11 0.4767 -0.0172
-13 13 12 -0.5345 0.0125
-13 13 13 0.4594 -0.1085
-13 13 14 -1.3309 0.0163
-13 13 15 0.2337 -0.1987
-13 13 16 -0.2868 0.0269
-13 14 1 -0.4825 -0.0117
-13 14 2 0.1840 0.0011
-13 14 3 -0.5853 -0.0166
-13 14 4 -0.5175 0.0141
-13 14 5 -0.6494 0.0156
-13 14 6 0.9037 0.0164
-13 14 7 -0.0029 -0.0301
-13 14 8 0.5688 0.0227
-13 14 9 0.0109 -0.0233
-13 14 10 -1.0691 -0.0535
-13 14 11 -0.4905 0.0446
-13 14 12 0.4270 -0.1485
-13 14 13 -0.1850 -0.0749
-13 14 14 0.9207 -0.1785
-13 15 1 1.0255 0.0095
-13 15 2 -0.2742 -0.0334
-13 15 3 2.2254 -0.0121
-13 15 4 1.2988 0.0930
-13 15 5 2.0097 -0.0374
-13 15 6 1.3363 -0.0270
-13 15 7 1.8915 -0.0739
-13 15 8 -0.0122 -0.0991
-13 15 9 0.7499 -0.0061
-13 15 10 0.1403 0.0380
-13 15 11 0.0325 -0.0099
-13 15 12 0.2309 0.2228
-13 16 1 -0.7995 -0.0305
-13 16 2 -0.2067 -0.0005
-13 16 3 -0.7122 0.0427
-13 16 4 0.2064 -0.0183
-13 16 5 0.3671 0.0767
-13 16 6 1.5800 -0.0258
-13 16 7 0.7334 -0.0104
-13 16 8 1.3960 0.1179
-13 16 9 0.1955 -0.1215
-13 16 10 -0.3211 0.1800
-13 17 1 -0.3659 0.0539
-13 17 2 0.0966 0.0337
-13 17 3 0.4215 -0.0658
-13 17 4 -0.2236 0.1077
-13 17 5 0.7819 -0.4204
-13 17 6 -0.0188 0.0129
-12 0 2 -3.7427 0.0158
-12 0 4 1.3613 -0.0246
-12 0 6 3.6856 -0.0139
-12 0 8 1.6850 0.0101
-12 0 10 -0.0800 -0.0060
-12 0 12 0.1734 -0.0029
-12 0 14 -0.7150 -0.0036
-12 0 16 -0.9291 -0.0247
-12 0 18 0.2970 -0.0069
-12 0 20 0.0162 0.0387
-12 0 22 -0.5750 -0.0192
-12 0 24 -0.1628 -0.1341
-12 1 1 -7.5607 0.0304
-12 1 2 0.2497 0.0094
-12 1 3 -4.0259 0.0320
-12 1 4 -0.0627 -0.0096
-12 1 5 -1.3277 0.0029
-12 1 6 0.0935 0.0175
-12 1 7 0.1721 0.0234
-12 1 8 -0.2966 0.0127
-12 1 9 -0.3876 0.0250
-12 1 10 -0.8041 -0.0036
-12 1 11 -2.0040 0.0221
-12 1 12 -0.4018 0.0269
-12 1 13 -2.3786 0.0372
-12 1 14 0.2670 -0.0031
-12 1 15 -1.9694 0.0250
-12 1 16 0.0847 -0.0145
-12 1 17 -1.5207 -0.0015
-12 1 18 -0.6164 0.0423
-12 1 19 -0.7114 -0.0266
-12 1 20 -0.2813 0.0119
-12 1 21 -0.0172 -0.0242
-12 1 22 0.4709 -0.0241
-12 1 23 0.3210 -0.0354
-12 2 1 9.0329 0.0010
-12 2 2 2.1654 -0.0216
-12 2 3 8.6303 -0.0359
-12 2 4 3.3379 -0.0107
-12 2 5 4.1981 -0.0230
-12 2 6 3.5811 -0.0032
-12 2 7 -1.2222 -0.0118
-12 2 8 1.2241 0.0044
-12 2 9 -3.1040 -0.0181
-12 2 10 -0.3688 -0.0025
-12 2 11 -2.4691 -0.0214
-12 2 12 -0.7486 -0.0120
-12 2 13 -2.4678 -0.0008
-12 2 14 -1.7018 -0.0073
-12 2 15 -1.6503 -0.0018
-12 2 16 -1.4341 0.0121
-12 2 17 0.3589 0.0056
-12 2 18 -0.2311 -0.0426
-12 2 19 1.0687 0.0215
-12 2 20 -0.6518 -0.0239
-12 2 21 0.9514 -0.0337
-12 2 22 -1.2291 0.0931
-12 2 23 0.8056 0.0156
-12 3 1 -3.2845 0.0059
-12 3 2 0.0885 -0.0026
-12 3 3 -6.7156 0.0228
-12 3 4 -1.3789 -0.0081
-12 3 5 -7.8328 0.0215
-12 3 6 -2.4773 0.0132
-12 3 7 -5.0993 0.0136
-12 3 8 -2.8935 0.0447
-12 3 9 -1.5672 0.0039
-12 3 10 -2.4613 0.0142
-12 3 11 0.0748 0.0178
-12 3 12 -1.3058 -0.0226
-12 3 13 1.0644 0.0046
-12 3 14 0.0725 0.0002
-12 3 15 1.6422 -0.0202
-12 3 16 0.7892 0.0241
-12 3 17 0.9450 -0.0055
-12 3 18 0.0550 0.0246
-12 3 19 0.1996 -0.0100
-12 3 20 -0.3722 -0.0068
-12 3 21 -0.5287 0.0176
-12 3 22 0.3753 -0.1957
-12 3 23 -0.9720 0.0371
-12 4 1 -1.1179 0.0012
-12 4 2 -2.0221 0.0025
-12 4 3 1.5069 -0.0269
-12 4 4 -3.1117 -0.0094
-12 4 5 1.8866 -0.0059
-12 4 6 -2.8223 -0.0075
-12 4 7 0.8880 0.0115
-12 4 8 -2.3902 -0.0280
-12 4 9 0.7978 -0.0004
-12 4 10 -1.9194 -0.0289
-12 4 11 0.6227 0.0082
-12 4 12 -1.7117 0.0224
-12 4 13 -0.1208 0.0033
-12 4 14 -1.2759 0.0098
-12 4 15 -0.3464 -0.0283
-12 4 16 -1.5423 -0.0102
-12 4 17 0.0447 -0.0047
-12 4 18 -2.5117 -0.0004
-12 4 19 -0.2158 0.0180
-12 4 20 -1.7784 -0.0022
-12 4 21 -0.9361 -0.1029
-12 4 22 -0.4363 0.0555
-12 4 23 -0.8862 -0.1475
-12 5 1 0.8443 -0.0056
-12 5 2 0.8220 -0.0291
-12 5 3 -1.0585 -0.0361
-12 5 4 -1.1110 -0.0099
-12 5 5 -2.6191 -0.0119
-12 5 6 -1.8370 0.0028
-12 5 7 -3.0083 0.0156
-12 5 8 -1.1836 0.0083
-12 5 9 -1.8590 0.0165
-12 5 10 -0.3282 0.0332
-12 5 11 0.0390 0.0335
-12 5 12 0.0459 0.0090
-12 5 13 0.8771 0.0374
-12 5 14 -0.0771 0.0084
-12 5 15 -0.0276 0.0305
-12 5 16 0.4021 0.0440
-12 5 17 -0.5401 0.0286
-12 5 18 2.2498 -0.0057
-12 5 19 0.2679 0.0085
-12 5 20 2.3257 0.0088
-12 5 21 -0.1907 0.1223
-12 5 22 0.2980 0.0217
-12 5 23 -1.3966 0.3171
-12 6 1 -1.6189 -0.0068
-12 6 2 -2.9282 -0.0271
-12 6 3 -2.1926 0.0022
-12 6 4 -5.1672 0.0112
-12 6 5 -3.0272 0.0098
-12 6 6 -5.1762 0.0043
-12 6 7 -2.4571 -0.0086
-12 6 8 -3.5477 -0.0195
-12 6 9 -0.8615 -0.0267
-12 6 10 -1.8851 -0.0309
-12 6 11 -0.6200 -0.0108
-12 6 12 -0.7486 -0.0273
-12 6 13 -0.5190 -0.0112
-12 6 14 -0.7384 -0.0125
-12 6 15 -0.0462 -0.0363
-12 6 16 -0.5254 0.0007
-12 6 17 0.2735 -0.0471
-12 6 18 0.2184 -0.0028
-12 6 19 0.0773 -0.0335
-12 6 20 -0.0122 -0.0179
-12 6 21 -0.5291 -0.0042
-12 6 22 -0.5001 0.0198
-12 7 1 -2.4509 -0.0081
-12 7 2 -3.7731 0.0214
-12 7 3 -2.5827 -0.0000
-12 7 4 -1.5815 0.0232
-12 7 5 -2.8258 0.0053
-12 7 6 0.4883 0.0016
-12 7 7 -1.9029 -0.0070
-12 7 8 1.4130 -0.0053
-12 7 9 -0.3731 0.0044
-12 7 10 2.1527 0.0398
-12 7 11 0.7351 0.0459
-12 7 12 1.8028 0.0381
-12 7 13 1.3091 0.0564
-12 7 14 -0.0698 0.0193
-12 7 15 0.9807 0.0130
-12 7 16 -0.4442 0.0225
-12 7 17 0.8698 -0.0109
-12 7 18 0.6305 -0.0158
-12 7 19 2.0136 0.0285
-12 7 20 -0.2544 0.1399
-12 7 21 2.7595 0.0327
-12 7 22 -1.0336 0.3298
-12 8 1 -1.4846 0.0040
-12 8 2 -0.3832 -0.0160
-12 8 3 -2.3107 -0.0074
-12 8 4 -0.3294 0.0116
-12 8 5 -2.3024 -0.0255
-12 8 6 -0.6498 0.0052
-12 8 7 -0.0482 0.0161
-12 8 8 -1.1360 0.0155
-12 8 9 0.9937 0.0092
-12 8 10 -1.3911 0.0200
-12 8 11 0.2004 -0.0284
-12 8 12 -1.1934 -0.0173
-12 8 13 -0.3785 -0.0140
-12 8 14 -2.2011 -0.0240
-12 8 15 -0.8330 -0.0186
-12 8 16 -1.9380 -0.0489
-12 8 17 -0.7670 -0.0219
-12 8 18 -0.7265 -0.0268
-12 8 19 -0.4550 -0.0419
-12 8 20 -1.2032 0.1316
-12 8 21 -0.7150 -0.0758
-12 9 1 -3.0589 0.0039
-12 9 2 -0.1979 0.0132
-12 9 3 -2.0530 -0.0112
-12 9 4 -0.3798 -0.0306
-12 9 5 -1.1365 0.0097
-12 9 6 0.0032 -0.0093
-12 9 7 -0.1324 0.0136
-12 9 8 0.6790 0.0006
-12 9 9 -0.2094 -0.0426
-12 9 10 2.0411 -0.0019
-12 9 11 -1.0450 -0.0010
-12 9 12 2.1225 0.0157
-12 9 13 -1.6249 0.0290
-12 9 14 0.3309 0.0251
-12 9 15 -0.9984 -0.0610
-12 9 16 -0.5735 0.0247
-12 9 17 -0.1627 -0.0701
-12 9 18 -1.2819 -0.0109
-12 9 19 -0.5488 0.0933
-12 9 20 -1.9036 -0.0197
-12 10 1 -1.0030 0.0072
-12 10 2 -0.7468 -0.0138
-12 10 3 -0.9916 0.0098
-12 10 4 -0.0207 0.0202
-12 10 5 -0.8424 -0.0036
-12 10 6 0.3114 -0.0054
-12 10 7 0.0558 -0.0060
-12 10 8 -0.3150 -0.0225
-12 10 9 -0.0211 -0.0173
-12 10 10 -1.2638 0.0300
-12 10 11 -0.3109 0.0081
-12 10 12 -1.2186 -0.0057
-12 10 13 -0.9501 0.0363
-12 10 14 -1.6219 -0.0607
-12 10 15 -1.1059 -0.0092
-12 10 16 -1.8661 0.0090
-12 10 17 -1.4222 0.0016
-12 10 18 -1.4666 0.1128
-12 10 19 -2.0623 0.0123
-12 11 1 -0.9082 0.0263
-12 11 2 0.7609 0.0096
-12 11 3 0.1288 0.0091
-12 11 4 1.1956 -0.0194
-12 11 5 0.2302 0.0246
-12 11 6 2.1100 -0.0138
-12 11 7 -0.7017 0.0176
-12 11 8 1.1553 0.0035
-12 11 9 -1.1363 -0.0356
-12 11 10 -0.0227 0.0411
-12 11 11 -0.8985 -0.0029
-12 11 12 -0.0702 0.0492
-12 11 13 -0.9914 0.0021
-12 11 14 -0.4160 0.0078
-12 11 15 -0.0820 0.0050
-12 11 16 -0.6588 0.0101
-12 11 17 0.4289 0.0393
-12 11 18 -0.8242 0.0517
-12 11 19 -0.2679 0.0034
-12 12 1 2.0521 0.0024
-12 12 2 -0.1607 -0.0302
-12 12 3 1.4068 0.0021
-12 12 4 -1.0470 0.0220
-12 12 5 0.3582 -0.0310
-12 12 6 -1.0435 0.0460
-12 12 7 -0.6450 -0.0071
-12 12 8 -0.3772 -0.0047
-12 12 9 -1.1122 0.0507
-12 12 10 0.2997 -0.0112
-12 12 11 -0.7215 0.0196
-12 12 12 0.6047 -0.0233
-12 12 13 -1.1215 -0.0351
-12 12 14 1.0513 -0.0041
-12 12 15 0.1900 -0.0585
-12 12 16 0.7746 0.1109
-12 12 17 1.6230 -0.0929
-12 13 1 -0.3718 0.0039
-12 13 2 1.2649 0.0235
-12 13 3 -0.7615 0.0494
-12 13 4 1.1217 0.0093
-12 13 5 -0.4943 0.0318
-12 13 6 1.9313 0.0037
-12 13 7 -1.4719 0.0020
-12 13 8 0.5152 0.0028
-12 13 9 -1.0923 -0.0391
-12 13 10 -0.9028 0.0256
-12 13 11 0.0589 -0.0085
-12 13 12 0.4227 -0.0159
-12 13 13 -0.3815 0.0487
-12 13 14 1.0921 -0.0299
-12 13 15 -0.2356 0.1104
-12 13 16 -0.2285 0.0085
-12 14 1 0.5873 -0.0091
-12 14 2 -0.3544 -0.0315
-12 14 3 1.2149 0.0342
-12 14 4 0.4735 0.0241
-12 14 5 0.7972 0.0099
-12 14 6 -0.5717 0.0192
-12 14 7 -0.4252 0.0413
-12 14 8 -1.3097 -0.0407
-12 14 9 -0.5134 0.0504
-12 14 10 0.1599 -0.0072
-12 14 11 0.0094 0.0065
-12 14 12 -0.3302 0.0858
-12 14 13 -0.6400 0.0961
-12 14 14 -0.7379 0.1461
-12 14 15 -0.6451 0.2323
-12 15 1 -1.4592 -0.0033
-12 15 2 0.4782 0.0364
-12 15 3 -2.6720 0.0043
-12 15 4 -0.8963 -0.0573
-12 15 5 -1.8968 0.0380
-12 15 6 -0.9039 -0.0458
-12 15 7 -1.9585 0.0741
-12 15 8 0.5089 0.0553
-12 15 9 -1.3313 -0.0266
-12 15 10 0.0276 0.0534
-12 15 11 -0.0327 -0.0290
-12 15 12 -0.8039 -0.1358
-12 15 13 0.1819 0.0767
-12 16 1 0.8794 0.0211
-12 16 2 0.7631 0.0018
-12 16 3 0.9007 -0.0166
-12 16 4 0.2110 -0.0090
-12 16 5 -0.5041 -0.0877
-12 16 6 -1.1585 0.0065
-12 16 7 -1.5472 -0.0163
-12 16 8 -1.2253 -0.0227
-12 16 9 -0.6345 0.1219
-12 16 10 0.5633 -0.0672
-12 17 1 0.5580 -0.0301
-12 17 2 -0.1070 -0.0013
-12 17 3 -0.5102 0.0050
-12 17 4 0.9728 -0.0305
-12 17 5 -0.8698 0.2387
-12 17 6 0.6785 -0.0157
-12 17 7 -0.3322 0.2985
-11 0 2 3.9693 0.0071
-11 0 4 -2.1490 0.0122
-11 0 6 -4.6576 0.0096
-11 0 8 -2.4809 -0.0110
-11 0 10 -0.4825 0.0045
-11 0 12 -0.7252 0.0002
-11 0 14 0.4661 -0.0105
-11 0 16 1.3470 0.0168
-11 0 18 0.0177 0.0143
-11 0 20 -0.1415 -0.0157
-11 0 22 0.8838 0.0213
-11 0 24 0.7479 0.0995
-11 1 1 12.0053 -0.0075
-11 1 2 1.1727 -0.0216
-11 1 3 8.2331 -0.0292
-11 1 4 -0.1079 0.0005
-11 1 5 3.9321 -0.0152
-11 1 6 -0.7893 -0.0199
-11 1 7 0.1033 -0.0157
-11 1 8 -0.1134 -0.0132
-11 1 9 -0.1850 -0.0066
-11 1 10 0.8769 -0.0119
-11 1 11 1.8137 -0.0049
-11 1 12 0.5874 -0.0387
-11 1 13 2.3145 -0.0324
-11 1 14 -0.1012 -0.0132
-11 1 15 2.2431 -0.0293
-11 1 16 -0.0368 0.0093
-11 1 17 2.0125 -0.0141
-11 1 18 0.3495 -0.0181
-11 1 19 0.8908 0.0069
-11 1 20 -0.1154 -0.0038
-11 1 21 0.2751 -0.0133
-11 1 22 -0.8491 0.0386
-11 1 23 0.2456 -0.0461
-11 1 24 -0.4209 -0.0056
-11 2 1 -9.8234 0.0015
-11 2 2 -3.6125 0.0080
-11 2 3 -10.2222 0.0214
-11 2 4 -5.0451 0.0008
-11 2 5 -6.0357 0.0073
-11 2 6 -4.8667 0.0043
-11 2 7 0.3522 -0.0000
-11 2 8 -1.8568 -0.0107
-11 2 9 3.4957 0.0094
-11 2 10 -0.0887 -0.0087
-11 2 11 3.0403 0.0201
-11 2 12 0.1584 0.0015
-11 2 13 2.9721 0.0042
-11 2 14 1.4616 -0.0022
-11 2 15 2.3534 0.0135
-11 2 16 1.7792 -0.0214
-11 2 17 0.0208 0.0196
-11 2 18 0.6906 0.0152
-11 2 19 -0.9801 -0.0229
-11 2 20 0.8714 0.0276
-11 2 21 -0.6228 -0.0110
-11 2 22 1.4245 -0.0705
-11 2 23 -0.6173 -0.0110
-11 2 24 0.4689 -0.0504
-11 3 1 1.5802 -0.0042
-11 3 2 -0.6430 0.0035
-11 3 3 6.0201 -0.0230
-11 3 4 0.1818 0.0019
-11 3 5 8.5879 -0.0216
-11 3 6 1.3416 -0.0160
-11 3 7 5.9885 -0.0256
-11 3 8 2.4089 -0.0463
-11 3 9 2.1129 -0.0250
-11 3 10 2.3812 -0.0280
-11 3 11 0.1764 -0.0141
-11 3 12 1.4541 0.0089
-11 3 13 -1.0106 0.0095
-11 3 14 0.2464 -0.0052
-11 3 15 -1.6526 0.0277
-11 3 16 -0.7520 -0.0261
-11 3 17 -1.1652 -0.0067
-11 3 18 -0.2896 -0.0277
-11 3 19 -0.5805 0.0062
-11 3 20 0.4176 -0.0096
-11 3 21 0.1923 0.0251
-11 3 22 -0.3601 0.2146
-11 3 23 0.9943 -0.0273
-11 4 1 1.1280 0.0095
-11 4 2 1.8669 -0.0088
-11 4 3 -1.3007 0.0355
-11 4 4 2.8493 -0.0104
-11 4 5 -1.7268 0.0179
-11 4 6 3.0570 -0.0217
-11 4 7 -0.8396 0.0037
-11 4 8 2.9862 0.0064
-11 4 9 -0.7133 0.0164
-11 4 10 2.5025 0.0349
-11 4 11 -0.5886 -0.0033
-11 4 12 2.0548 -0.0052
-11 4 13 0.1037 0.0019
-11 4 14 1.0944 0.0115
-11 4 15 0.2616 0.0333
-11 4 16 1.0193 0.0365
-11 4 17 -0.1067 -0.0075
-11 4 18 2.3970 -0.0198
-11 4 19 0.2814 -0.0410
-11 4 20 1.8625 -0.0215
-11 4 21 1.2617 0.0447
-11 4 22 0.4635 -0.0082
-11 4 23 1.1617 0.1173
-11 5 1 -1.5476 -0.0032
-11 5 2 -0.7860 0.0100
-11 5 3 0.2068 0.0161
-11 5 4 0.3345 0.0005
-11 5 5 2.0221 0.0156
-11 5 6 1.1147 0.0012
-11 5 7 2.6203 0.0040
-11 5 8 1.2490 0.0004
-11 5 9 1.8815 -0.0113
-11 5 10 0.4087 -0.0384
-11 5 11 0.1231 -0.0371
-11 5 12 -0.1584 -0.0302
-11 5 13 -1.1655 -0.0429
-11 5 14 -0.0095 -0.0053
-11 5 15 -0.5755 -0.0322
-11 5 16 -0.1654 -0.0158
-11 5 17 0.2177 -0.0326
-11 5 18 -1.8821 0.0226
-11 5 19 0.0368 0.0022
-11 5 20 -2.3753 -0.0070
-11 5 21 0.6965 -0.0365
-11 5 22 -0.4245 -0.0290
-11 5 23 1.6899 -0.2302
-11 6 1 0.6704 0.0041
-11 6 2 1.7054 0.0149
-11 6 3 1.8586 0.0168
-11 6 4 4.7240 -0.0162
-11 6 5 3.2424 -0.0104
-11 6 6 5.7481 -0.0079
-11 6 7 3.0148 -0.0059
-11 6 8 4.3897 0.0182
-11 6 9 1.4037 0.0338
-11 6 10 2.6215 0.0281
-11 6 11 0.7481 0.0234
-11 6 12 1.1934 0.0337
-11 6 13 0.4252 0.0318
-11 6 14 0.6716 0.0344
-11 6 15 0.1646 0.0443
-11 6 16 0.4890 0.0064
-11 6 17 0.0571 0.0115
-11 6 18 -0.0762 -0.0252
-11 6 19 -0.0832 0.0329
-11 6 20 -0.3411 0.0053
-11 6 21 0.7111 0.0125
-11 6 22 -0.3214 0.0330
-11 7 1 1.9233 0.0176
-11 7 2 4.1135 -0.0315
-11 7 3 2.2090 0.0033
-11 7 4 2.0725 -0.0411
-11 7 5 2.9208 0.0005
-11 7 6 0.1820 -0.0058
-11 7 7 2.3164 0.0226
-11 7 8 -0.9210 0.0068
-11 7 9 0.5518 0.0055
-11 7 10 -2.3594 -0.0270
-11 7 11 -0.6723 -0.0298
-11 7 12 -2.5359 -0.0198
-11 7 13 -1.4655 -0.0341
-11 7 14 -0.9430 -0.0216
-11 7 15 -1.1180 -0.0136
-11 7 16 -0.0763 -0.0368
-11 7 17 -0.8351 0.0105
-11 7 18 -0.5522 0.0216
-11 7 19 -1.8585 -0.0155
-11 7 20 0.2440 -0.0810
-11 7 21 -2.4221 -0.0208
-11 7 22 1.0911 -0.2711
-11 8 1 1.2105 -0.0108
-11 8 2 0.7665 0.0034
-11 8 3 2.7201 0.0101
-11 8 4 0.5619 -0.0002
-11 8 5 3.2554 0.0248
-11 8 6 0.7351 0.0109
-11 8 7 1.0644 -0.0192
-11 8 8 1.1406 -0.0046
-11 8 9 -0.2685 -0.0112
-11 8 10 1.5150 -0.0225
-11 8 11 -0.1615 0.0253
-11 8 12 1.0702 -0.0102
-11 8 13 -0.2325 0.0203
-11 8 14 1.9149 -0.0080
-11 8 15 0.5235 0.0116
-11 8 16 2.0020 0.0283
-11 8 17 1.0039 -0.0223
-11 8 18 0.6231 0.0030
-11 8 19 0.4487 0.0337
-11 8 20 0.9952 -0.2087
-11 8 21 0.5575 0.1192
-11 9 1 3.8476 -0.0150
-11 9 2 -0.0988 -0.0100
-11 9 3 2.2710 0.0213
-11 9 4 0.3201 0.0076
-11 9 5 1.3888 0.0084
-11 9 6 0.6413 0.0083
-11 9 7 0.4322 -0.0109
-11 9 8 -0.1052 0.0143
-11 9 9 0.0949 0.0266
-11 9 10 -1.9512 0.0177
-11 9 11 0.7875 0.0084
-11 9 12 -2.2997 -0.0048
-11 9 13 1.1163 -0.0081
-11 9 14 -0.7348 -0.0216
-11 9 15 0.9262 0.0587
-11 9 16 -0.0096 0.0022
-11 9 17 0.5967 0.0873
-11 9 18 0.9634 0.0190
-11 9 19 0.8147 -0.0444
-11 9 20 2.1837 -0.0041
-11 9 21 0.4654 -0.1814
-11 10 1 0.8433 -0.0016
-11 10 2 1.2589 0.0124
-11 10 3 1.2323 -0.0063
-11 10 4 0.5087 0.0009
-11 10 5 1.2275 0.0014
-11 10 6 -0.1502 0.0109
-11 10 7 -0.3022 -0.0028
-11 10 8 0.0069 0.0075
-11 10 9 -0.3106 0.0237
-11 10 10 0.7764 -0.0248
-11 10 11 0.2418 0.0020
-11 10 12 0.5992 -0.0038
-11 10 13 0.7704 -0.0361
-11 10 14 1.4252 0.0425
-11 10 15 0.9605 0.0250
-11 10 16 2.2259 0.0030
-11 10 17 1.0459 0.0226
-11 10 18 1.6324 -0.0821
-11 10 19 1.6688 -0.0316
-11 10 20 1.0356 -0.1332
-11 11 1 1.6821 -0.0206
-11 11 2 -0.7926 -0.0229
-11 11 3 0.6924 -0.0034
-11 11 4 -1.4984 0.0038
-11 11 5 0.4834 -0.0311
-11 11 6 -2.1333 0.0223
-11 11 7 0.6159 -0.0224
-11 11 8 -1.0981 0.0189
-11 11 9 0.5914 0.0262
-11 11 10 0.1824 -0.0183
-11 11 11 0.7491 -0.0246
-11 11 12 0.0132 -0.0360
-11 11 13 0.9608 -0.0191
-11 11 14 0.5100 -0.0015
-11 11 15 0.0259 0.0191
-11 11 16 0.8053 -0.0048
-11 11 17 -0.3662 -0.0296
-11 11 18 0.5793 -0.0820
-11 11 19 0.4535 -0.0330
-11 12 1 -1.8976 -0.0126
-11 12 2 0.4020 0.0162
-11 12 3 -1.4556 -0.0182
-11 12 4 0.8800 -0.0077
-11 12 5 -0.0636 0.0222
-11 12 6 0.4341 -0.0436
-11 12 7 0.8326 0.0154
-11 12 8 0.4880 -0.0240
-11 12 9 1.4330 -0.0304
-11 12 10 0.5933 -0.0001
-11 12 11 1.0415 -0.0254
-11 12 12 -0.1384 0.0197
-11 12 13 0.9535 0.0160
-11 12 14 -0.8878 0.0201
-11 12 15 -0.3722 0.0235
-11 12 16 -0.9139 -0.0748
-11 12 17 -1.6906 0.0063
-11 12 18 -0.0591 -0.0997
-11 13 1 0.1255 -0.0061
-11 13 2 -1.1780 -0.0150
-11 13 3 0.9161 0.0007
-11 13 4 -1.0590 -0.0107
-11 13 5 0.6639 -0.0285
-11 13 6 -1.8224 0.0008
-11 13 7 1.0861 -0.0334
-11 13 8 -0.5521 -0.0027
-11 13 9 0.6757 0.0278
-11 13 10 1.2051 -0.0368
-11 13 11 -0.3881 0.0229
-11 13 12 -0.0127 0.0079
-11 13 13 0.3618 0.0125
-11 13 14 -0.3805 0.0368
-11 13 15 0.2133 -0.0240
-11 13 16 1.0893 -0.0327
-11 14 1 -0.6443 0.0241
-11 14 2 0.2787 0.0475
-11 14 3 -1.6540 -0.0183
-11 14 4 -0.3878 -0.0333
-11 14 5 -0.9040 -0.0271
-11 14 6 0.1868 -0.0514
-11 14 7 0.7295 -0.0403
-11 14 8 1.7350 0.0290
-11 14 9 0.7554 -0.0390
-11 14 10 0.7178 0.0636
-11 14 11 0.3087 -0.0245
-11 14 12 0.1040 -0.0017
-11 14 13 1.5237 -0.0779
-11 14 14 0.4976 -0.0935
-11 14 15 1.5666 -0.1780
-11 15 1 1.6226 -0.0000
-11 15 2 -0.5950 -0.0058
-11 15 3 2.7851 0.0170
-11 15 4 0.2499 0.0139
-11 15 5 1.4983 -0.0214
-11 15 6 0.1604 0.0624
-11 15 7 1.2509 -0.0554
-11 15 8 -0.7389 0.0037
-11 15 9 1.2989 0.0520
-11 15 10 0.1099 -0.0608
-11 15 11 0.0668 0.0563
-11 15 12 1.1396 0.0923
-11 15 13 -0.1439 -0.0434
-11 16 1 -0.7967 -0.0112
-11 16 2 -1.3025 -0.0113
-11 16 3 -0.8783 0.0088
-11 16 4 -0.4360 0.0197
-11 16 5 0.3362 0.0475
-11 16 6 0.7545 0.0329
-11 16 7 1.8110 0.0158
-11 16 8 0.7078 -0.0259
-11 16 9 0.9283 -0.0667
-11 16 10 -0.9304 -0.0180
-11 16 11 0.1152 -0.1691
-11 17 1 -0.9176 0.0124
-11 17 2 0.2518 -0.0060
-11 17 3 0.2364 0.0126
-11 17 4 -1.5547 -0.0161
-11 17 5 0.7705 -0.0812
-11 17 6 -1.5639 0.0140
-11 17 7 0.3289 -0.0963
-11 17 8 -0.0674 0.0774
-10 0 2 -4.1978 -0.0278
-10 0 4 1.7072 -0.0009
-10 0 6 4.3580 -0.0005
-10 0 8 2.8546 0.0120
-10 0 10 1.0772 -0.0024
-10 0 12 1.1312 -0.0031
-10 0 14 0.0073 0.0194
-10 0 16 -1.3330 -0.0024
-10 0 18 -0.3087 -0.0125
-10 0 20 0.3388 -0.0022
-10 0 22 -0.8028 -0.0200
-10 0 24 -1.2008 -0.0499
-10 1 1 -15.5955 -0.0267
-10 1 2 -2.8430 0.0133
-10 1 3 -11.4051 -0.0014
-10 1 4 0.1000 0.0079
-10 1 5 -5.7612 0.0104
-10 1 6 1.5038 0.0226
-10 1 7 -0.0786 -0.0005
-10 1 8 0.7654 0.0051
-10 1 9 1.0580 -0.0182
-10 1 10 -0.7482 0.0100
-10 1 11 -1.2680 -0.0206
-10 1 12 -0.7357 0.0339
-10 1 13 -1.8418 0.0141
-10 1 14 -0.1197 0.0230
-10 1 15 -2.0725 0.0228
-10 1 16 -0.0821 -0.0022
-10 1 17 -2.3770 0.0249
-10 1 18 0.0626 -0.0171
-10 1 19 -1.0920 0.0260
-10 1 20 0.8426 -0.0053
-10 1 21 -0.1813 0.0390
-10 1 22 1.3044 -0.0152
-10 1 23 -0.3995 0.0738
-10 1 24 0.5062 -0.0107
-10 2 1 8.8837 0.0011
-10 2 2 5.0296 0.0122
-10 2 3 10.3552 0.0029
-10 2 4 6.9015 0.0087
-10 2 5 7.4833 0.0159
-10 2 6 6.0203 -0.0067
-10 2 7 1.0501 0.0098
-10 2 8 2.4645 0.0108
-10 2 9 -3.3965 -0.0079
-10 2 10 0.5555 0.0173
-10 2 11 -3.4690 -0.0140
-10 2 12 0.3016 -0.0015
-10 2 13 -3.1624 0.0023
-10 2 14 -1.1550 0.0001
-10 2 15 -2.7219 -0.0135
-10 2 16 -2.0049 0.0226
-10 2 17 -0.3384 -0.0326
-10 2 18 -1.0342 0.0063
-10 2 19 1.0771 0.0120
-10 2 20 -0.7078 -0.0266
-10 2 21 0.4910 0.0474
-10 2 22 -1.1001 0.0344
-10 2 23 0.2426 0.0315
-10 2 24 -0.4528 0.0593
-10 3 1 0.1604 -0.0021
-10 3 2 1.5357 0.0039
-10 3 3 -4.6525 0.0128
-10 3 4 1.5043 0.0042
-10 3 5 -8.3654 0.0066
-10 3 6 0.2721 0.0044
-10 3 7 -6.4159 0.0222
-10 3 8 -1.4919 0.0278
-10 3 9 -2.6737 0.0351
-10 3 10 -1.9947 0.0285
-10 3 11 -0.5179 0.0026
-10 3 12 -1.3955 0.0062
-10 3 13 0.9249 -0.0220
-10 3 14 -0.6564 0.0102
-10 3 15 1.5438 -0.0289
-10 3 16 0.3493 0.0165
-10 3 17 1.2823 0.0045
-10 3 18 0.3695 0.0145
-10 3 19 0.9959 0.0013
-10 3 20 -0.2995 0.0269
-10 3 21 0.2917 -0.0473
-10 3 22 0.4245 -0.1569
-10 3 23 -0.8440 -0.0069
-10 3 24 0.9769 -0.3420
-10 4 1 -0.5180 -0.0140
-10 4 2 -1.0098 0.0035
-10 4 3 1.1911 -0.0331
-10 4 4 -2.1208 0.0199
-10 4 5 1.6052 -0.0188
-10 4 6 -3.2104 0.0431
-10 4 7 1.0622 -0.0079
-10 4 8 -3.4917 0.0122
-10 4 9 0.6992 -0.0268
-10 4 10 -3.0018 -0.0302
-10 4 11 0.4703 -0.0057
-10 4 12 -2.4939 -0.0052
-10 4 13 -0.0880 -0.0038
-10 4 14 -1.0826 -0.0233
-10 4 15 -0.1380 -0.0294
-10 4 16 -0.5217 -0.0509
-10 4 17 0.2571 0.0195
-10 4 18 -2.0372 0.0352
-10 4 19 -0.1660 0.0514
-10 4 20 -1.8267 0.0431
-10 4 21 -1.3959 0.0078
-10 4 22 -0.4738 -0.0650
-10 4 23 -1.4558 -0.0519
-10 5 1 1.6812 0.0071
-10 5 2 0.4874 0.0082
-10 5 3 0.4376 0.0075
-10 5 4 0.2545 0.0094
-10 5 5 -1.2185 -0.0117
-10 5 6 -0.3875 0.0003
-10 5 7 -1.8229 -0.0205
-10 5 8 -1.2269 -0.0081
-10 5 9 -1.4068 -0.0038
-10 5 10 -0.6561 0.0232
-10 5 11 -0.0295 0.0242
-10 5 12 0.0587 0.0338
-10 5 13 1.3743 0.0339
-10 5 14 0.0039 -0.0073
-10 5 15 1.1385 0.0143
-10 5 16 -0.0647 -0.0229
-10 5 17 0.2518 0.0060
-10 5 18 1.3835 -0.0268
-10 5 19 -0.2351 -0.0139
-10 5 20 2.3004 0.0132
-10 5 21 -1.0231 -0.0229
-10 5 22 0.6012 0.0354
-10 5 23 -1.5063 0.1083
-10 6 1 0.0443 0.0066
-10 6 2 -0.5246 0.0047
-10 6 3 -1.8182 -0.0250
-10 6 4 -3.8833 0.0217
-10 6 5 -3.3601 0.0089
-10 6 6 -5.8563 0.0123
-10 6 7 -3.3740 0.0146
-10 6 8 -5.0628 -0.0132
-10 6 9 -2.2307 -0.0291
-10 6 10 -3.3599 -0.0096
-10 6 11 -1.2283 -0.0159
-10 6 12 -1.7381 -0.0172
-10 6 13 -0.4473 -0.0276
-10 6 14 -0.6417 -0.0441
-10 6 15 -0.1604 -0.0348
-10 6 16 -0.3439 -0.0195
-10 6 17 -0.3200 0.0300
-10 6 18 0.0816 0.0339
-10 6 19 -0.1606 -0.0193
-10 6 20 0.6575 0.0160
-10 6 21 -0.8629 -0.0312
-10 6 22 0.8961 -0.0502
-10 6 23 -1.8768 0.0842
-10 7 1 -0.8166 -0.0228
-10 7 2 -3.8762 0.0314
-10 7 3 -1.3271 -0.0010
-10 7 4 -2.3298 0.0380
-10 7 5 -2.5429 0.0001
-10 7 6 -0.7685 -0.0003
-10 7 7 -2.4728 -0.0258
-10 7 8 0.4435 -0.0087
-10 7 9 -0.6596 -0.0145
-10 7 10 2.3547 0.0105
-10 7 11 0.4987 0.0021
-10 7 12 2.9800 -0.0044
-10 7 13 1.3842 -0.0037
-10 7 14 1.7213 0.0015
-10 7 15 1.2237 0.0005
-10 7 16 0.3534 0.0254
-10 7 17 0.8116 -0.0122
-10 7 18 0.0727 -0.0127
-10 7 19 1.5700 0.0032
-10 7 20 -0.4217 0.0228
-10 7 21 1.8626 0.0225
-10 7 22 -1.0063 0.1521
-10 8 1 -0.8010 0.0112
-10 8 2 -1.3061 0.0111
-10 8 3 -2.9687 -0.0126
-10 8 4 -0.8117 -0.0067
-10 8 5 -3.8085 -0.0142
-10 8 6 -0.7429 -0.0213
-10 8 7 -1.9035 0.0214
-10 8 8 -1.1769 -0.0100
-10 8 9 -0.5082 0.0098
-10 8 10 -1.6618 0.0131
-10 8 11 0.1096 -0.0173
-10 8 12 -1.1300 0.0232
-10 8 13 0.7725 -0.0192
-10 8 14 -1.5738 0.0341
-10 8 15 -0.0405 -0.0031
-10 8 16 -1.7730 0.0057
-10 8 17 -0.8385 0.0554
-10 8 18 -0.3277 0.0080
-10 8 19 -0.3650 -0.0083
-10 8 20 -0.4523 0.2127
-10 8 21 -0.4904 -0.1245
-10 9 1 -4.6394 0.0244
-10 9 2 0.4474 0.0024
-10 9 3 -2.6016 -0.0154
-10 9 4 -0.0222 0.0077
-10 9 5 -1.7603 -0.0215
-10 9 6 -0.8407 -0.0017
-10 9 7 -0.9534 0.0034
-10 9 8 -0.1059 -0.0164
-10 9 9 -0.1062 -0.0068
-10 9 10 1.8436 -0.0276
-10 9 11 -0.5330 -0.0127
-10 9 12 2.3042 -0.0073
-10 9 13 -0.5071 -0.0104
-10 9 14 1.2216 0.0186
-10 9 15 -0.6837 -0.0273
-10 9 16 0.7951 -0.0187
-10 9 17 -1.2037 -0.0488
-10 9 18 -0.4255 -0.0170
-10 9 19 -1.2960 0.0076
-10 9 20 -2.2083 0.0271
-10 9 21 -0.8972 0.1252
-10 10 1 -0.6324 -0.0010
-10 10 2 -1.8976 -0.0069
-10 10 3 -1.2145 -0.0061
-10 10 4 -1.2195 -0.0162
-10 10 5 -1.2759 0.0017
-10 10 6 -0.3390 -0.0178
-10 10 7 0.4801 0.0200
-10 10 8 0.1516 0.0012
-10 10 9 0.6928 -0.0205
-10 10 10 -0.1781 0.0210
-10 10 11 0.2715 -0.0167
-10 10 12 -0.1945 0.0198
-10 10 13 -0.0224 0.0284
-10 10 14 -1.3169 -0.0123
-10 10 15 -0.4900 -0.0276
-10 10 16 -2.3172 -0.0084
-10 10 17 -0.6361 -0.0505
-10 10 18 -1.6197 0.0383
-10 10 19 -1.1717 0.0267
-10 10 20 -1.0073 0.0813
-10 11 1 -2.3429 0.0022
-10 11 2 0.6877 0.0224
-10 11 3 -1.5735 -0.0133
-10 11 4 1.4560 0.0109
-10 11 5 -1.1217 0.0169
-10 11 6 1.7191 -0.0134
-10 11 7 -0.1744 0.0162
-10 11 8 1.0871 -0.0266
-10 11 9 0.3388 -0.0128
-10 11 10 0.0393 -0.0161
-10 11 11 -0.6399 0.0380
-10 11 12 0.2565 0.0045
-10 11 13 -1.2138 0.0286
-10 11 14 -0.4158 -0.0097
-10 11 15 -0.2763 -0.0293
-10 11 16 -0.8926 -0.0186
-10 11 17 0.0783 0.0092
-10 11 18 -0.2920 0.0568
-10 11 19 -0.5663 0.0278
-10 12 1 1.4977 0.0127
-10 12 2 -0.4061 0.0031
-10 12 3 1.3449 0.0325
-10 12 4 -0.6186 -0.0138
-10 12 5 -0.0914 -0.0058
-10 12 6 0.0731 0.0187
-10 12 7 -0.9146 -0.0227
-10 12 8 -0.3791 0.0283
-10 12 9 -1.7032 0.0000
-10 12 10 -1.2180 0.0024
-10 12 11 -1.5515 0.0181
-10 12 12 -0.4879 -0.0018
-10 12 13 -0.8285 0.0030
-10 12 14 0.4070 -0.0155
-10 12 15 0.6333 -0.0012
-10 12 16 0.7899 0.0278
-10 12 17 1.5781 0.0265
-10 12 18 0.3479 0.0888
-10 13 1 0.1207 0.0072
-10 13 2 0.9589 0.0070
-10 13 3 -0.9790 -0.0374
-10 13 4 0.9970 0.0000
-10 13 5 -0.7391 0.0034
-10 13 6 1.7398 -0.0070
-10 13 7 -0.2460 0.0407
-10 13 8 0.7272 -0.0004
-10 13 9 0.0215 -0.0072
-10 13 10 -1.3500 0.0302
-10 13 11 0.3554 -0.0188
-10 13 12 -0.5005 0.0009
-10 13 13 -0.5044 -0.0405
-10 13 14 -0.5228 -0.0369
-10 13 15 -0.2025 -0.0168
-10 13 16 -1.9695 0.0287
-10 13 17 0.6284 0.1253
-10 14 1 0.7570 -0.0208
-10 14 2 0.0255 -0.0410
-10 14 3 1.8163 -0.0163
-10 14 4 0.2592 0.0161
-10 14 5 0.9135 0.0242
-10 14 6 0.1133 0.0533
-10 14 7 -0.7974 0.0320
-10 14 8 -1.5843 -0.0047
-10 14 9 -0.6961 0.0064
-10 14 10 -1.1569 -0.0827
-10 14 11 -0.4357 0.0078
-10 14 12 0.1152 -0.0469
-10 14 13 -2.1193 0.0319
-10 14 14 -0.4480 0.0611
-10 14 15 -2.3008 0.0875
-10 15 1 -1.4092 -0.0009
-10 15 2 0.6163 -0.0249
-10 15 3 -2.4066 -0.0362
-10 15 4 0.3468 0.0135
-10 15 5 -0.9749 -0.0025
-10 15 6 0.6507 -0.0318
-10 15 7 -0.2463 0.0232
-10 15 8 0.7703 -0.0311
-10 15 9 -0.8034 -0.0604
-10 15 10 -0.4501 0.0176
-10 15 11 -0.1309 -0.0541
-10 15 12 -1.1640 -0.0921
-10 15 13 -0.0907 0.0043
-10 16 1 0.5658 0.0133
-10 16 2 1.6733 0.0211
-10 16 3 0.4767 -0.0278
-10 16 4 0.4720 -0.0042
-10 16 5 -0.1195 0.0034
-10 16 6 -0.5040 -0.0515
-10 16 7 -1.3823 0.0225
-10 16 8 -0.1770 0.0323
-10 16 9 -0.8889 0.0101
-10 16 10 1.1428 0.0448
-10 16 11 -0.1047 0.0813
-10 17 1 1.2167 -0.0053
-10 17 2 -0.4549 0.0001
-10 17 3 0.2515 -0.0080
-10 17 4 1.6585 0.0158
-10 17 5 -0.4674 -0.0007
-10 17 6 2.2010 -0.0180
-10 17 7 -0.4182 -0.0813
-10 17 8 0.3563 -0.0336
-10 18 1 0.5296 -0.0017
-10 18 2 0.2122 0.0649
-10 18 3 -0.8035 0.0540
-9 0 2 5.2284 0.0199
-9 0 4 0.1161 -0.0043
-9 0 6 -2.8177 -0.0033
-9 0 8 -2.5896 -0.0108
-9 0 10 -1.5753 -0.0025
-9 0 12 -1.2956 0.0076
-9 0 14 -0.5140 -0.0184
-9 0 16 0.8190 -0.0088
-9 0 18 0.5011 0.0063
-9 0 20 -0.3234 0.0057
-9 0 22 0.4295 0.0067
-9 0 24 1.2161 -0.0005
-9 1 1 17.5732 0.0501
-9 1 2 4.8451 0.0139
-9 1 3 12.9316 0.0416
-9 1 4 0.6380 -0.0087
-9 1 5 6.5309 0.0042
-9 1 6 -1.7625 -0.0225
-9 1 7 -0.0403 0.0126
-9 1 8 -1.4957 0.0061
-9 1 9 -1.9922 0.0341
-9 1 10 0.3654 0.0073
-9 1 11 0.3427 0.0356
-9 1 12 0.7937 -0.0120
-9 1 13 1.0831 0.0067
-9 1 14 0.3053 -0.0204
-9 1 15 1.5570 -0.0056
-9 1 16 0.2061 -0.0049
-9 1 17 2.4978 -0.0223
-9 1 18 -0.4230 0.0419
-9 1 19 1.3462 -0.0486
-9 1 20 -1.6397 0.0145
-9 1 21 -0.0746 -0.0428
-9 1 22 -1.7962 -0.0176
-9 1 23 0.1132 -0.0539
-9 1 24 -0.4727 0.0076
-9 2 1 -6.3124 -0.0044
-9 2 2 -6.1697 -0.0266
-9 2 3 -9.2707 -0.0233
-9 2 4 -8.6114 -0.0135
-9 2 5 -8.4267 -0.0362
-9 2 6 -7.0495 0.0078
-9 2 7 -2.8239 -0.0134
-9 2 8 -3.1151 -0.0053
-9 2 9 2.5912 0.0140
-9 2 10 -1.0256 -0.0202
-9 2 11 3.5289 0.0108
-9 2 12 -0.4660 0.0119
-9 2 13 3.0218 -0.0061
-9 2 14 0.8994 0.0117
-9 2 15 2.7569 0.0100
-9 2 16 1.9776 -0.0180
-9 2 17 0.7419 0.0287
-9 2 18 1.1872 -0.0111
-9 2 19 -1.1254 0.0100
-9 2 20 0.3286 0.0221
-9 2 21 -0.6815 -0.0459
-9 2 22 0.3659 -0.0055
-9 2 23 0.0413 -0.0558
-9 2 24 0.1423 -0.0444
-9 3 1 -1.3767 0.0071
-9 3 2 -2.0858 -0.0171
-9 3 3 3.0582 0.0015
-9 3 4 -3.2310 -0.0107
-9 3 5 7.1266 0.0178
-9 3 6 -2.1464 0.0148
-9 3 7 6.2177 -0.0034
-9 3 8 0.0911 0.0009
-9 3 9 3.1576 -0.0289
-9 3 10 1.1913 -0.0168
-9 3 11 0.9526 0.0086
-9 3 12 1.1075 -0.0123
-9 3 13 -0.6864 0.0252
-9 3 14 1.0468 -0.0113
-9 3 15 -1.1772 0.0192
-9 3 16 0.2887 -0.0028
-9 3 17 -1.0788 0.0014
-9 3 18 -0.3046 0.0040
-9 3 19 -1.2875 -0.0082
-9 3 20 -0.0717 -0.0323
-9 3 21 -0.8773 0.0423
-9 3 22 -0.7467 0.0694
-9 3 23 0.5097 0.0359
-9 3 24 -1.3787 0.2314
-9 4 1 -0.2510 0.0096
-9 4 2 -0.5752 0.0101
-9 4 3 -1.2331 0.0194
-9 4 4 0.7521 -0.0136
-9 4 5 -1.6149 0.0106
-9 4 6 3.0309 -0.0441
-9 4 7 -1.4566 0.0000
-9 4 8 3.8399 -0.0176
-9 4 9 -0.7263 0.0220
-9 4 10 3.3793 0.0184
-9 4 11 -0.2798 0.0128
-9 4 12 2.9750 0.0035
-9 4 13 0.0359 0.0011
-9 4 14 1.3536 0.0150
-9 4 15 -0.0045 0.0161
-9 4 16 0.3961 0.0442
-9 4 17 -0.3794 -0.0249
-9 4 18 1.7385 -0.0316
-9 4 19 -0.0714 -0.0406
-9 4 20 1.7432 -0.0533
-9 4 21 1.2437 -0.0284
-9 4 22 0.4614 0.1113
-9 4 23 1.6867 -0.0157
-9 5 1 -1.5951 -0.0046
-9 5 2 -0.2427 -0.0136
-9 5 3 -1.1277 -0.0255
-9 5 4 -0.5169 -0.0131
-9 5 5 0.1459 0.0023
-9 5 6 -0.0722 -0.0054
-9 5 7 0.7294 0.0254
-9 5 8 1.0267 0.0107
-9 5 9 0.5844 0.0228
-9 5 10 0.9330 0.0018
-9 5 11 -0.1917 -0.0002
-9 5 12 0.3199 -0.0221
-9 5 13 -1.3053 -0.0191
-9 5 14 0.2176 0.0177
-9 5 15 -1.4077 0.0056
-9 5 16 0.3105 0.0492
-9 5 17 -0.7048 0.0264
-9 5 18 -0.8913 0.0122
-9 5 19 0.2171 0.0214
-9 5 20 -2.1692 -0.0231
-9 5 21 1.0797 0.0392
-9 5 22 -0.9552 -0.0180
-9 5 23 1.0180 -0.0135
-9 6 1 -0.2438 -0.0184
-9 6 2 -0.5190 -0.0193
-9 6 3 2.1083 0.0199
-9 6 4 2.7763 -0.0247
-9 6 5 3.4196 -0.0068
-9 6 6 5.5116 -0.0189
-9 6 7 3.4612 -0.0158
-9 6 8 5.5221 0.0026
-9 6 9 3.0356 0.0137
-9 6 10 4.0704 -0.0155
-9 6 11 1.8741 -0.0084
-9 6 12 2.3673 -0.0133
-9 6 13 0.5726 0.0025
-9 6 14 0.6963 0.0337
-9 6 15 0.1136 0.0187
-9 6 16 0.0811 0.0262
-9 6 17 0.4861 -0.0501
-9 6 18 -0.3168 -0.0188
-9 6 19 0.5130 -0.0023
-9 6 20 -0.9093 -0.0261
-9 6 21 0.8355 0.0411
-9 6 22 -0.9884 0.0293
-9 6 23 1.7450 -0.0794
-9 7 1 -0.5749 0.0188
-9 7 2 3.1023 -0.0224
-9 7 3 0.2037 -0.0061
-9 7 4 2.3788 -0.0169
-9 7 5 1.7795 -0.0024
-9 7 6 1.1920 0.0127
-9 7 7 2.2718 0.0178
-9 7 8 -0.0950 0.0084
-9 7 9 0.6959 0.0151
-9 7 10 -2.0506 0.0012
-9 7 11 -0.2122 0.0189
-9 7 12 -2.9736 0.0208
-9 7 13 -1.0351 0.0325
-9 7 14 -2.0630 0.0213
-9 7 15 -1.1967 0.0122
-9 7 16 -0.3140 0.0004
-9 7 17 -0.7738 0.0096
-9 7 18 0.5506 0.0009
-9 7 19 -1.2966 0.0083
-9 7 20 0.6866 0.0149
-9 7 21 -1.4022 -0.0245
-9 7 22 0.8807 -0.0267
-9 8 1 0.0898 -0.0074
-9 8 2 1.7292 -0.0164
-9 8 3 2.8631 0.0158
-9 8 4 0.9631 0.0095
-9 8 5 3.8669 0.0037
-9 8 6 0.6651 0.0218
-9 8 7 2.4452 -0.0190
-9 8 8 1.2578 0.0194
-9 8 9 1.2063 -0.0057
-9 8 10 1.7490 -0.0007
-9 8 11 -0.0402 0.0052
-9 8 12 1.2709 -0.0197
-9 8 13 -1.1355 0.0093
-9 8 14 1.3174 -0.0334
-9 8 15 -0.4847 0.0009
-9 8 16 1.3737 -0.0247
-9 8 17 0.3086 -0.0544
-9 8 18 -0.0816 -0.0076
-9 8 19 0.1888 -0.0194
-9 8 20 -0.2881 -0.1583
-9 8 21 0.5414 0.0823
-9 8 22 -0.0581 -0.3028
-9 9 1 5.1965 -0.0216
-9 9 2 -0.7758 0.0077
-9 9 3 3.0553 -0.0015
-9 9 4 -0.4138 -0.0081
-9 9 5 2.1749 0.0218
-9 9 6 0.4930 -0.0047
-9 9 7 1.5017 0.0043
-9 9 8 -0.0592 0.0075
-9 9 9 0.1816 -0.0090
-9 9 10 -1.5798 0.0288
-9 9 11 0.2499 0.0147
-9 9 12 -2.0241 0.0188
-9 9 13 -0.0326 0.0255
-9 9 14 -1.5875 -0.0151
-9 9 15 0.3404 -0.0084
-9 9 16 -1.5126 0.0195
-9 9 17 1.6414 -0.0155
-9 9 18 -0.1924 0.0086
-9 9 19 1.7101 0.0072
-9 9 20 2.0050 -0.0415
-9 9 21 1.1618 -0.0427
-9 10 1 0.5585 -0.0032
-9 10 2 2.4766 -0.0002
-9 10 3 1.0523 0.0190
-9 10 4 1.9301 0.0186
-9 10 5 1.1074 0.0005
-9 10 6 0.9641 0.0197
-9 10 7 -0.4054 -0.0339
-9 10 8 -0.1401 -0.0020
-9 10 9 -0.9102 0.0071
-9 10 10 -0.4713 -0.0168
-9 10 11 -1.0234 0.0236
-9 10 12 -0.0368 -0.0299
-9 10 13 -1.0627 -0.0210
-9 10 14 1.2763 -0.0086
-9 10 15 -0.1948 0.0105
-9 10 16 2.0516 0.0068
-9 10 17 0.3381 0.0563
-9 10 18 1.3692 -0.0135
-9 10 19 0.8483 -0.0189
-9 10 20 0.8390 -0.0305
-9 11 1 2.6092 0.0160
-9 11 2 -0.3714 -0.0103
-9 11 3 2.1922 0.0284
-9 11 4 -1.1454 -0.0156
-9 11 5 1.5478 0.0041
-9 11 6 -1.1425 -0.0043
-9 11 7 -0.2822 -0.0030
-9 11 8 -1.1448 0.0125
-9 11 9 -1.3129 0.0036
-9 11 10 -0.5212 0.0353
-9 11 11 0.3690 -0.0297
-9 11 12 -0.5977 0.0243
-9 11 13 1.4802 -0.0238
-9 11 14 0.2137 0.0159
-9 11 15 0.7631 0.0241
-9 11 16 0.8986 0.0358
-9 11 17 0.4926 0.0125
-9 11 18 0.0893 -0.0005
-9 11 19 0.7456 0.0063
-9 12 1 -1.0130 -0.0028
-9 12 2 0.1697 -0.0202
-9 12 3 -1.1506 -0.0328
-9 12 4 0.4209 0.0256
-9 12 5 0.0303 -0.0055
-9 12 6 -0.1882 0.0113
-9 12 7 0.7989 0.0215
-9 12 8 0.1137 -0.0098
-9 12 9 1.7104 0.0190
-9 12 10 1.2086 0.0078
-9 12 11 1.9787 -0.0031
-9 12 12 0.9090 -0.0122
-9 12 13 0.7856 -0.0111
-9 12 14 0.1959 0.0051
-9 12 15 -0.8138 -0.0047
-9 12 16 -0.3646 0.0161
-9 12 17 -1.2535 -0.0039
-9 12 18 -0.3851 -0.0627
-9 13 1 -0.2352 -0.0037
-9 13 2 -0.7681 -0.0023
-9 13 3 0.8796 0.0405
-9 13 4 -1.0097 0.0129
-9 13 5 0.7354 0.0169
-9 13 6 -1.7105 0.0105
-9 13 7 -0.5370 -0.0233
-9 13 8 -1.0218 0.0042
-9 13 9 -0.6832 -0.0056
-9 13 10 1.1997 -0.0073
-9 13 11 -0.0369 0.0051
-9 13 12 0.8489 -0.0019
-9 13 13 0.7850 0.0321
-9 13 14 1.2360 0.0328
-9 13 15 0.2173 0.0062
-9 13 16 2.5297 0.0016
-9 13 17 -0.7976 -0.1388
-9 14 1 -0.8912 0.0019
-9 14 2 -0.4062 0.0210
-9 14 3 -1.6723 0.0426
-9 14 4 -0.1341 0.0075
-9 14 5 -0.7694 -0.0056
-9 14 6 -0.2471 -0.0281
-9 14 7 0.6375 -0.0204
-9 14 8 0.9394 -0.0094
-9 14 9 0.3794 0.0215
-9 14 10 1.0258 0.0673
-9 14 11 0.3954 0.0232
-9 14 12 -0.2207 0.0411
-9 14 13 2.1819 0.0147
-9 14 14 0.6878 -0.0637
-9 14 15 2.4844 -0.0081
-9 15 1 0.8599 0.0048
-9 15 2 -0.5883 0.0293
-9 15 3 1.5450 0.0385
-9 15 4 -0.6411 -0.0167
-9 15 5 0.5352 0.0173
-9 15 6 -1.1871 -0.0104
-9 15 7 -0.3955 0.0110
-9 15 8 -0.7266 0.0115
-9 15 9 0.2909 0.0543
-9 15 10 0.7847 0.0202
-9 15 11 0.2786 0.0241
-9 15 12 0.9930 0.1023
-9 15 13 0.4696 0.0159
-9 15 14 0.2409 0.1999
-9 16 1 -0.2964 -0.0279
-9 16 2 -1.7464 -0.0242
-9 16 3 0.2087 0.0557
-9 16 4 -0.3557 -0.0240
-9 16 5 0.1414 -0.0291
-9 16 6 0.4144 0.0333
-9 16 7 0.5413 -0.0720
-9 16 8 -0.0727 -0.0229
-9 16 9 0.4919 0.0113
-9 16 10 -0.8728 -0.0242
-9 16 11 0.1384 0.0185
-9 16 12 -1.4922 0.0651
-9 17 1 -1.3274 0.0067
-9 17 2 0.5525 0.0019
-9 17 3 -0.7166 0.0102
-9 17 4 -1.2279 0.0163
-9 17 5 0.0637 0.0116
-9 17 6 -2.1656 0.0294
-9 17 7 0.5107 0.1583
-9 17 8 -0.5542 -0.0256
-9 17 9 0.2891 0.2792
-9 18 1 -1.1398 0.0081
-9 18 2 0.0229 -0.0495
-9 18 3 1.0810 -0.0607
-9 18 4 -0.2209 -0.3208
-8 0 2 -7.1339 0.0239
-8 0 4 -2.6369 0.0060
-8 0 6 0.7217 -0.0019
-8 0 8 1.7282 0.0058
-8 0 10 1.8555 0.0082
-8 0 12 1.3098 -0.0091
-8 0 14 0.9202 0.0101
-8 0 16 0.0708 0.0113
-8 0 18 -0.4954 -0.0028
-8 0 20 -0.0498 0.0006
-8 0 22 -0.0522 0.0124
-8 0 24 -0.7642 0.0339
-8 1 1 -18.2145 -0.0421
-8 1 2 -7.9285 -0.0408
-8 1 3 -13.5018 -0.0638
-8 1 4 -2.5010 -0.0002
-8 1 5 -6.7349 -0.0147
-8 1 6 1.2793 0.0158
-8 1 7 -0.0795 -0.0099
-8 1 8 1.9931 -0.0132
-8 1 9 2.6416 -0.0319
-8 1 10 0.1867 -0.0256
-8 1 11 0.8681 -0.0282
-8 1 12 -0.6878 -0.0132
-8 1 13 -0.1870 -0.0163
-8 1 14 -0.3707 0.0080
-8 1 15 -0.9270 -0.0145
-8 1 16 -0.2648 0.0080
-8 1 17 -2.2964 0.0058
-8 1 18 0.5558 -0.0411
-8 1 19 -1.5733 0.0432
-8 1 20 2.1254 -0.0174
-8 1 21 0.1643 0.0230
-8 1 22 2.1631 0.0299
-8 1 23 0.3130 0.0133
-8 1 24 0.3877 0.0020
-8 2 1 2.8555 0.0024
-8 2 2 7.2871 0.0265
-8 2 3 7.6707 0.0275
-8 2 4 9.9598 0.0111
-8 2 5 8.7942 0.0445
-8 2 6 7.9058 -0.0056
-8 2 7 4.4718 0.0116
-8 2 8 3.8143 -0.0012
-8 2 9 -1.1969 -0.0193
-8 2 10 1.5060 0.0184
-8 2 11 -3.0875 -0.0085
-8 2 12 0.3523 -0.0221
-8 2 13 -2.6358 0.0009
-8 2 14 -0.7366 -0.0220
-8 2 15 -2.5628 -0.0127
-8 2 16 -1.6430 0.0149
-8 2 17 -1.3037 -0.0130
-8 2 18 -1.1736 0.0043
-8 2 19 0.8652 -0.0298
-8 2 20 -0.0392 -0.0150
-8 2 21 1.0941 0.0062
-8 2 22 0.4564 -0.0067
-8 2 23 -0.0005 0.0576
-8 2 24 0.4283 0.0144
-8 3 1 1.8474 -0.0050
-8 3 2 1.7415 0.0260
-8 3 3 -1.7309 -0.0111
-8 3 4 4.6049 0.0163
-8 3 5 -5.1887 -0.0388
-8 3 6 4.0758 -0.0298
-8 3 7 -5.3492 -0.0194
-8 3 8 1.7150 -0.0261
-8 3 9 -3.3937 0.0109
-8 3 10 0.0521 0.0009
-8 3 11 -1.3673 -0.0129
-8 3 12 -0.6007 0.0076
-8 3 13 0.2675 -0.0179
-8 3 14 -1.2804 0.0059
-8 3 15 0.5403 -0.0002
-8 3 16 -0.8501 -0.0086
-8 3 17 0.4979 0.0035
-8 3 18 0.1960 -0.0142
-8 3 19 1.3146 0.0123
-8 3 20 0.5680 0.0258
-8 3 21 1.4292 -0.0213
-8 3 22 1.3004 -0.0021
-8 3 23 -0.0566 -0.0385
-8 3 24 1.7395 -0.0992
-8 4 1 0.5432 0.0018
-8 4 2 2.5082 -0.0221
-8 4 3 1.2341 0.0003
-8 4 4 1.2545 -0.0026
-8 4 5 1.7050 0.0002
-8 4 6 -2.2049 0.0251
-8 4 7 1.8090 0.0108
-8 4 8 -3.8779 0.0101
-8 4 9 0.7524 -0.0037
-8 4 10 -3.5716 -0.0052
-8 4 11 0.1044 -0.0119
-8 4 12 -3.3540 0.0060
-8 4 13 0.0894 0.0043
-8 4 14 -1.8335 0.0077
-8 4 15 0.1194 0.0014
-8 4 16 -0.7742 -0.0195
-8 4 17 0.3271 0.0226
-8 4 18 -1.7445 0.0113
-8 4 19 0.2891 0.0160
-8 4 20 -1.6545 0.0464
-8 4 21 -0.8157 0.0141
-8 4 22 -0.3909 -0.1081
-8 4 23 -1.7222 0.0536
-8 4 24 -0.6672 -0.2214
-8 5 1 1.7177 -0.0009
-8 5 2 0.2519 0.0047
-8 5 3 2.2458 0.0319
-8 5 4 0.5602 0.0083
-8 5 5 1.3440 0.0075
-8 5 6 0.2227 0.0089
-8 5 7 0.5410 -0.0156
-8 5 8 -0.6308 -0.0094
-8 5 9 0.3133 -0.0356
-8 5 10 -1.0869 -0.0228
-8 5 11 0.3499 -0.0247
-8 5 12 -0.8907 0.0051
-8 5 13 0.8780 0.0057
-8 5 14 -0.6431 -0.0167
-8 5 15 1.3075 -0.0120
-8 5 16 -0.5896 -0.0490
-8 5 17 1.0274 -0.0360
-8 5 18 0.4566 0.0132
-8 5 19 0.0148 -0.0217
-8 5 20 2.0049 0.0295
-8 5 21 -0.8690 -0.0269
-8 5 22 1.5655 -0.0259
-8 5 23 -0.4989 -0.0213
-8 6 1 -0.0505 0.0237
-8 6 2 1.5432 0.0203
-8 6 3 -2.4857 -0.0067
-8 6 4 -1.5318 0.0213
-8 6 5 -3.3959 0.0052
-8 6 6 -4.8407 0.0228
-8 6 7 -3.3410 0.0110
-8 6 8 -5.7321 0.0104
-8 6 9 -3.5307 0.0053
-8 6 10 -4.6809 0.0346
-8 6 11 -2.4138 0.0343
-8 6 12 -3.0605 0.0392
-8 6 13 -0.7266 0.0244
-8 6 14 -0.9323 -0.0085
-8 6 15 -0.0723 -0.0073
-8 6 16 0.1641 -0.0164
-8 6 17 -0.5473 0.0406
-8 6 18 0.6588 -0.0047
-8 6 19 -0.7858 0.0241
-8 6 20 1.0568 0.0160
-8 6 21 -0.5738 -0.0310
-8 6 22 0.6415 0.0065
-8 6 23 -1.0670 0.0434
-8 7 1 1.8111 -0.0060
-8 7 2 -2.0060 0.0107
-8 7 3 0.8901 0.0139
-8 7 4 -2.2882 -0.0096
-8 7 5 -0.7496 0.0006
-8 7 6 -1.4198 -0.0225
-8 7 7 -1.6681 -0.0053
-8 7 8 -0.0587 -0.0040
-8 7 9 -0.6509 -0.0052
-8 7 10 1.4408 -0.0059
-8 7 11 -0.1523 -0.0218
-8 7 12 2.4789 -0.0236
-8 7 13 0.4704 -0.0367
-8 7 14 1.9697 -0.0258
-8 7 15 0.9402 -0.0141
-8 7 16 0.0527 -0.0182
-8 7 17 0.6279 0.0014
-8 7 18 -0.9980 0.0003
-8 7 19 1.1162 -0.0137
-8 7 20 -0.8465 -0.0326
-8 7 21 1.2934 0.0180
-8 7 22 -0.7835 -0.0569
-8 8 1 1.0059 0.0062
-8 8 2 -1.7646 0.0081
-8 8 3 -2.2792 -0.0165
-8 8 4 -0.9344 -0.0100
-8 8 5 -3.4884 -0.0008
-8 8 6 -0.5520 -0.0124
-8 8 7 -2.6890 0.0099
-8 8 8 -1.3600 -0.0181
-8 8 9 -1.7412 0.0001
-8 8 10 -1.6891 -0.0063
-8 8 11 -0.0887 0.0078
-8 8 12 -1.3250 0.0083
-8 8 13 1.2651 0.0067
-8 8 14 -1.2287 0.0090
-8 8 15 0.9064 -0.0029
-8 8 16 -1.0341 0.0168
-8 8 17 0.3679 0.0207
-8 8 18 0.4241 -0.0033
-8 8 19 0.1021 0.0302
-8 8 20 0.9711 0.0754
-8 8 21 -0.5830 -0.0159
-8 8 22 0.5086 0.2035
-8 9 1 -5.2580 0.0054
-8 9 2 1.1191 -0.0146
-8 9 3 -3.5257 0.0167
-8 9 4 0.8759 -0.0015
-8 9 5 -2.5293 -0.0119
-8 9 6 0.2762 0.0070
-8 9 7 -1.8831 -0.0076
-8 9 8 0.4529 0.0050
-8 9 9 -0.2623 0.0179
-8 9 10 1.0660 -0.0224
-8 9 11 0.1124 -0.0120
-8 9 12 1.4481 -0.0260
-8 9 13 0.4728 -0.0310
-8 9 14 1.6757 0.0093
-8 9 15 0.0284 0.0254
-8 9 16 1.9092 -0.0105
-8 9 17 -1.6638 0.0596
-8 9 18 0.7596 -0.0045
-8 9 19 -1.7729 -0.0052
-8 9 20 -1.5960 0.0407
-8 9 21 -1.1020 -0.0269
-8 10 1 -0.7485 0.0107
-8 10 2 -2.7841 0.0037
-8 10 3 -1.0123 -0.0234
-8 10 4 -2.4251 -0.0088
-8 10 5 -0.9867 -0.0084
-8 10 6 -1.4967 -0.0110
-8 10 7 0.0546 0.0337
-8 10 8 -0.0261 -0.0013
-8 10 9 0.8911 0.0087
-8 10 10 1.0528 0.0099
-8 10 11 1.7012 -0.0168
-8 10 12 0.2384 0.0252
-8 10 13 2.0560 0.0177
-8 10 14 -1.1844 0.0072
-8 10 15 0.8727 0.0161
-8 10 16 -1.4248 -0.0047
-8 10 17 -0.1715 -0.0330
-8 10 18 -0.8562 0.0159
-8 10 19 -0.7579 0.0281
-8 10 20 -0.5896 0.0026
-8 11 1 -2.4175 -0.0231
-8 11 2 -0.1904 -0.0029
-8 11 3 -2.3771 -0.0303
-8 11 4 0.6959 0.0103
-8 11 5 -1.6926 -0.0156
-8 11 6 0.6873 0.0171
-8 11 7 0.4279 -0.0077
-8 11 8 1.2226 0.0131
-8 11 9 1.8903 0.0010
-8 11 10 1.0074 -0.0273
-8 11 11 0.1178 0.0081
-8 11 12 0.8297 -0.0316
-8 11 13 -1.4397 0.0073
-8 11 14 -0.0376 -0.0097
-8 11 15 -1.2086 -0.0111
-8 11 16 -0.8291 -0.0283
-8 11 17 -1.2227 -0.0261
-8 11 18 -0.0318 -0.0452
-8 11 19 -1.1396 -0.0421
-8 12 1 0.5681 -0.0092
-8 12 2 0.1704 0.0263
-8 12 3 0.8987 0.0184
-8 12 4 -0.3349 -0.0201
-8 12 5 0.1919 0.0046
-8 12 6 -0.0773 -0.0245
-8 12 7 -0.4967 -0.0112
-8 12 8 0.1600 -0.0129
-8 12 9 -1.3996 -0.0149
-8 12 10 -0.5882 -0.0201
-8 12 11 -2.1324 -0.0086
-8 12 12 -0.9163 0.0148
-8 12 13 -0.8361 0.0096
-8 12 14 -0.6947 -0.0018
-8 12 15 0.7697 0.0040
-8 12 16 -0.2609 -0.0431
-8 12 17 0.7120 -0.0424
-8 12 18 0.0445 0.0324
-8 13 1 0.1816 -0.0046
-8 13 2 0.6912 0.0008
-8 13 3 -0.6171 -0.0163
-8 13 4 1.0758 -0.0191
-8 13 5 -0.6866 -0.0146
-8 13 6 1.6538 -0.0093
-8 13 7 0.7977 -0.0002
-8 13 8 1.3113 -0.0051
-8 13 9 1.0022 0.0054
-8 13 10 -0.7437 -0.0173
-8 13 11 -0.3390 0.0053
-8 13 12 -0.8391 -0.0036
-8 13 13 -1.0708 -0.0069
-8 13 14 -1.4659 -0.0254
-8 13 15 -0.2475 0.0297
-8 13 16 -2.5925 -0.0386
-8 13 17 0.7553 0.1330
-8 14 1 0.9114 0.0172
-8 14 2 0.6728 -0.0049
-8 14 3 1.2630 -0.0428
-8 14 4 0.1079 -0.0181
-8 14 5 0.4694 -0.0141
-8 14 6 0.2820 0.0011
-8 14 7 -0.3668 0.0069
-8 14 8 -0.1276 0.0047
-8 14 9 0.0918 -0.0288
-8 14 10 -0.5111 -0.0414
-8 14 11 -0.2223 -0.0433
-8 14 12 0.1954 -0.0019
-8 14 13 -1.6797 -0.0386
-8 14 14 -1.0855 0.0840
-8 14 15 -1.9720 -0.0268
-8 14 16 -2.1799 0.0934
-8 15 1 -0.1482 -0.0090
-8 15 2 0.5624 -0.0071
-8 15 3 -0.3950 -0.0207
-8 15 4 0.5751 0.0044
-8 15 5 -0.3136 -0.0124
-8 15 6 1.1962 0.0314
-8 15 7 0.2538 -0.0333
-8 15 8 0.6557 0.0315
-8 15 9 -0.1862 -0.0418
-8 15 10 -0.9313 -0.0217
-8 15 11 -0.5565 0.0155
-8 15 12 -0.8145 -0.0923
-8 15 13 -0.8434 -0.0075
-8 15 14 -0.2582 -0.1532
-8 16 1 0.0954 0.0429
-8 16 2 1.5103 0.0190
-8 16 3 -0.8484 -0.0668
-8 16 4 0.1744 0.0409
-8 16 5 -0.4878 0.0210
-8 16 6 -0.3562 0.0032
-8 16 7 0.1836 0.0934
-8 16 8 -0.0250 0.0198
-8 16 9 0.0706 0.0015
-8 16 10 -0.0110 -0.0076
-8 16 11 -0.1531 -0.0919
-8 16 12 0.9542 -0.0671
-8 17 1 1.3419 -0.0095
-8 17 2 -0.4040 0.0069
-8 17 3 1.0344 -0.0292
-8 17 4 0.5148 -0.0480
-8 17 5 0.2882 0.0069
-8 17 6 1.3851 -0.0388
-8 17 7 -0.4822 -0.1290
-8 17 8 0.4311 0.0717
-8 17 9 -0.5773 -0.2619
-8 18 1 1.6875 -0.0108
-8 18 2 -0.4025 0.0144
-8 18 3 -1.1275 0.0675
-8 18 4 -0.3134 0.2585
-8 18 5 -1.5860 0.0977
-7 0 2 7.9816 -0.0778
-7 0 4 4.4778 -0.0104
-7 0 6 1.0728 0.0108
-7 0 8 -0.5701 0.0021
-7 0 10 -1.8736 -0.0100
-7 0 12 -1.3645 0.0065
-7 0 14 -1.2184 -0.0013
-7 0 16 -1.0718 -0.0080
-7 0 18 0.2254 0.0039
-7 0 20 0.6429 -0.0056
-7 0 22 -0.0721 -0.0229
-7 0 24 0.1064 -0.0385
-7 1 1 18.5396 -0.0007
-7 1 2 13.3637 0.0433
-7 1 3 14.6395 0.0498
-7 1 4 5.5259 0.0137
-7 1 5 7.2984 0.0117
-7 1 6 -0.2267 -0.0020
-7 1 7 0.6450 -0.0085
-7 1 8 -1.9987 0.0116
-7 1 9 -2.7471 0.0150
-7 1 10 -0.7042 0.0302
-7 1 11 -2.1562 0.0035
-7 1 12 0.3394 0.0250
-7 1 13 -0.7557 0.0083
-7 1 14 0.2420 0.0041
-7 1 15 0.3815 0.0255
-7 1 16 0.2139 -0.0045
-7 1 17 1.7641 0.0153
-7 1 18 -0.4148 0.0163
-7 1 19 1.6056 -0.0102
-7 1 20 -2.0251 0.0072
-7 1 21 0.1459 0.0102
-7 1 22 -2.1910 -0.0147
-7 1 23 -0.4381 0.0187
-7 1 24 -0.2767 -0.0045
-7 2 1 0.5998 0.0060
-7 2 2 -8.9734 -0.0130
-7 2 3 -6.1397 -0.0126
-7 2 4 -10.8775 -0.0022
-7 2 5 -8.5321 -0.0375
-7 2 6 -8.4292 0.0013
-7 2 7 -5.4483 -0.0074
-7 2 8 -4.4424 0.0037
-7 2 9 -0.3832 0.0148
-7 2 10 -1.9502 -0.0146
-7 2 11 2.1924 0.0001
-7 2 12 -0.1276 0.0211
-7 2 13 2.1458 0.0070
-7 2 14 0.5985 0.0204
-7 2 15 2.3095 0.0221
-7 2 16 1.0386 -0.0174
-7 2 17 1.9647 -0.0040
-7 2 18 1.0633 0.0022
-7 2 19 -0.2115 0.0336
-7 2 20 0.0811 0.0060
-7 2 21 -1.4757 0.0433
-7 2 22 -0.9819 0.0062
-7 2 23 -0.4055 -0.0294
-7 2 24 -1.0369 0.0157
-7 3 1 -1.7981 -0.0037
-7 3 2 -0.6317 -0.0197
-7 3 3 0.9014 0.0110
-7 3 4 -5.5573 -0.0174
-7 3 5 3.0749 0.0447
-7 3 6 -5.9221 0.0315
-7 3 7 3.9519 0.0315
-7 3 8 -3.6782 0.0379
-7 3 9 3.2335 0.0077
-7 3 10 -1.6056 0.0101
-7 3 11 1.5918 0.0084
-7 3 12 -0.0885 0.0010
-7 3 13 0.2322 0.0056
-7 3 14 1.2633 0.0020
-7 3 15 0.1958 -0.0180
-7 3 16 1.0314 0.0141
-7 3 17 0.2664 -0.0220
-7 3 18 -0.1776 0.0104
-7 3 19 -1.0542 -0.0136
-7 3 20 -0.9211 -0.0176
-7 3 21 -1.7838 0.0010
-7 3 22 -1.8263 -0.0216
-7 3 23 -0.3906 0.0152
-7 3 24 -1.9815 0.0045
-7 4 1 -0.0242 -0.0143
-7 4 2 -4.2526 0.0240
-7 4 3 -0.8625 -0.0176
-7 4 4 -3.6839 0.0167
-7 4 5 -1.6933 -0.0067
-7 4 6 0.5409 0.0016
-7 4 7 -1.9380 -0.0141
-7 4 8 3.4085 0.0015
-7 4 9 -0.7658 -0.0161
-7 4 10 3.4842 -0.0049
-7 4 11 -0.0585 0.0032
-7 4 12 3.4546 -0.0143
-7 4 13 -0.2876 -0.0092
-7 4 14 2.3020 -0.0278
-7 4 15 -0.1344 -0.0148
-7 4 16 1.4779 -0.0076
-7 4 17 -0.0189 -0.0150
-7 4 18 2.0440 0.0116
-7 4 19 -0.3719 0.0070
-7 4 20 1.5252 -0.0272
-7 4 21 0.2429 0.0167
-7 4 22 0.2285 0.0686
-7 4 23 1.4874 -0.0499
-7 4 24 0.2158 0.1940
-7 5 1 -2.2942 0.0034
-7 5 2 -0.4369 0.0096
-7 5 3 -4.0202 -0.0274
-7 5 4 -0.6558 0.0013
-7 5 5 -3.3549 -0.0129
-7 5 6 -0.3008 -0.0086
-7 5 7 -1.9272 -0.0030
-7 5 8 0.0897 0.0080
-7 5 9 -1.0620 0.0351
-7 5 10 1.0385 0.0302
-7 5 11 -0.3362 0.0389
-7 5 12 1.4518 0.0065
-7 5 13 -0.1975 0.0026
-7 5 14 1.1167 0.0051
-7 5 15 -0.9671 0.0043
-7 5 16 0.8728 0.0266
-7 5 17 -1.2107 0.0142
-7 5 18 -0.0661 -0.0342
-7 5 19 -0.3545 0.0139
-7 5 20 -1.7815 -0.0276
-7 5 21 0.4777 0.0119
-7 5 22 -2.3353 0.0787
-7 5 23 0.1443 0.0061
-7 6 1 0.5836 -0.0189
-7 6 2 -2.6964 -0.0102
-7 6 3 2.6264 -0.0060
-7 6 4 0.2273 -0.0107
-7 6 5 3.2441 -0.0034
-7 6 6 3.9667 -0.0162
-7 6 7 3.1691 -0.0034
-7 6 8 5.6405 -0.0177
-7 6 9 3.5850 -0.0191
-7 6 10 5.0743 -0.0379
-7 6 11 2.6388 -0.0449
-7 6 12 3.7498 -0.0446
-7 6 13 0.8346 -0.0315
-7 6 14 1.4154 -0.0155
-7 6 15 0.0325 0.0069
-7 6 16 -0.2153 -0.0062
-7 6 17 0.5014 -0.0147
-7 6 18 -0.8885 0.0168
-7 6 19 0.8495 -0.0385
-7 6 20 -1.0670 0.0061
-7 6 21 0.1792 0.0058
-7 6 22 -0.1486 -0.0275
-7 6 23 0.1159 0.0005
-7 7 1 -2.5170 -0.0102
-7 7 2 0.8552 -0.0032
-7 7 3 -1.8208 -0.0175
-7 7 4 2.1091 0.0285
-7 7 5 -0.4630 0.0073
-7 7 6 1.4570 0.0229
-7 7 7 0.7010 -0.0042
-7 7 8 0.0300 -0.0041
-7 7 9 0.5019 -0.0100
-7 7 10 -0.6143 0.0062
-7 7 11 0.4932 0.0089
-7 7 12 -1.5822 0.0178
-7 7 13 0.1443 0.0190
-7 7 14 -1.5904 0.0084
-7 7 15 -0.4702 0.0067
-7 7 16 0.2365 0.0115
-7 7 17 -0.3114 -0.0181
-7 7 18 1.0591 0.0088
-7 7 19 -0.9944 0.0058
-7 7 20 0.7226 0.0376
-7 7 21 -1.5483 -0.0054
-7 7 22 0.6925 0.0784
-7 8 1 -2.3896 -0.0113
-7 8 2 1.3295 0.0084
-7 8 3 1.2192 0.0102
-7 8 4 0.7302 0.0095
-7 8 5 2.8113 0.0047
-7 8 6 0.4662 -0.0022
-7 8 7 2.7002 0.0027
-7 8 8 1.4255 0.0072
-7 8 9 2.0663 0.0051
-7 8 10 1.4573 0.0054
-7 8 11 0.3183 -0.0165
-7 8 12 1.1768 0.0012
-7 8 13 -1.1643 -0.0210
-7 8 14 1.2880 0.0173
-7 8 15 -1.1290 0.0021
-7 8 16 0.9466 0.0061
-7 8 17 -0.8867 0.0197
-7 8 18 -0.4940 0.0197
-7 8 19 -0.4730 -0.0171
-7 8 20 -1.3076 0.0032
-7 8 21 0.4241 -0.0359
-7 8 22 -0.7952 -0.0866
-7 9 1 4.6575 0.0134
-7 9 2 -1.6018 0.0126
-7 9 3 3.8018 -0.0199
-7 9 4 -1.3138 0.0097
-7 9 5 2.7199 0.0013
-7 9 6 -1.1793 -0.0067
-7 9 7 2.0195 0.0044
-7 9 8 -0.8558 -0.0136
-7 9 9 0.3721 -0.0220
-7 9 10 -0.3581 0.0115
-7 9 11 -0.5322 0.0025
-7 9 12 -0.7202 0.0238
-7 9 13 -0.8903 0.0202
-7 9 14 -1.4524 -0.0030
-7 9 15 -0.3714 -0.0208
-7 9 16 -1.8214 0.0009
-7 9 17 1.2490 -0.0571
-7 9 18 -1.1297 0.0126
-7 9 19 1.3460 0.0008
-7 9 20 1.0214 -0.0230
-7 9 21 0.6619 0.0594
-7 10 1 1.1692 -0.0147
-7 10 2 2.6275 -0.0004
-7 10 3 1.3137 0.0162
-7 10 4 2.5629 -0.0057
-7 10 5 1.1723 0.0157
-7 10 6 1.7755 -0.0069
-7 10 7 0.4556 -0.0182
-7 10 8 0.3076 0.0033
-7 10 9 -0.7241 -0.0156
-7 10 10 -1.4081 -0.0009
-7 10 11 -2.0600 0.0013
-7 10 12 -0.5183 -0.0074
-7 10 13 -2.5739 -0.0181
-7 10 14 0.9304 0.0116
-7 10 15 -1.3192 -0.0335
-7 10 16 0.5427 0.0063
-7 10 17 0.0605 -0.0021
-7 10 18 0.1188 -0.0290
-7 10 19 0.7254 -0.0538
-7 10 20 0.3414 0.0009
-7 11 1 1.9072 0.0177
-7 11 2 0.9267 0.0070
-7 11 3 2.1872 0.0170
-7 11 4 -0.2112 -0.0022
-7 11 5 1.5864 0.0109
-7 11 6 -0.4660 -0.0165
-7 11 7 -0.1700 0.0094
-7 11 8 -1.2298 -0.0305
-7 11 9 -1.8166 -0.0045
-7 11 10 -1.2877 0.0023
-7 11 11 -0.7080 0.0102
-7 11 12 -0.8766 0.0156
-7 11 13 0.9301 0.0110
-7 11 14 -0.0314 -0.0063
-7 11 15 1.3101 0.0014
-7 11 16 0.7019 -0.0011
-7 11 17 1.8445 0.0270
-7 11 18 0.0842 0.0535
-7 11 19 1.7596 0.0507
-7 11 20 -0.0665 0.1019
-7 12 1 -0.1911 0.0138
-7 12 2 -0.4493 -0.0168
-7 12 3 -0.5494 -0.0003
-7 12 4 0.2866 0.0033
-7 12 5 -0.4218 0.0051
-7 12 6 0.4276 0.0129
-7 12 7 0.1020 -0.0022
-7 12 8 -0.3352 0.0224
-7 12 9 0.8804 -0.0063
-7 12 10 -0.2999 0.0211
-7 12 11 1.9812 0.0110
-7 12 12 0.5462 -0.0119
-7 12 13 0.9356 -0.0056
-7 12 14 0.9499 0.0076
-7 12 15 -0.4996 -0.0074
-7 12 16 0.8903 0.0456
-7 12 17 -0.0342 0.0730
-7 12 18 0.6069 -0.0124
-7 13 1 -0.0626 0.0127
-7 13 2 -0.7177 -0.0001
-7 13 3 0.2437 -0.0106
-7 13 4 -1.1099 0.0156
-7 13 5 0.5979 -0.0058
-7 13 6 -1.4697 0.0046
-7 13 7 -0.4107 0.0095
-7 13 8 -1.4537 0.0021
-7 13 9 -0.8535 0.0005
-7 13 10 0.1026 0.0274
-7 13 11 0.5284 -0.0059
-7 13 12 0.4535 0.0066
-7 13 13 1.1951 -0.0127
-7 13 14 1.1456 0.0133
-7 13 15 0.2729 -0.0566
-7 13 16 2.2098 0.0579
-7 13 17 -0.5679 -0.0973
-7 14 1 -0.7180 -0.0211
-7 14 2 -0.7145 0.0038
-7 14 3 -0.7092 0.0196
-7 14 4 -0.2715 0.0101
-7 14 5 -0.1032 0.0216
-7 14 6 -0.4127 0.0047
-7 14 7 0.1288 0.0077
-7 14 8 -0.5228 0.0098
-7 14 9 -0.5890 0.0170
-7 14 10 -0.0407 0.0248
-7 14 11 -0.0483 0.0392
-7 14 12 -0.1053 -0.0356
-7 14 13 0.8139 0.0337
-7 14 14 1.3640 -0.0907
-7 14 15 0.9188 0.0156
-7 14 16 2.6906 -0.0828
-7 15 1 -0.5059 0.0109
-7 15 2 -0.5388 -0.0192
-7 15 3 -0.7250 -0.0069
-7 15 4 -0.3020 0.0078
-7 15 5 0.3154 -0.0095
-7 15 6 -0.6813 -0.0240
-7 15 7 0.5885 0.0355
-7 15 8 -0.5006 -0.0588
-7 15 9 0.5868 0.0301
-7 15 10 0.8476 -0.0033
-7 15 11 0.9178 -0.0443
-7 15 12 0.7596 0.0588
-7 15 13 1.0142 -0.0216
-7 15 14 0.3926 0.0848
-7 16 1 0.0380 -0.0443
-7 16 2 -1.0833 -0.0090
-7 16 3 1.1018 0.0510
-7 16 4 -0.0472 -0.0320
-7 16 5 0.9706 0.0041
-7 16 6 0.1616 -0.0245
-7 16 7 -0.3570 -0.0695
-7 16 8 0.2891 -0.0252
-7 16 9 -0.4791 -0.0217
-7 16 10 1.2967 0.0199
-7 16 11 0.0967 0.1258
-7 16 12 0.1162 0.0418
-7 17 1 -1.4827 0.0077
-7 17 2 0.0094 -0.0187
-7 17 3 -1.2757 0.0502
-7 17 4 0.0783 0.0544
-7 17 5 -0.5034 -0.0156
-7 17 6 -0.2253 0.0332
-7 17 7 0.2579 0.0484
-7 17 8 0.0613 -0.0861
-7 17 9 0.6229 0.1655
-7 17 10 0.2464 -0.1002
-7 18 1 -2.0391 0.0096
-7 18 2 0.6432 0.0138
-7 18 3 0.8977 -0.0629
-7 18 4 1.0050 -0.1290
-7 18 5 1.9923 -0.0864
-7 18 6 0.1349 -0.1422
-6 0 2 -3.3893 0.0941
-6 0 4 -3.8987 0.0198
-6 0 6 -2.0776 -0.0141
-6 0 8 -0.4894 -0.0095
-6 0 10 1.6938 0.0047
-6 0 12 1.5796 -0.0024
-6 0 14 1.4871 -0.0027
-6 0 16 1.9113 0.0054
-6 0 18 0.2913 -0.0047
-6 0 20 -1.1013 0.0032
-6 0 22 -0.0890 0.0162
-6 0 24 0.3958 0.0170
-6 1 1 -19.4026 0.0580
-6 1 2 -22.1050 -0.0122
-6 1 3 -17.4633 -0.0046
-6 1 4 -9.4255 -0.0231
-6 1 5 -8.8705 0.0032
-6 1 6 -0.8773 -0.0141
-6 1 7 -1.5826 0.0320
-6 1 8 1.4797 -0.0018
-6 1 9 2.2786 0.0032
-6 1 10 0.9853 -0.0163
-6 1 11 3.2548 0.0195
-6 1 12 0.3071 -0.0174
-6 1 13 1.7096 0.0103
-6 1 14 0.1328 -0.0069
-6 1 15 0.0252 -0.0214
-6 1 16 -0.0615 -0.0034
-6 1 17 -0.9721 -0.0284
-6 1 18 0.0999 0.0154
-6 1 19 -1.2928 -0.0316
-6 1 20 1.3476 0.0140
-6 1 21 -0.8190 -0.0387
-6 1 22 1.7554 -0.0116
-6 1 23 -0.0189 -0.0260
-6 1 24 0.1101 -0.0021
-6 2 1 -3.5700 -0.0144
-6 2 2 11.5938 -0.0042
-6 2 3 4.6136 -0.0119
-6 2 4 11.3960 -0.0090
-6 2 5 7.5534 0.0176
-6 2 6 8.4344 0.0008
-6 2 7 5.4930 0.0031
-6 2 8 4.8149 -0.0008
-6 2 9 1.6805 -0.0003
-6 2 10 2.2381 0.0103
-6 2 11 -1.0658 0.0161
-6 2 12 -0.0218 -0.0075
-6 2 13 -1.6681 -0.0073
-6 2 14 -0.3553 -0.0065
-6 2 15 -2.1404 -0.0288
-6 2 16 -0.2669 0.0214
-6 2 17 -2.5735 0.0144
-6 2 18 -0.9056 -0.0012
-6 2 19 -0.6791 -0.0182
-6 2 20 -0.4797 0.0026
-6 2 21 1.5837 -0.0673
-6 2 22 0.9616 -0.0032
-6 2 23 1.0016 -0.0107
-6 2 24 1.3608 -0.0331
-6 3 1 1.6489 0.0126
-6 3 2 -0.4041 -0.0035
-6 3 3 -0.4445 -0.0035
-6 3 4 6.3276 0.0105
-6 3 5 -1.2711 -0.0328
-6 3 6 7.5752 -0.0182
-6 3 7 -2.3272 -0.0246
-6 3 8 5.4355 -0.0339
-6 3 9 -2.6481 -0.0158
-6 3 10 3.2029 -0.0128
-6 3 11 -1.5085 0.0013
-6 3 12 0.9086 -0.0049
-6 3 13 -0.6496 0.0043
-6 3 14 -0.9742 -0.0050
-6 3 15 -0.7572 0.0233
-6 3 16 -0.7184 -0.0127
-6 3 17 -0.8545 0.0403
-6 3 18 0.3252 0.0018
-6 3 19 0.6290 0.0118
-6 3 20 0.9008 0.0161
-6 3 21 1.8457 0.0090
-6 3 22 1.9728 0.0121
-6 3 23 0.7148 0.0161
-6 3 24 1.9887 0.0290
-6 4 1 -1.0941 0.0204
-6 4 2 5.5133 -0.0151
-6 4 3 -0.1400 0.0249
-6 4 4 6.2067 -0.0200
-6 4 5 1.3545 0.0062
-6 4 6 1.8710 -0.0217
-6 4 7 1.7889 0.0072
-6 4 8 -2.3122 -0.0070
-6 4 9 0.7843 0.0245
-6 4 10 -3.0356 0.0095
-6 4 11 0.2044 0.0069
-6 4 12 -3.1610 0.0145
-6 4 13 0.5156 0.0109
-6 4 14 -2.5298 0.0302
-6 4 15 -0.0022 0.0183
-6 4 16 -2.1340 0.0187
-6 4 17 -0.4977 0.0052
-6 4 18 -2.3628 -0.0241
-6 4 19 0.3152 -0.0171
-6 4 20 -1.2562 0.0074
-6 4 21 0.2898 -0.0382
-6 4 22 0.0320 -0.0237
-6 4 23 -1.0450 0.0183
-6 4 24 0.0997 -0.1171
-6 5 1 3.2927 0.0001
-6 5 2 0.5244 -0.0177
-6 5 3 6.3432 0.0177
-6 5 4 1.0489 -0.0081
-6 5 5 5.8181 0.0127
-6 5 6 0.6521 0.0070
-6 5 7 3.4408 0.0191
-6 5 8 0.5059 -0.0075
-6 5 9 1.6226 -0.0217
-6 5 10 -0.8093 -0.0226
-6 5 11 0.2135 -0.0349
-6 5 12 -1.7829 -0.0077
-6 5 13 -0.4794 -0.0045
-6 5 14 -1.4247 0.0070
-6 5 15 0.6126 0.0046
-6 5 16 -1.0941 0.0001
-6 5 17 1.3160 0.0205
-6 5 18 -0.3069 0.0384
-6 5 19 0.6583 -0.0010
-6 5 20 1.4733 0.0179
-6 5 21 -0.0289 -0.0088
-6 5 22 2.9821 -0.1153
-6 5 23 0.0354 0.0241
-6 6 1 -1.0617 0.0072
-6 6 2 3.9078 0.0002
-6 6 3 -2.3786 0.0121
-6 6 4 1.0762 -0.0023
-6 6 5 -2.9737 -0.0002
-6 6 6 -2.9311 -0.0037
-6 6 7 -3.0973 -0.0039
-6 6 8 -5.1789 0.0122
-6 6 9 -3.2651 0.0221
-6 6 10 -5.1280 0.0240
-6 6 11 -2.5048 0.0336
-6 6 12 -4.3022 0.0261
-6 6 13 -0.8795 0.0117
-6 6 14 -2.1000 0.0236
-6 6 15 0.0261 -0.0155
-6 6 16 -0.0223 0.0254
-6 6 17 -0.3643 -0.0067
-6 6 18 0.8539 -0.0109
-6 6 19 -0.7025 0.0405
-6 6 20 0.9433 -0.0233
-6 6 21 0.1403 0.0184
-6 6 22 -0.1386 0.0200
-6 6 23 0.6997 -0.0285
-6 7 1 2.5154 0.0219
-6 7 2 0.1640 0.0029
-6 7 3 2.5684 0.0152
-6 7 4 -1.8269 -0.0336
-6 7 5 1.7808 -0.0178
-6 7 6 -1.3262 -0.0142
-6 7 7 0.5017 0.0069
-6 7 8 0.0957 0.0129
-6 7 9 -0.2156 0.0222
-6 7 10 -0.2707 -0.0049
-6 7 11 -0.6622 0.0067
-6 7 12 0.4591 -0.0119
-6 7 13 -0.5782 0.0035
-6 7 14 1.1034 0.0152
-6 7 15 -0.0594 -0.0004
-6 7 16 -0.3762 0.0161
-6 7 17 -0.1245 0.0309
-6 7 18 -0.7313 -0.0154
-6 7 19 0.8342 0.0155
-6 7 20 -0.2557 -0.0325
-6 7 21 1.9090 -0.0033
-6 7 22 -0.5139 -0.0488
-6 7 23 1.2748 0.0807
-6 8 1 3.7944 0.0185
-6 8 2 -0.5968 -0.0212
-6 8 3 0.1887 0.0035
-6 8 4 -0.4449 -0.0082
-6 8 5 -1.9537 -0.0088
-6 8 6 -0.4234 0.0143
-6 8 7 -2.5306 -0.0120
-6 8 8 -1.3714 0.0070
-6 8 9 -2.1553 -0.0082
-6 8 10 -1.1184 -0.0006
-6 8 11 -0.6415 0.0163
-6 8 12 -0.8489 -0.0057
-6 8 13 0.8948 0.0248
-6 8 14 -1.3856 -0.0251
-6 8 15 1.1528 0.0036
-6 8 16 -1.1298 -0.0207
-6 8 17 1.0045 -0.0372
-6 8 18 0.1975 -0.0320
-6 8 19 0.7845 -0.0068
-6 8 20 1.1130 -0.0516
-6 8 21 0.0185 0.0480
-6 8 22 0.8167 -0.0038
-6 9 1 -3.4071 -0.0204
-6 9 2 2.3264 -0.0013
-6 9 3 -3.6516 0.0109
-6 9 4 1.7638 -0.0078
-6 9 5 -2.6650 0.0011
-6 9 6 1.9231 0.0076
-6 9 7 -1.9619 0.0030
-6 9 8 1.0891 0.0155
-6 9 9 -0.5976 0.0234
-6 9 10 -0.3472 0.0008
-6 9 11 0.8891 0.0098
-6 9 12 0.0856 -0.0090
-6 9 13 1.3681 0.0047
-6 9 14 1.0248 0.0003
-6 9 15 0.6700 0.0095
-6 9 16 1.2386 0.0040
-6 9 17 -0.5901 0.0189
-6 9 18 1.1398 -0.0284
-6 9 19 -0.5026 -0.0035
-6 9 20 -0.3965 -0.0040
-6 9 21 0.0891 -0.0559
-6 10 1 -1.6432 0.0115
-6 10 2 -1.8817 -0.0075
-6 10 3 -1.9499 -0.0017
-6 10 4 -2.2851 0.0159
-6 10 5 -1.7439 -0.0156
-6 10 6 -1.7482 0.0253
-6 10 7 -0.9707 -0.0029
-6 10 8 -0.6453 -0.0019
-6 10 9 0.5420 0.0081
-6 10 10 1.4069 -0.0063
-6 10 11 2.0203 0.0116
-6 10 12 0.8646 -0.0123
-6 10 13 2.4851 0.0205
-6 10 14 -0.5040 -0.0290
-6 10 15 1.4287 0.0300
-6 10 16 0.3834 -0.0087
-6 10 17 0.0812 0.0219
-6 10 18 0.7132 0.0301
-6 10 19 -0.5037 0.0755
-6 10 20 -0.1739 0.0039
-6 10 21 -0.8326 0.1281
-6 11 1 -1.2992 -0.0071
-6 11 2 -1.6469 0.0020
-6 11 3 -1.8304 0.0029
-6 11 4 -0.2471 -0.0005
-6 11 5 -1.3388 0.0038
-6 11 6 0.3775 0.0043
-6 11 7 -0.3066 -0.0037
-6 11 8 1.0803 0.0265
-6 11 9 1.1857 0.0083
-6 11 10 1.3123 0.0172
-6 11 11 1.2130 -0.0130
-6 11 12 0.8201 0.0084
-6 11 13 -0.0508 -0.0204
-6 11 14 0.0242 0.0202
-6 11 15 -0.9538 -0.0016
-6 11 16 -0.5250 0.0308
-6 11 17 -2.0987 -0.0173
-6 11 18 -0.1450 -0.0312
-6 11 19 -2.4159 -0.0228
-6 11 20 -0.0722 -0.1078
-6 12 1 -0.1620 -0.0074
-6 12 2 0.5861 -0.0039
-6 12 3 0.0491 -0.0076
-6 12 4 -0.1560 0.0110
-6 12 5 0.4954 -0.0126
-6 12 6 -0.5094 0.0122
-6 12 7 0.2621 0.0110
-6 12 8 0.4047 -0.0165
-6 12 9 -0.3341 0.0261
-6 12 10 1.0331 -0.0081
-6 12 11 -1.6118 -0.0082
-6 12 12 -0.0043 0.0123
-6 12 13 -0.9757 0.0029
-6 12 14 -0.9518 -0.0164
-6 12 15 0.1876 0.0160
-6 12 16 -1.3286 -0.0279
-6 12 17 -0.5906 -0.0690
-6 12 18 -1.3294 0.0101
-6 12 19 -0.6104 -0.1317
-6 13 1 0.0454 -0.0136
-6 13 2 0.7854 -0.0020
-6 13 3 0.1625 0.0181
-6 13 4 1.0302 -0.0058
-6 13 5 -0.4460 0.0244
-6 13 6 1.1338 -0.0001
-6 13 7 -0.3452 0.0007
-6 13 8 1.3969 0.0015
-6 13 9 0.3740 -0.0039
-6 13 10 0.5498 -0.0177
-6 13 11 -0.3782 -0.0020
-6 13 12 0.1561 -0.0001
-6 13 13 -1.0263 0.0163
-6 13 14 -0.4462 0.0039
-6 13 15 -0.2753 0.0546
-6 13 16 -1.5935 -0.0470
-6 13 17 0.3376 0.0408
-6 14 1 0.3609 0.0084
-6 14 2 0.5668 -0.0140
-6 14 3 0.1919 0.0084
-6 14 4 0.6328 0.0069
-6 14 5 -0.1708 -0.0143
-6 14 6 0.8137 0.0127
-6 14 7 -0.0067 -0.0204
-6 14 8 0.8869 -0.0179
-6 14 9 0.9973 0.0007
-6 14 10 0.3653 -0.0193
-6 14 11 0.3720 -0.0155
-6 14 12 0.0450 0.0497
-6 14 13 0.0674 -0.0121
-6 14 14 -1.2913 0.0663
-6 14 15 0.2859 0.0155
-6 14 16 -2.5558 0.0448
-6 15 1 0.9515 -0.0096
-6 15 2 0.4528 0.0259
-6 15 3 1.5058 0.0282
-6 15 4 0.0606 -0.0101
-6 15 5 -0.4467 0.0340
-6 15 6 -0.0726 0.0046
-6 15 7 -1.6107 -0.0209
-6 15 8 0.1935 0.0479
-6 15 9 -1.1874 -0.0219
-6 15 10 -0.6381 0.0231
-6 15 11 -1.2002 0.0531
-6 15 12 -0.8429 -0.0210
-6 15 13 -0.8332 0.0551
-6 15 14 -0.5967 -0.0239
-6 16 1 -0.2214 0.0281
-6 16 2 0.6354 -0.0001
-6 16 3 -0.8691 -0.0211
-6 16 4 0.0605 0.0033
-6 16 5 -1.2794 -0.0224
-6 16 6 0.2349 0.0112
-6 16 7 -0.0956 0.0183
-6 16 8 -0.4452 0.0260
-6 16 9 0.4781 0.0264
-6 16 10 -2.5000 -0.0081
-6 16 11 0.0173 -0.1291
-6 16 12 -1.4338 -0.0029
-6 17 1 1.8692 -0.0001
-6 17 2 0.4546 0.0200
-6 17 3 1.5994 -0.0499
-6 17 4 -0.2658 -0.0342
-6 17 5 0.6251 0.0044
-6 17 6 -0.7224 -0.0091
-6 17 7 0.1459 0.0162
-6 17 8 -0.7224 0.0680
-6 17 9 -0.2710 -0.0484
-6 17 10 -0.6805 0.0649
-6 18 1 2.2009 -0.0064
-6 18 2 -0.5268 -0.0203
-6 18 3 -0.4430 0.0417
-6 18 4 -1.4847 0.0003
-6 18 5 -2.0409 0.0515
-6 18 6 -0.6718 0.0227
-5 0 2 -12.1139 -0.0361
-5 0 4 -0.7590 -0.0297
-5 0 6 2.3449 0.0068
-5 0 8 1.1718 0.0130
-5 0 10 -1.4385 0.0054
-5 0 12 -1.8724 -0.0003
-5 0 14 -1.7807 0.0015
-5 0 16 -2.4423 -0.0069
-5 0 18 -0.9571 0.0002
-5 0 20 1.0838 0.0033
-5 0 22 0.3235 0.0016
-5 0 24 -0.5336 0.0125
-5 1 1 20.6481 -0.0946
-5 1 2 33.5812 -0.0366
-5 1 3 21.5191 -0.0441
-5 1 4 13.7274 0.0222
-5 1 5 11.2037 -0.0190
-5 1 6 1.6103 0.0251
-5 1 7 2.5685 -0.0458
-5 1 8 -0.6211 -0.0111
-5 1 9 -1.4442 -0.0104
-5 1 10 -0.9556 -0.0072
-5 1 11 -3.9305 -0.0225
-5 1 12 -1.2441 -0.0004
-5 1 13 -2.6238 -0.0240
-5 1 14 -0.7602 -0.0002
-5 1 15 -0.3688 0.0063
-5 1 16 -0.1367 0.0103
-5 1 17 0.0539 0.0271
-5 1 18 0.2163 -0.0331
-5 1 19 0.6109 0.0576
-5 1 20 -0.3934 -0.0330
-5 1 21 1.5519 0.0462
-5 1 22 -0.9344 0.0274
-5 1 23 0.9709 0.0105
-5 1 24 0.1464 0.0088
-5 2 1 6.1242 0.0131
-5 2 2 -14.7501 0.0142
-5 2 3 -2.3631 0.0294
-5 2 4 -11.5150 0.0164
-5 2 5 -5.7210 0.0079
-5 2 6 -7.8475 0.0031
-5 2 7 -4.7438 0.0016
-5 2 8 -4.8121 -0.0053
-5 2 9 -2.3883 -0.0156
-5 2 10 -2.2328 -0.0055
-5 2 11 0.0067 -0.0311
-5 2 12 0.0100 -0.0091
-5 2 13 1.2258 -0.0025
-5 2 14 -0.0852 -0.0097
-5 2 15 2.0769 0.0226
-5 2 16 -0.5401 -0.0186
-5 2 17 2.9739 -0.0175
-5 2 18 0.7017 -0.0042
-5 2 19 1.5162 -0.0062
-5 2 20 1.0393 -0.0068
-5 2 21 -1.3224 0.0511
-5 2 22 -0.4136 0.0041
-5 2 23 -1.5064 0.0343
-5 2 24 -1.1658 0.0321
-5 3 1 -1.6114 -0.0141
-5 3 2 0.4362 0.0317
-5 3 3 0.0753 -0.0052
-5 3 4 -7.1334 0.0030
-5 3 5 0.0422 0.0110
-5 3 6 -8.8614 -0.0033
-5 3 7 0.8118 0.0035
-5 3 8 -6.6489 0.0184
-5 3 9 1.7393 0.0097
-5 3 10 -4.5441 0.0100
-5 3 11 1.1255 -0.0101
-5 3 12 -1.7973 0.0027
-5 3 13 0.8650 -0.0074
-5 3 14 0.4493 -0.0007
-5 3 15 0.9335 -0.0122
-5 3 16 0.0352 0.0057
-5 3 17 0.9590 -0.0408
-5 3 18 -0.5990 -0.0102
-5 3 19 -0.2314 -0.0051
-5 3 20 -0.4677 -0.0188
-5 3 21 -1.6402 -0.0095
-5 3 22 -1.5192 0.0037
-5 3 23 -0.8773 -0.0353
-5 3 24 -1.6490 -0.0197
-5 4 1 2.2533 -0.0160
-5 4 2 -6.4540 0.0015
-5 4 3 1.8129 -0.0194
-5 4 4 -8.5302 0.0123
-5 4 5 -0.5165 -0.0004
-5 4 6 -4.6414 0.0270
-5 4 7 -1.4103 0.0029
-5 4 8 0.6502 0.0027
-5 4 9 -0.8125 -0.0174
-5 4 10 2.2134 -0.0085
-5 4 11 -0.4984 -0.0102
-5 4 12 2.4846 -0.0063
-5 4 13 -0.7129 -0.0089
-5 4 14 2.4126 -0.0150
-5 4 15 0.2585 -0.0120
-5 4 16 2.4129 -0.0077
-5 4 17 1.0488 0.0048
-5 4 18 2.3552 0.0236
-5 4 19 -0.2165 0.0145
-5 4 20 0.7708 0.0039
-5 4 21 -0.6408 0.0359
-5 4 22 -0.3502 -0.0043
-5 4 23 0.5753 0.0141
-5 4 24 -0.1036 0.0348
-5 5 1 -4.4908 -0.0059
-5 5 2 -0.3254 0.0138
-5 5 3 -8.7995 -0.0088
-5 5 4 -1.8073 0.0068
-5 5 5 -8.4611 -0.0092
-5 5 6 -1.4688 -0.0084
-5 5 7 -5.1235 -0.0237
-5 5 8 -1.0563 0.0055
-5 5 9 -2.1576 0.0028
-5 5 10 0.4851 0.0050
-5 5 11 -0.1907 0.0141
-5 5 12 1.7492 0.0010
-5 5 13 0.8642 0.0001
-5 5 14 1.4171 -0.0091
-5 5 15 -0.4122 -0.0016
-5 5 16 1.1916 -0.0142
-5 5 17 -1.3819 -0.0378
-5 5 18 0.6637 -0.0255
-5 5 19 -0.8133 -0.0099
-5 5 20 -1.1083 -0.0056
-5 5 21 -0.3702 0.0134
-5 5 22 -3.1808 0.1184
-5 5 23 -0.1805 -0.0390
-5 5 24 -3.2627 0.1653
-5 6 1 1.3145 0.0042
-5 6 2 -4.7963 -0.0004
-5 6 3 1.8575 -0.0107
-5 6 4 -2.2582 0.0103
-5 6 5 2.6648 0.0065
-5 6 6 1.7265 0.0301
-5 6 7 3.1823 0.0093
-5 6 8 4.3027 0.0050
-5 6 9 2.7717 -0.0144
-5 6 10 4.7692 -0.0000
-5 6 11 2.1291 -0.0085
-5 6 12 4.5516 0.0050
-5 6 13 0.9057 0.0213
-5 6 14 2.8120 -0.0138
-5 6 15 -0.0937 0.0252
-5 6 16 0.5124 -0.0261
-5 6 17 0.1901 0.0115
-5 6 18 -0.5592 -0.0020
-5 6 19 0.4652 -0.0289
-5 6 20 -0.7406 0.0243
-5 6 21 -0.2069 -0.0270
-5 6 22 0.0334 0.0058
-5 6 23 -1.0623 0.0289
-5 7 1 -1.8344 -0.0231
-5 7 2 -1.0062 -0.0076
-5 7 3 -3.0937 -0.0092
-5 7 4 1.3634 0.0275
-5 7 5 -3.0465 0.0244
-5 7 6 1.0498 0.0031
-5 7 7 -1.7427 -0.0037
-5 7 8 -0.1996 -0.0183
-5 7 9 -0.2402 -0.0252
-5 7 10 1.0400 0.0031
-5 7 11 0.5272 -0.0119
-5 7 12 0.6747 0.0101
-5 7 13 0.6467 -0.0134
-5 7 14 -0.6219 -0.0240
-5 7 15 0.4429 0.0036
-5 7 16 0.2959 -0.0427
-5 7 17 0.5294 -0.0285
-5 7 18 0.1955 0.0083
-5 7 19 -0.5678 -0.0379
-5 7 20 -0.4446 0.0152
-5 7 21 -1.9978 0.0012
-5 7 22 0.1702 -0.0031
-5 7 23 -1.1174 -0.0560
-5 8 1 -4.8882 -0.0184
-5 8 2 -0.1079 0.0209
-5 8 3 -1.7280 -0.0187
-5 8 4 0.2114 0.0056
-5 8 5 0.9609 0.0073
-5 8 6 0.3754 -0.0170
-5 8 7 2.1703 0.0121
-5 8 8 1.1174 -0.0165
-5 8 9 1.9962 0.0093
-5 8 10 0.7870 -0.0024
-5 8 11 0.9880 -0.0062
-5 8 12 0.4907 0.0093
-5 8 13 -0.5526 -0.0150
-5 8 14 1.3861 0.0122
-5 8 15 -1.0625 -0.0085
-5 8 16 1.4033 0.0131
-5 8 17 -0.6645 0.0223
-5 8 18 0.3522 0.0311
-5 8 19 -0.8284 0.0203
-5 8 20 -0.4289 0.0580
-5 8 21 -0.6000 -0.0253
-5 8 22 -0.5688 0.0421
-5 9 1 1.6950 0.0099
-5 9 2 -3.2513 -0.0127
-5 9 3 2.9328 0.0013
-5 9 4 -2.3001 -0.0025
-5 9 5 2.3229 0.0056
-5 9 6 -2.3608 -0.0112
-5 9 7 1.8070 -0.0096
-5 9 8 -1.0971 -0.0123
-5 9 9 0.9831 -0.0219
-5 9 10 0.8267 -0.0111
-5 9 11 -1.0293 -0.0158
-5 9 12 0.2526 -0.0143
-5 9 13 -1.9054 -0.0287
-5 9 14 -0.5786 -0.0029
-5 9 15 -0.9317 -0.0065
-5 9 16 -0.3351 -0.0042
-5 9 17 -0.0370 0.0191
-5 9 18 -0.6861 0.0380
-5 9 19 -0.5230 0.0101
-5 9 20 -0.0785 0.0246
-5 9 21 -0.9826 0.0343
-5 10 1 1.9600 -0.0036
-5 10 2 0.5459 0.0138
-5 10 3 2.6711 -0.0120
-5 10 4 1.5977 -0.0169
-5 10 5 2.5299 0.0069
-5 10 6 1.4485 -0.0334
-5 10 7 1.3895 0.0161
-5 10 8 0.9612 -0.0009
-5 10 9 -0.3904 0.0097
-5 10 10 -1.0260 0.0079
-5 10 11 -1.6504 -0.0123
-5 10 12 -1.1648 0.0215
-5 10 13 -1.9544 -0.0223
-5 10 14 0.0050 0.0284
-5 10 15 -1.2719 -0.0084
-5 10 16 -1.1034 0.0047
-5 10 17 -0.2861 -0.0114
-5 10 18 -1.4293 -0.0107
-5 10 19 -0.0156 -0.0708
-5 10 20 0.1458 0.0000
-5 10 21 0.3363 -0.1117
-5 11 1 0.7731 -0.0007
-5 11 2 2.1119 -0.0191
-5 11 3 1.5055 -0.0178
-5 11 4 0.6318 -0.0040
-5 11 5 1.0756 -0.0161
-5 11 6 -0.2220 0.0103
-5 11 7 0.6808 -0.0017
-5 11 8 -0.7358 -0.0044
-5 11 9 -0.3679 -0.0089
-5 11 10 -1.1754 -0.0162
-5 11 11 -1.4802 0.0010
-5 11 12 -0.8190 -0.0213
-5 11 13 -0.8938 0.0165
-5 11 14 -0.0475 -0.0211
-5 11 15 0.3024 0.0099
-5 11 16 0.2949 -0.0380
-5 11 17 1.8945 0.0026
-5 11 18 0.1190 0.0081
-5 11 19 2.7956 -0.0260
-5 11 20 0.1420 0.0813
-5 12 1 0.5332 -0.0052
-5 12 2 -0.6139 0.0240
-5 12 3 0.5947 0.0000
-5 12 4 -0.1213 -0.0131
-5 12 5 -0.3266 0.0092
-5 12 6 0.1797 -0.0305
-5 12 7 -0.4914 -0.0117
-5 12 8 -0.4153 0.0071
-5 12 9 -0.0941 -0.0285
-5 12 10 -1.3438 -0.0076
-5 12 11 1.1368 0.0084
-5 12 12 -0.4930 -0.0172
-5 12 13 0.8310 -0.0002
-5 12 14 0.7706 0.0219
-5 12 15 -0.1030 -0.0216
-5 12 16 1.4686 0.0047
-5 12 17 0.9241 0.0399
-5 12 18 1.8385 -0.0205
-5 12 19 0.9113 0.0868
-5 13 1 -0.2292 0.0051
-5 13 2 -0.8343 0.0057
-5 13 3 -0.5214 -0.0024
-5 13 4 -0.8129 -0.0042
-5 13 5 0.2158 -0.0239
-5 13 6 -0.7277 -0.0024
-5 13 7 0.9878 -0.0186
-5 13 8 -1.2116 -0.0014
-5 13 9 0.1230 0.0042
-5 13 10 -1.0780 -0.0023
-5 13 11 -0.1330 0.0140
-5 13 12 -0.7697 -0.0138
-5 13 13 0.5007 -0.0078
-5 13 14 -0.3338 -0.0216
-5 13 15 0.2321 -0.0276
-5 13 16 0.9698 0.0131
-5 13 17 -0.1462 0.0149
-5 13 18 0.9070 0.0663
-5 14 1 -0.0193 0.0080
-5 14 2 -0.3861 0.0219
-5 14 3 0.1120 -0.0225
-5 14 4 -1.0763 -0.0184
-5 14 5 0.2108 0.0000
-5 14 6 -1.4706 -0.0341
-5 14 7 -0.0055 0.0261
-5 14 8 -1.0667 0.0117
-5 14 9 -1.2482 -0.0111
-5 14 10 -0.4341 0.0148
-5 14 11 -0.7013 -0.0113
-5 14 12 -0.0753 -0.0417
-5 14 13 -0.6318 -0.0076
-5 14 14 0.8425 -0.0199
-5 14 15 -1.1989 -0.0345
-5 14 16 1.8030 0.0109
-5 15 1 -1.1831 0.0065
-5 15 2 -0.2191 -0.0084
-5 15 3 -1.7994 -0.0321
-5 15 4 -0.0086 0.0049
-5 15 5 0.5795 -0.0458
-5 15 6 0.6476 0.0059
-5 15 7 2.1922 0.0019
-5 15 8 0.2191 -0.0080
-5 15 9 1.4897 0.0172
-5 15 10 0.4429 -0.0184
-5 15 11 1.2047 -0.0466
-5 15 12 0.9807 -0.0032
-5 15 13 0.3020 -0.0791
-5 15 14 0.7536 -0.0059
-5 15 15 -0.6124 -0.0581
-5 16 1 0.5782 -0.0038
-5 16 2 -0.2872 0.0043
-5 16 3 0.3759 0.0010
-5 16 4 -0.2051 0.0242
-5 16 5 1.2361 0.0222
-5 16 6 -0.7146 0.0264
-5 16 7 0.8761 0.0218
-5 16 8 0.3284 -0.0116
-5 16 9 -0.0399 -0.0152
-5 16 10 3.1164 -0.0102
-5 16 11 -0.1169 0.1153
-5 16 12 2.5298 -0.0228
-5 16 13 -0.5798 0.2717
-5 17 1 -2.3447 -0.0094
-5 17 2 -0.7202 -0.0055
-5 17 3 -2.0485 0.0204
-5 17 4 0.0673 0.0057
-5 17 5 -0.7716 0.0101
-5 17 6 1.0195 -0.0226
-5 17 7 -0.6390 -0.0322
-5 17 8 1.2134 -0.0318
-5 17 9 -0.4147 -0.0334
-5 17 10 1.1815 -0.0218
-5 18 1 -2.2798 0.0029
-5 18 2 0.0748 0.0113
-5 18 3 -0.1271 -0.0108
-5 18 4 1.4337 0.0688
-5 18 5 1.7348 -0.0041
-5 18 6 1.1793 0.0764
-5 18 7 1.3001 0.0645
-4 0 2 41.9954 -0.0881
-4 0 4 10.4932 0.0326
-4 0 6 -2.1541 0.0075
-4 0 8 -1.4155 -0.0122
-4 0 10 1.1904 -0.0137
-4 0 12 1.9702 0.0017
-4 0 14 2.0492 0.0014
-4 0 16 2.6984 0.0089
-4 0 18 1.6539 0.0082
-4 0 20 -0.4894 -0.0068
-4 0 22 -0.3421 -0.0148
-4 0 24 0.3804 -0.0277
-4 1 1 -21.0348 0.0829
-4 1 2 -44.9520 0.0714
-4 1 3 -24.6179 0.0627
-4 1 4 -17.8328 -0.0119
-4 1 5 -13.0822 0.0237
-4 1 6 -2.0497 -0.0264
-4 1 7 -3.2016 0.0409
-4 1 8 -0.3586 0.0202
-4 1 9 0.5747 0.0036
-4 1 10 0.6910 0.0256
-4 1 11 4.0705 0.0034
-4 1 12 2.3588 0.0115
-4 1 13 3.3704 0.0214
-4 1 14 1.5706 0.0092
-4 1 15 0.7421 0.0077
-4 1 16 0.3172 -0.0116
-4 1 17 0.8339 -0.0145
-4 1 18 -0.3820 0.0270
-4 1 19 0.3054 -0.0541
-4 1 20 -0.4069 0.0344
-4 1 21 -1.9546 -0.0288
-4 1 22 0.0014 -0.0250
-4 1 23 -1.9946 0.0130
-4 1 24 -0.4699 -0.0066
-4 2 1 -8.5241 0.0021
-4 2 2 17.2711 -0.0120
-4 2 3 -1.3833 -0.0275
-4 2 4 11.1006 -0.0154
-4 2 5 2.9412 -0.0306
-4 2 6 6.7606 -0.0124
-4 2 7 3.5550 -0.0073
-4 2 8 4.4525 0.0100
-4 2 9 2.4435 0.0226
-4 2 10 1.8769 0.0000
-4 2 11 0.7424 0.0322
-4 2 12 0.1272 0.0160
-4 2 13 -0.7467 0.0128
-4 2 14 0.6998 0.0157
-4 2 15 -1.9897 -0.0041
-4 2 16 1.2439 0.0050
-4 2 17 -3.0733 0.0178
-4 2 18 -0.4285 0.0061
-4 2 19 -2.0656 0.0249
-4 2 20 -1.4773 0.0037
-4 2 21 0.7660 -0.0095
-4 2 22 -0.3966 -0.0076
-4 2 23 1.6910 -0.0264
-4 2 24 0.4734 -0.0148
-4 3 1 1.4907 0.0058
-4 3 2 0.7211 -0.0455
-4 3 3 0.3410 0.0098
-4 3 4 7.7852 -0.0157
-4 3 5 0.5970 0.0087
-4 3 6 9.4918 0.0222
-4 3 7 0.3692 0.0175
-4 3 8 7.1439 0.0014
-4 3 9 -0.6623 0.0050
-4 3 10 5.4239 -0.0063
-4 3 11 -0.5598 0.0120
-4 3 12 2.6810 -0.0004
-4 3 13 -0.8676 0.0042
-4 3 14 0.2489 0.0100
-4 3 15 -0.7074 -0.0066
-4 3 16 0.7560 0.0032
-4 3 17 -0.5248 0.0183
-4 3 18 0.8680 0.0061
-4 3 19 -0.0033 -0.0068
-4 3 20 -0.1957 0.0160
-4 3 21 1.2803 0.0061
-4 3 22 0.5369 -0.0068
-4 3 23 0.9290 0.0344
-4 3 24 0.9305 0.0060
-4 4 1 -3.0260 0.0043
-4 4 2 7.5162 0.0091
-4 4 3 -3.9930 0.0053
-4 4 4 10.4720 -0.0003
-4 4 5 -0.8910 -0.0067
-4 4 6 7.2277 -0.0188
-4 4 7 0.8482 -0.0063
-4 4 8 1.3401 0.0077
-4 4 9 0.8010 0.0012
-4 4 10 -1.0843 0.0029
-4 4 11 0.8089 0.0033
-4 4 12 -1.5542 -0.0046
-4 4 13 0.8379 0.0048
-4 4 14 -2.0105 -0.0039
-4 4 15 -0.4987 0.0016
-4 4 16 -2.2234 -0.0139
-4 4 17 -1.4013 -0.0131
-4 4 18 -1.8583 -0.0161
-4 4 19 0.1823 -0.0075
-4 4 20 -0.1176 -0.0064
-4 4 21 0.7647 -0.0146
-4 4 22 0.6339 0.0127
-4 4 23 -0.2645 -0.0269
-4 4 24 -0.1811 0.0230
-4 5 1 5.6214 0.0057
-4 5 2 -0.0179 -0.0011
-4 5 3 10.8594 0.0032
-4 5 4 2.8140 0.0017
-4 5 5 10.8900 0.0058
-4 5 6 2.6422 0.0133
-4 5 7 6.9718 0.0149
-4 5 8 1.4855 0.0001
-4 5 9 2.9211 0.0132
-4 5 10 -0.1473 0.0137
-4 5 11 0.5040 0.0135
-4 5 12 -1.3556 0.0070
-4 5 13 -0.7726 0.0083
-4 5 14 -1.0901 -0.0010
-4 5 15 0.3854 -0.0142
-4 5 16 -1.1418 0.0116
-4 5 17 1.3542 0.0219
-4 5 18 -0.9710 0.0064
-4 5 19 0.7651 0.0126
-4 5 20 0.7686 -0.0037
-4 5 21 0.6535 -0.0131
-4 5 22 2.7634 -0.0878
-4 5 23 0.4409 0.0317
-4 5 24 2.9258 -0.1549
-4 6 1 -1.3256 -0.0093
-4 6 2 4.8615 0.0110
-4 6 3 -1.3138 0.0054
-4 6 4 3.1144 -0.0089
-4 6 5 -2.3886 -0.0141
-4 6 6 -0.4031 -0.0493
-4 6 7 -3.3420 -0.0123
-4 6 8 -3.0543 -0.0238
-4 6 9 -2.3186 0.0014
-4 6 10 -4.0159 -0.0208
-4 6 11 -1.6997 -0.0140
-4 6 12 -4.3683 -0.0307
-4 6 13 -0.9680 -0.0425
-4 6 14 -3.3107 -0.0019
-4 6 15 0.1195 -0.0264
-4 6 16 -1.1274 0.0086
-4 6 17 -0.0664 -0.0025
-4 6 18 0.1245 0.0064
-4 6 19 -0.3030 0.0067
-4 6 20 0.5477 -0.0114
-4 6 21 0.0031 0.0166
-4 6 22 0.3843 -0.0273
-4 6 23 0.9293 -0.0065
-4 7 1 0.6333 0.0129
-4 7 2 1.7157 0.0111
-4 7 3 3.2503 0.0037
-4 7 4 -0.6391 -0.0175
-4 7 5 3.9864 -0.0222
-4 7 6 -0.6463 0.0036
-4 7 7 2.7937 -0.0018
-4 7 8 0.1862 0.0175
-4 7 9 0.8690 0.0188
-4 7 10 -1.5632 -0.0009
-4 7 11 -0.0468 0.0027
-4 7 12 -1.6152 -0.0097
-4 7 13 -0.3141 0.0063
-4 7 14 0.1738 0.0110
-4 7 15 -0.5527 -0.0135
-4 7 16 -0.0522 0.0455
-4 7 17 -0.7614 0.0084
-4 7 18 0.2995 0.0084
-4 7 19 0.2122 0.0422
-4 7 20 1.1397 0.0106
-4 7 21 1.5643 0.0077
-4 7 22 0.3109 0.0471
-4 7 23 0.6341 0.0256
-4 8 1 5.4050 0.0050
-4 8 2 0.5032 -0.0074
-4 8 3 3.1432 0.0264
-4 8 4 -0.1251 -0.0016
-4 8 5 0.1644 -0.0008
-4 8 6 -0.2539 0.0085
-4 8 7 -1.5660 -0.0030
-4 8 8 -0.6325 0.0168
-4 8 9 -1.6014 -0.0090
-4 8 10 -0.5488 0.0021
-4 8 11 -1.2541 -0.0096
-4 8 12 -0.2745 -0.0165
-4 8 13 0.2205 -0.0013
-4 8 14 -1.2028 0.0065
-4 8 15 0.9542 0.0058
-4 8 16 -1.4978 0.0101
-4 8 17 0.0242 0.0078
-4 8 18 -0.8676 -0.0165
-4 8 19 0.4530 -0.0132
-4 8 20 -0.4587 -0.0290
-4 8 21 0.9935 -0.0055
-4 8 22 0.1477 -0.0303
-4 9 1 0.1944 0.0100
-4 9 2 4.1578 0.0200
-4 9 3 -1.6661 -0.0068
-4 9 4 2.9445 0.0114
-4 9 5 -1.7058 -0.0147
-4 9 6 2.5397 0.0138
-4 9 7 -1.6014 0.0114
-4 9 8 0.9600 0.0073
-4 9 9 -1.4365 0.0148
-4 9 10 -0.9645 0.0156
-4 9 11 0.8690 0.0076
-4 9 12 -0.2698 0.0346
-4 9 13 2.3912 0.0337
-4 9 14 0.2647 0.0076
-4 9 15 1.1711 0.0124
-4 9 16 -0.5714 0.0016
-4 9 17 0.4392 -0.0285
-4 9 18 -0.1594 -0.0298
-4 9 19 1.4644 -0.0099
-4 9 20 0.2077 -0.0235
-4 9 21 1.8192 -0.0116
-4 10 1 -1.9946 -0.0027
-4 10 2 1.2202 -0.0130
-4 10 3 -3.1382 0.0187
-4 10 4 -0.5621 0.0100
-4 10 5 -3.1955 0.0050
-4 10 6 -0.9490 0.0259
-4 10 7 -1.6867 -0.0141
-4 10 8 -1.1660 0.0017
-4 10 9 0.1977 -0.0261
-4 10 10 0.3844 -0.0035
-4 10 11 1.0873 -0.0001
-4 10 12 1.2934 -0.0161
-4 10 13 1.3082 0.0213
-4 10 14 0.4281 -0.0083
-4 10 15 1.0449 -0.0184
-4 10 16 1.4430 0.0082
-4 10 17 0.5279 -0.0218
-4 10 18 1.8219 -0.0178
-4 10 19 0.7055 0.0370
-4 10 20 -0.2763 -0.0149
-4 10 21 0.4101 0.0697
-4 11 1 -0.4109 0.0031
-4 11 2 -2.1532 0.0340
-4 11 3 -1.2917 0.0220
-4 11 4 -0.8913 0.0102
-4 11 5 -0.8771 0.0177
-4 11 6 -0.1264 -0.0185
-4 11 7 -0.7148 0.0007
-4 11 8 0.2318 -0.0190
-4 11 9 -0.2365 0.0022
-4 11 10 1.0050 -0.0018
-4 11 11 1.4495 0.0138
-4 11 12 0.9638 0.0158
-4 11 13 1.5636 -0.0031
-4 11 14 0.1748 0.0078
-4 11 15 0.3097 -0.0185
-4 11 16 -0.0235 0.0171
-4 11 17 -1.3586 0.0117
-4 11 18 0.0161 -0.0088
-4 11 19 -2.6339 0.0670
-4 11 20 -0.0629 -0.0538
-4 12 1 -0.9029 0.0146
-4 12 2 0.6206 -0.0311
-4 12 3 -1.2776 0.0155
-4 12 4 0.4950 0.0038
-4 12 5 -0.0572 0.0039
-4 12 6 0.3817 0.0293
-4 12 7 0.5226 0.0063
-4 12 8 0.3812 -0.0062
-4 12 9 0.3442 0.0121
-4 12 10 1.2091 0.0116
-4 12 11 -0.6376 -0.0148
-4 12 12 0.8343 0.0201
-4 12 13 -0.4510 -0.0041
-4 12 14 -0.4709 -0.0223
-4 12 15 0.4069 0.0167
-4 12 16 -1.3163 0.0088
-4 12 17 -0.8122 -0.0098
-4 12 18 -1.9600 0.0295
-4 12 19 -1.1605 -0.0209
-4 13 1 0.5679 0.0075
-4 13 2 0.8223 -0.0086
-4 13 3 0.7718 -0.0215
-4 13 4 0.4998 0.0097
-4 13 5 0.0717 0.0042
-4 13 6 0.3876 0.0038
-4 13 7 -1.1492 0.0274
-4 13 8 1.0252 -0.0032
-4 13 9 -0.3544 -0.0072
-4 13 10 1.4194 0.0170
-4 13 11 0.8987 -0.0260
-4 13 12 1.2205 0.0248
-4 13 13 0.3665 -0.0018
-4 13 14 0.9323 0.0309
-4 13 15 -0.1047 -0.0049
-4 13 16 -0.4590 0.0224
-4 13 17 0.0236 -0.0499
-4 13 18 -1.3604 -0.0448
-4 14 1 -0.1401 -0.0127
-4 14 2 0.3510 -0.0167
-4 14 3 -0.1227 0.0171
-4 14 4 1.4007 0.0172
-4 14 5 0.0104 0.0101
-4 14 6 2.1301 0.0381
-4 14 7 -0.0412 -0.0213
-4 14 8 1.2474 0.0030
-4 14 9 1.3269 0.0100
-4 14 10 0.4227 -0.0042
-4 14 11 1.0100 0.0258
-4 14 12 0.1870 0.0251
-4 14 13 0.7326 0.0137
-4 14 14 -0.2203 -0.0219
-4 14 15 1.5294 0.0258
-4 14 16 -0.7564 -0.0587
-4 15 1 1.3257 -0.0036
-4 15 2 -0.1961 -0.0162
-4 15 3 1.7041 0.0191
-4 15 4 0.1326 -0.0017
-4 15 5 -0.5934 0.0389
-4 15 6 -0.7266 -0.0012
-4 15 7 -1.9869 0.0080
-4 15 8 -0.5424 -0.0307
-4 15 9 -1.1445 -0.0154
-4 15 10 -0.3012 -0.0021
-4 15 11 -0.8235 0.0354
-4 15 12 -1.0432 0.0139
-4 15 13 0.3942 0.0857
-4 15 14 -0.7844 0.0054
-4 15 15 1.6337 0.0651
-4 16 1 -1.0891 -0.0136
-4 16 2 0.0673 -0.0023
-4 16 3 -0.0148 -0.0042
-4 16 4 0.3753 -0.0308
-4 16 5 -0.9457 -0.0092
-4 16 6 1.0280 -0.0578
-4 16 7 -1.5483 -0.0234
-4 16 8 0.0153 -0.0127
-4 16 9 -0.6161 0.0049
-4 16 10 -2.8911 0.0154
-4 16 11 0.1381 -0.0910
-4 16 12 -2.9961 0.0183
-4 16 13 1.0160 -0.2365
-4 17 1 2.5352 0.0160
-4 17 2 0.5902 -0.0159
-4 17 3 2.4440 0.0213
-4 17 4 0.2202 0.0106
-4 17 5 1.0127 -0.0098
-4 17 6 -0.6636 0.0438
-4 17 7 1.1009 0.0133
-4 17 8 -1.2781 -0.0027
-4 17 9 1.1699 0.0622
-4 17 10 -1.4628 -0.0096
-4 18 1 2.3602 0.0006
-4 18 2 0.4457 -0.0034
-4 18 3 0.6896 -0.0149
-4 18 4 -0.8127 -0.0638
-4 18 5 -1.2013 -0.0352
-4 18 6 -1.3040 -0.1073
-4 18 7 -1.0393 -0.0485
-3 0 2 -84.4063 0.2195
-3 0 4 -24.9791 -0.0248
-3 0 6 1.5209 -0.0200
-3 0 8 1.2931 0.0091
-3 0 10 -0.9370 0.0142
-3 0 12 -1.5773 -0.0037
-3 0 14 -2.1606 -0.0024
-3 0 16 -2.8413 -0.0053
-3 0 18 -2.3092 -0.0125
-3 0 20 -0.4756 0.0045
-3 0 22 -0.0003 0.0120
-3 0 24 -0.2113 0.0168
-3 1 1 19.0703 -0.0236
-3 1 2 51.6725 -0.0660
-3 1 3 23.9800 -0.0353
-3 1 4 20.9749 -0.0013
-3 1 5 12.9391 -0.0136
-3 1 6 2.7604 0.0195
-3 1 7 3.1976 -0.0195
-3 1 8 1.3949 -0.0210
-3 1 9 0.0302 0.0090
-3 1 10 -0.3188 -0.0292
-3 1 11 -3.7175 0.0220
-3 1 12 -3.4148 -0.0058
-3 1 13 -3.7622 -0.0049
-3 1 14 -2.4064 -0.0111
-3 1 15 -1.1491 -0.0113
-3 1 16 -0.4578 0.0072
-3 1 17 -1.5538 -0.0001
-3 1 18 0.3191 -0.0034
-3 1 19 -1.2285 0.0251
-3 1 20 0.7185 -0.0145
-3 1 21 1.7844 -0.0016
-3 1 22 0.7090 0.0134
-3 1 23 2.5853 -0.0282
-3 1 24 0.7703 -0.0032
-3 2 1 10.6716 -0.0243
-3 2 2 -17.8642 0.0013
-3 2 3 6.5784 0.0077
-3 2 4 -9.9438 0.0055
-3 2 5 0.6411 0.0434
-3 2 6 -5.3602 0.0210
-3 2 7 -2.1916 0.0134
-3 2 8 -3.8397 -0.0102
-3 2 9 -1.9393 -0.0173
-3 2 10 -1.2472 0.0053
-3 2 11 -1.0835 -0.0153
-3 2 12 -0.3061 -0.0081
-3 2 13 0.1334 -0.0110
-3 2 14 -1.3545 -0.0071
-3 2 15 1.6804 -0.0143
-3 2 16 -1.7216 0.0138
-3 2 17 2.8597 -0.0188
-3 2 18 0.0812 -0.0015
-3 2 19 2.2780 -0.0293
-3 2 20 1.5934 0.0047
-3 2 21 -0.0802 -0.0275
-3 2 22 1.1105 0.0080
-3 2 23 -1.4886 -0.0029
-3 2 24 0.4171 -0.0101
-3 3 1 -0.8797 0.0081
-3 3 2 -2.1605 0.0322
-3 3 3 -0.6493 -0.0099
-3 3 4 -7.6110 0.0185
-3 3 5 -0.7892 -0.0175
-3 3 6 -9.1340 -0.0291
-3 3 7 -1.1733 -0.0253
-3 3 8 -6.9550 -0.0184
-3 3 9 -0.4591 -0.0184
-3 3 10 -5.7951 0.0030
-3 3 11 -0.0462 -0.0053
-3 3 12 -3.4785 0.0047
-3 3 13 0.7319 0.0017
-3 3 14 -1.0487 -0.0134
-3 3 15 0.2523 0.0180
-3 3 16 -1.4163 -0.0091
-3 3 17 -0.2099 0.0127
-3 3 18 -1.0060 0.0084
-3 3 19 0.0723 0.0184
-3 3 20 0.7833 -0.0017
-3 3 21 -0.8837 -0.0031
-3 3 22 0.6161 -0.0025
-3 3 23 -0.9491 -0.0189
-3 3 24 0.0513 -0.0133
-3 4 1 3.4549 0.0065
-3 4 2 -8.9459 -0.0137
-3 4 3 6.4380 0.0083
-3 4 4 -11.8964 -0.0087
-3 4 5 2.8390 0.0107
-3 4 6 -9.1477 0.0046
-3 4 7 -0.0609 -0.0014
-3 4 8 -3.3515 -0.0160
-3 4 9 -0.6541 0.0129
-3 4 10 -0.2502 0.0043
-3 4 11 -0.9979 0.0099
-3 4 12 0.5332 0.0120
-3 4 13 -0.8886 -0.0019
-3 4 14 1.4719 0.0114
-3 4 15 0.5403 0.0061
-3 4 16 1.7336 0.0259
-3 4 17 1.3647 0.0174
-3 4 18 1.0247 0.0075
-3 4 19 -0.2293 0.0040
-3 4 20 -0.5002 0.0065
-3 4 21 -0.6878 -0.0080
-3 4 22 -0.7587 -0.0117
-3 4 23 0.1857 0.0187
-3 4 24 0.5637 -0.0521
-3 5 1 -6.4529 0.0058
-3 5 2 0.0416 -0.0123
-3 5 3 -12.0846 0.0003
-3 5 4 -3.8828 -0.0114
-3 5 5 -12.7188 -0.0034
-3 5 6 -3.8449 -0.0161
-3 5 7 -8.8656 0.0015
-3 5 8 -1.7819 -0.0070
-3 5 9 -4.0923 -0.0214
-3 5 10 -0.1822 -0.0253
-3 5 11 -1.2829 -0.0345
-3 5 12 0.7296 -0.0097
-3 5 13 0.2023 -0.0152
-3 5 14 0.5830 0.0159
-3 5 15 -0.4337 0.0316
-3 5 16 0.9631 -0.0024
-3 5 17 -1.1113 0.0155
-3 5 18 1.1734 0.0048
-3 5 19 -0.5075 -0.0077
-3 5 20 -0.5327 0.0076
-3 5 21 -0.7892 0.0018
-3 5 22 -1.8334 0.0377
-3 5 23 -0.8374 -0.0143
-3 5 24 -1.4475 0.0946
-3 6 1 1.1506 0.0071
-3 6 2 -3.8495 -0.0212
-3 6 3 0.8986 -0.0002
-3 6 4 -3.4373 0.0008
-3 6 5 2.1018 0.0196
-3 6 6 -0.8586 0.0502
-3 6 7 3.3788 0.0121
-3 6 8 1.5998 0.0318
-3 6 9 2.0216 0.0098
-3 6 10 2.9794 0.0265
-3 6 11 1.3603 0.0219
-3 6 12 3.7322 0.0377
-3 6 13 1.0727 0.0350
-3 6 14 3.3985 0.0091
-3 6 15 -0.0429 0.0145
-3 6 16 1.7231 0.0105
-3 6 17 0.0701 -0.0086
-3 6 18 0.3277 0.0014
-3 6 19 0.3168 0.0189
-3 6 20 -0.4387 -0.0042
-3 6 21 0.3013 0.0053
-3 6 22 -0.8477 0.0281
-3 6 23 -0.5530 -0.0216
-3 7 1 0.8749 0.0044
-3 7 2 -2.3207 -0.0077
-3 7 3 -2.8457 -0.0012
-3 7 4 -0.3409 0.0099
-3 7 5 -4.3016 0.0118
-3 7 6 0.1441 -0.0041
-3 7 7 -3.4492 0.0058
-3 7 8 -0.0261 -0.0117
-3 7 9 -1.6116 -0.0083
-3 7 10 1.7979 -0.0009
-3 7 11 -0.6901 0.0130
-3 7 12 2.2184 0.0059
-3 7 13 -0.2840 0.0075
-3 7 14 0.2526 0.0113
-3 7 15 0.4105 0.0171
-3 7 16 -0.2212 -0.0201
-3 7 17 0.7952 0.0190
-3 7 18 -0.5689 -0.0188
-3 7 19 0.1509 -0.0179
-3 7 20 -1.5724 -0.0300
-3 7 21 -0.6677 -0.0116
-3 7 22 -0.7812 -0.0636
-3 7 23 0.0970 -0.0060
-3 8 1 -5.2307 0.0166
-3 8 2 -0.5005 -0.0098
-3 8 3 -4.1869 -0.0214
-3 8 4 0.1926 -0.0025
-3 8 5 -1.3801 -0.0049
-3 8 6 0.0397 0.0061
-3 8 7 0.6941 -0.0101
-3 8 8 -0.0182 -0.0097
-3 8 9 1.0266 0.0078
-3 8 10 0.4073 -0.0019
-3 8 11 1.3573 0.0238
-3 8 12 0.2756 0.0248
-3 8 13 0.0693 0.0108
-3 8 14 0.8415 -0.0142
-3 8 15 -0.8505 0.0038
-3 8 16 1.2301 -0.0298
-3 8 17 0.6395 -0.0248
-3 8 18 1.0471 -0.0019
-3 8 19 0.3061 -0.0042
-3 8 20 1.1468 -0.0120
-3 8 21 -0.8950 0.0210
-3 8 22 0.2897 -0.0056
-3 9 1 -1.9861 -0.0236
-3 9 2 -4.7364 -0.0153
-3 9 3 0.0319 0.0029
-3 9 4 -3.6044 -0.0104
-3 9 5 0.8833 0.0173
-3 9 6 -2.6232 -0.0099
-3 9 7 1.3135 -0.0079
-3 9 8 -0.8311 -0.0016
-3 9 9 1.7428 -0.0016
-3 9 10 0.8102 -0.0121
-3 9 11 -0.4523 0.0133
-3 9 12 0.1400 -0.0396
-3 9 13 -2.6471 -0.0136
-3 9 14 -0.1102 -0.0082
-3 9 15 -1.3816 -0.0153
-3 9 16 1.1462 0.0032
-3 9 17 -0.5958 0.0098
-3 9 18 1.0997 0.0053
-3 9 19 -2.1487 -0.0015
-3 9 20 0.0575 -0.0020
-3 9 21 -2.4450 -0.0058
-3 10 1 1.7550 0.0031
-3 10 2 -3.1198 0.0050
-3 10 3 3.1318 -0.0171
-3 10 4 -0.7012 -0.0006
-3 10 5 3.4415 -0.0114
-3 10 6 0.3283 -0.0069
-3 10 7 1.8748 0.0011
-3 10 8 1.1831 0.0006
-3 10 9 0.1325 0.0303
-3 10 10 0.2927 -0.0033
-3 10 11 -0.4679 0.0167
-3 10 12 -1.1965 0.0030
-3 10 13 -0.8259 -0.0162
-3 10 14 -0.7030 -0.0166
-3 10 15 -0.9348 0.0381
-3 10 16 -1.4028 -0.0229
-3 10 17 -0.7586 0.0544
-3 10 18 -1.8137 0.0357
-3 10 19 -1.2856 0.0036
-3 10 20 0.5143 0.0269
-3 10 21 -1.0769 -0.0186
-3 11 1 0.2100 -0.0033
-3 11 2 1.7644 -0.0373
-3 11 3 1.1474 -0.0186
-3 11 4 0.9842 -0.0095
-3 11 5 0.7562 -0.0099
-3 11 6 0.6212 0.0183
-3 11 7 0.4004 0.0059
-3 11 8 0.3318 0.0272
-3 11 9 0.4355 0.0106
-3 11 10 -0.8589 0.0189
-3 11 11 -1.1479 -0.0196
-3 11 12 -1.1855 -0.0006
-3 11 13 -1.7566 -0.0104
-3 11 14 -0.3559 0.0104
-3 11 15 -0.5987 0.0204
-3 11 16 -0.2313 0.0168
-3 11 17 0.7343 -0.0219
-3 11 18 -0.1931 0.0296
-3 11 19 1.8681 -0.0787
-3 11 20 -0.1145 0.0445
-3 12 1 1.1873 -0.0147
-3 12 2 -0.6636 0.0206
-3 12 3 1.8334 -0.0247
-3 12 4 -0.8221 0.0079
-3 12 5 0.5458 -0.0157
-3 12 6 -0.7930 -0.0124
-3 12 7 -0.3372 0.0004
-3 12 8 -0.2539 0.0140
-3 12 9 -0.4238 0.0102
-3 12 10 -0.7881 -0.0011
-3 12 11 0.1702 0.0215
-3 12 12 -1.0173 -0.0152
-3 12 13 -0.0660 0.0070
-3 12 14 0.0698 0.0183
-3 12 15 -0.9976 -0.0038
-3 12 16 0.9524 -0.0076
-3 12 17 0.3077 -0.0035
-3 12 18 1.7140 -0.0254
-3 12 19 1.2881 -0.0209
-3 13 1 -0.9097 -0.0147
-3 13 2 -0.7116 0.0083
-3 13 3 -0.8941 0.0342
-3 13 4 -0.1629 -0.0098
-3 13 5 -0.3665 0.0183
-3 13 6 -0.2170 -0.0062
-3 13 7 0.7891 -0.0196
-3 13 8 -0.9114 0.0083
-3 13 9 0.2498 0.0158
-3 13 10 -1.5524 -0.0165
-3 13 11 -1.7113 0.0336
-3 13 12 -1.4587 -0.0231
-3 13 13 -1.4610 0.0040
-3 13 14 -1.2425 -0.0256
-3 13 15 -0.1490 0.0226
-3 13 16 0.0521 -0.0393
-3 13 17 0.0457 0.0554
-3 13 18 1.5991 0.0193
-3 14 1 0.1050 0.0014
-3 14 2 -0.5504 -0.0001
-3 14 3 -0.0794 -0.0013
-3 14 4 -1.4234 -0.0067
-3 14 5 -0.3651 -0.0098
-3 14 6 -2.4345 -0.0192
-3 14 7 0.1209 0.0074
-3 14 8 -1.5241 -0.0135
-3 14 9 -1.2475 -0.0032
-3 14 10 -0.5367 -0.0082
-3 14 11 -1.3047 -0.0236
-3 14 12 -0.3047 -0.0092
-3 14 13 -0.4916 -0.0081
-3 14 14 -0.2738 0.0379
-3 14 15 -1.2727 0.0022
-3 14 16 -0.1418 0.0741
-3 15 1 -1.5362 0.0021
-3 15 2 0.7267 0.0260
-3 15 3 -1.5221 0.0006
-3 15 4 -0.2880 0.0074
-3 15 5 0.3825 -0.0198
-3 15 6 0.2645 -0.0080
-3 15 7 1.0901 -0.0043
-3 15 8 0.5379 0.0422
-3 15 9 0.1851 0.0151
-3 15 10 0.1104 0.0142
-3 15 11 0.1234 -0.0265
-3 15 12 0.9058 -0.0236
-3 15 13 -0.9624 -0.0704
-3 15 14 0.7006 0.0042
-3 15 15 -2.3050 -0.0416
-3 16 1 1.5348 0.0160
-3 16 2 0.0511 -0.0043
-3 16 3 0.0603 0.0230
-3 16 4 -0.4470 0.0133
-3 16 5 0.7181 -0.0036
-3 16 6 -0.9604 0.0573
-3 16 7 1.8328 -0.0093
-3 16 8 -0.3931 0.0293
-3 16 9 1.1650 -0.0082
-3 16 10 1.9327 -0.0043
-3 16 11 -0.0899 0.0587
-3 16 12 2.7031 0.0093
-3 16 13 -1.3902 0.1607
-3 17 1 -2.1239 -0.0177
-3 17 2 -0.0727 0.0285
-3 17 3 -2.4895 -0.0460
-3 17 4 -0.2480 -0.0077
-3 17 5 -1.2860 -0.0051
-3 17 6 0.0709 -0.0433
-3 17 7 -1.4153 0.0055
-3 17 8 0.9151 0.0209
-3 17 9 -1.6757 -0.0591
-3 17 10 1.3067 0.0200
-3 18 1 -2.4021 -0.0046
-3 18 2 -0.6995 0.0058
-3 18 3 -1.1334 0.0221
-3 18 4 -0.0876 0.0149
-3 18 5 0.5951 0.0480
-3 18 6 0.8843 0.0678
-3 18 7 0.3457 0.0234
-2 0 2 130.9138 -0.2784
-2 0 4 42.1297 0.0104
-2 0 6 0.0082 0.0230
-2 0 8 -0.8288 -0.0064
-2 0 10 0.6179 -0.0060
-2 0 12 0.5954 0.0076
-2 0 14 2.0104 0.0000
-2 0 16 3.0413 -0.0059
-2 0 18 2.9157 0.0064
-2 0 20 1.4345 -0.0002
-2 0 22 0.5955 0.0033
-2 0 24 0.2820 0.0114
-2 1 1 -14.1979 -0.0510
-2 1 2 -49.4767 0.0205
-2 1 3 -18.0531 -0.0235
-2 1 4 -22.2519 0.0113
-2 1 5 -9.8349 -0.0039
-2 1 6 -4.3187 -0.0101
-2 1 7 -2.4910 -0.0070
-2 1 8 -2.5847 0.0137
-2 1 9 -0.2021 -0.0165
-2 1 10 -0.1098 0.0195
-2 1 11 3.0345 -0.0324
-2 1 12 4.0945 -0.0126
-2 1 13 3.6495 -0.0116
-2 1 14 3.0543 0.0039
-2 1 15 1.4953 0.0045
-2 1 16 0.5965 -0.0006
-2 1 17 2.0209 0.0099
-2 1 18 -0.0195 -0.0212
-2 1 19 1.9526 0.0122
-2 1 20 -0.4549 -0.0135
-2 1 21 -1.0820 0.0255
-2 1 22 -0.9768 -0.0059
-2 1 23 -2.4644 0.0261
-2 1 24 -0.9440 0.0104
-2 2 1 -11.8571 0.0381
-2 2 2 16.0185 0.0098
-2 2 3 -11.9300 0.0160
-2 2 4 7.9735 0.0084
-2 2 5 -4.4886 -0.0432
-2 2 6 3.8107 -0.0219
-2 2 7 0.6651 -0.0179
-2 2 8 3.0468 0.0059
-2 2 9 0.9884 0.0056
-2 2 10 0.5234 -0.0087
-2 2 11 1.0635 -0.0098
-2 2 12 0.4826 -0.0082
-2 2 13 0.6351 -0.0053
-2 2 14 1.8822 -0.0088
-2 2 15 -1.0309 0.0193
-2 2 16 1.8983 -0.0255
-2 2 17 -2.3834 0.0195
-2 2 18 0.3055 -0.0044
-2 2 19 -2.2733 0.0212
-2 2 20 -1.3601 -0.0107
-2 2 21 -0.5802 0.0386
-2 2 22 -1.4640 -0.0011
-2 2 23 1.0057 0.0285
-2 2 24 -1.0858 0.0296
-2 3 1 -0.4074 -0.0201
-2 3 2 2.4148 0.0026
-2 3 3 0.5676 0.0082
-2 3 4 5.8614 -0.0083
-2 3 5 0.7280 0.0143
-2 3 6 7.6063 0.0211
-2 3 7 1.6966 0.0166
-2 3 8 6.2516 0.0278
-2 3 9 1.5456 0.0232
-2 3 10 5.7258 0.0017
-2 3 11 0.5982 -0.0071
-2 3 12 4.1103 -0.0149
-2 3 13 -0.5352 -0.0071
-2 3 14 1.8676 0.0067
-2 3 15 0.1987 -0.0130
-2 3 16 1.8385 0.0090
-2 3 17 0.8660 -0.0302
-2 3 18 0.9872 -0.0228
-2 3 19 -0.0706 -0.0204
-2 3 20 -1.0219 -0.0175
-2 3 21 0.5178 0.0005
-2 3 22 -1.4686 0.0120
-2 3 23 0.9625 0.0005
-2 3 24 -1.0325 0.0367
-2 4 1 -3.9506 -0.0087
-2 4 2 10.4059 0.0143
-2 4 3 -8.9128 -0.0128
-2 4 4 12.5979 0.0124
-2 4 5 -5.2067 -0.0089
-2 4 6 10.1331 0.0080
-2 4 7 -1.0602 0.0151
-2 4 8 5.1244 0.0162
-2 4 9 0.2852 -0.0183
-2 4 10 1.7035 -0.0091
-2 4 11 1.0053 -0.0210
-2 4 12 0.4773 -0.0124
-2 4 13 0.8977 0.0031
-2 4 14 -0.9097 -0.0046
-2 4 15 -0.2647 -0.0069
-2 4 16 -1.2209 -0.0167
-2 4 17 -0.8800 -0.0157
-2 4 18 -0.2349 0.0012
-2 4 19 0.2628 -0.0048
-2 4 20 0.8177 -0.0081
-2 4 21 0.4423 0.0164
-2 4 22 0.6256 0.0104
-2 4 23 -0.2631 -0.0034
-2 4 24 -0.8248 0.0614
-2 5 1 6.7886 -0.0241
-2 5 2 0.7373 0.0195
-2 5 3 12.2315 -0.0026
-2 5 4 4.8838 0.0157
-2 5 5 13.6636 0.0007
-2 5 6 4.7702 0.0095
-2 5 7 10.5437 -0.0177
-2 5 8 2.0271 0.0090
-2 5 9 5.6452 0.0215
-2 5 10 0.5526 0.0251
-2 5 11 2.4826 0.0398
-2 5 12 -0.0433 0.0044
-2 5 13 0.6861 0.0152
-2 5 14 -0.0956 -0.0244
-2 5 15 0.4553 -0.0373
-2 5 16 -0.6999 -0.0000
-2 5 17 0.5753 -0.0444
-2 5 18 -1.2176 -0.0014
-2 5 19 0.0643 0.0036
-2 5 20 0.4096 -0.0074
-2 5 21 0.7631 0.0135
-2 5 22 0.7083 0.0122
-2 5 23 1.2297 0.0007
-2 5 24 -0.6716 -0.0025
-2 6 1 -0.8252 -0.0019
-2 6 2 2.0153 0.0190
-2 6 3 -0.5343 -0.0025
-2 6 4 3.1520 0.0071
-2 6 5 -1.6292 -0.0199
-2 6 6 1.7907 -0.0320
-2 6 7 -3.0677 -0.0077
-2 6 8 -0.1962 -0.0235
-2 6 9 -1.8513 -0.0138
-2 6 10 -1.8261 -0.0131
-2 6 11 -1.1426 -0.0148
-2 6 12 -2.7603 -0.0248
-2 6 13 -1.1630 -0.0035
-2 6 14 -3.0153 -0.0031
-2 6 15 -0.1648 0.0057
-2 6 16 -2.1851 -0.0131
-2 6 17 -0.2135 0.0130
-2 6 18 -0.7499 -0.0100
-2 6 19 -0.4678 -0.0367
-2 6 20 0.4285 0.0138
-2 6 21 -0.4467 -0.0264
-2 6 22 1.0961 -0.0092
-2 6 23 0.3111 0.0352
-2 7 1 -2.4596 -0.0211
-2 7 2 2.7669 -0.0040
-2 7 3 1.8076 0.0016
-2 7 4 1.4376 -0.0062
-2 7 5 3.8427 0.0013
-2 7 6 0.4014 0.0022
-2 7 7 3.5887 -0.0065
-2 7 8 -0.2350 0.0054
-2 7 9 2.3350 0.0006
-2 7 10 -1.7988 0.0011
-2 7 11 1.4861 -0.0230
-2 7 12 -2.4378 0.0021
-2 7 13 0.9126 -0.0132
-2 7 14 -0.6483 -0.0222
-2 7 15 -0.1460 -0.0028
-2 7 16 0.3939 -0.0154
-2 7 17 -0.7331 -0.0355
-2 7 18 0.5642 0.0104
-2 7 19 -0.4417 -0.0252
-2 7 20 1.5901 0.0262
-2 7 21 -0.3306 0.0032
-2 7 22 1.0491 0.0480
-2 7 23 -0.8235 0.0032
-2 8 1 4.4061 -0.0328
-2 8 2 0.2080 0.0187
-2 8 3 4.6668 0.0065
-2 8 4 -0.3414 0.0051
-2 8 5 2.5460 0.0040
-2 8 6 0.1986 -0.0171
-2 8 7 0.3683 0.0201
-2 8 8 0.6649 0.0015
-2 8 9 -0.3775 -0.0049
-2 8 10 -0.2958 0.0063
-2 8 11 -1.2763 -0.0300
-2 8 12 -0.4212 -0.0262
-2 8 13 -0.3308 -0.0037
-2 8 14 -0.3933 0.0075
-2 8 15 0.6753 -0.0098
-2 8 16 -0.6255 0.0324
-2 8 17 -1.0893 0.0144
-2 8 18 -0.7612 0.0111
-2 8 19 -1.1924 0.0121
-2 8 20 -1.3287 0.0361
-2 8 21 0.2533 -0.0181
-2 8 22 -0.5955 0.0311
-2 9 1 3.4868 0.0201
-2 9 2 4.7331 0.0014
-2 9 3 1.7030 0.0043
-2 9 4 4.0875 0.0005
-2 9 5 0.0376 -0.0108
-2 9 6 2.7479 -0.0018
-2 9 7 -0.8871 0.0026
-2 9 8 0.8377 -0.0051
-2 9 9 -1.6918 -0.0131
-2 9 10 -0.5282 0.0018
-2 9 11 -0.0770 -0.0349
-2 9 12 -0.1110 0.0253
-2 9 13 2.5106 -0.0179
-2 9 14 0.0199 0.0018
-2 9 15 1.5127 0.0064
-2 9 16 -1.2008 -0.0099
-2 9 17 0.6201 0.0120
-2 9 18 -1.7190 0.0208
-2 9 19 2.5431 0.0142
-2 9 20 -0.5370 0.0376
-2 9 21 2.8018 0.0185
-2 9 22 0.6194 0.0589
-2 10 1 -1.3427 0.0013
-2 10 2 4.8138 0.0055
-2 10 3 -2.6696 0.0104
-2 10 4 2.0253 -0.0060
-2 10 5 -3.1778 0.0079
-2 10 6 0.3426 -0.0128
-2 10 7 -1.9555 0.0118
-2 10 8 -0.9780 -0.0036
-2 10 9 -0.5981 -0.0195
-2 10 10 -0.7667 0.0072
-2 10 11 -0.0946 -0.0249
-2 10 12 0.9178 0.0057
-2 10 13 0.5968 0.0087
-2 10 14 0.8083 0.0287
-2 10 15 0.9922 -0.0467
-2 10 16 1.1646 0.0272
-2 10 17 0.9422 -0.0659
-2 10 18 1.5436 -0.0329
-2 10 19 1.5133 -0.0190
-2 10 20 -0.7148 -0.0205
-2 10 21 1.3217 -0.0113
-2 11 1 -0.1228 0.0050
-2 11 2 -1.0977 0.0267
-2 11 3 -0.9861 0.0147
-2 11 4 -0.9111 -0.0017
-2 11 5 -0.6802 0.0007
-2 11 6 -1.0833 -0.0143
-2 11 7 0.0523 -0.0119
-2 11 8 -0.8329 -0.0159
-2 11 9 -0.3168 -0.0217
-2 11 10 0.7040 -0.0196
-2 11 11 0.6603 0.0133
-2 11 12 1.2994 -0.0082
-2 11 13 1.4931 0.0157
-2 11 14 0.4253 -0.0212
-2 11 15 0.5122 -0.0156
-2 11 16 0.3676 -0.0409
-2 11 17 -0.2109 0.0252
-2 11 18 0.3051 -0.0415
-2 11 19 -0.6735 0.0583
-2 11 20 0.2397 -0.0416
-2 12 1 -1.2896 0.0068
-2 12 2 0.7347 0.0003
-2 12 3 -2.1170 0.0180
-2 12 4 0.9543 -0.0132
-2 12 5 -1.0142 0.0139
-2 12 6 0.7322 -0.0054
-2 12 7 -0.0375 -0.0051
-2 12 8 -0.0193 -0.0199
-2 12 9 0.3649 -0.0221
-2 12 10 0.2952 -0.0123
-2 12 11 0.2040 -0.0196
-2 12 12 1.0728 0.0060
-2 12 13 0.4934 -0.0025
-2 12 14 0.4272 -0.0098
-2 12 15 1.5265 -0.0061
-2 12 16 -0.4728 0.0001
-2 12 17 0.3157 0.0002
-2 12 18 -1.2758 0.0084
-2 12 19 -1.2753 0.0169
-2 13 1 1.1166 0.0110
-2 13 2 0.4664 -0.0037
-2 13 3 0.9213 -0.0272
-2 13 4 -0.1409 0.0062
-2 13 5 0.6221 -0.0258
-2 13 6 0.2246 0.0102
-2 13 7 -0.1768 0.0022
-2 13 8 0.8317 -0.0083
-2 13 9 0.0227 -0.0249
-2 13 10 1.4516 0.0037
-2 13 11 2.3160 -0.0308
-2 13 12 1.5311 0.0086
-2 13 13 2.5479 0.0035
-2 13 14 1.3272 0.0077
-2 13 15 0.5256 -0.0166
-2 13 16 0.3210 0.0320
-2 13 17 -0.0938 -0.0351
-2 13 18 -1.3878 0.0023
-2 14 1 -0.0308 0.0155
-2 14 2 0.9264 0.0165
-2 14 3 0.2790 -0.0103
-2 14 4 1.0870 -0.0033
-2 14 5 0.6272 0.0010
-2 14 6 2.1630 -0.0083
-2 14 7 -0.2611 0.0080
-2 14 8 1.8425 0.0118
-2 14 9 1.0196 -0.0007
-2 14 10 0.8431 0.0119
-2 14 11 1.5949 0.0120
-2 14 12 0.3262 -0.0052
-2 14 13 0.2290 0.0020
-2 14 14 0.4231 -0.0277
-2 14 15 0.7022 -0.0274
-2 14 16 0.5788 -0.0504
-2 15 1 1.8834 -0.0013
-2 15 2 -1.2206 -0.0133
-2 15 3 1.5911 -0.0153
-2 15 4 0.3224 -0.0200
-2 15 5 0.1389 0.0014
-2 15 6 0.5092 0.0071
-2 15 7 0.0822 -0.0071
-2 15 8 -0.0933 -0.0233
-2 15 9 1.0033 -0.0135
-2 15 10 0.2732 -0.0043
-2 15 11 0.6835 0.0201
-2 15 12 -0.4969 0.0372
-2 15 13 1.1586 0.0308
-2 15 14 -0.5633 -0.0028
-2 15 15 2.2854 -0.0044
-2 16 1 -1.6023 -0.0080
-2 16 2 -0.0807 0.0126
-2 16 3 -0.4737 -0.0366
-2 16 4 0.3812 0.0142
-2 16 5 -0.8214 0.0085
-2 16 6 0.5004 -0.0247
-2 16 7 -1.7474 0.0462
-2 16 8 0.6273 -0.0234
-2 16 9 -1.3779 0.0203
-2 16 10 -0.6210 -0.0089
-2 16 11 0.0578 -0.0265
-2 16 12 -1.8490 -0.0326
-2 16 13 1.6400 -0.0645
-2 17 1 1.1352 0.0156
-2 17 2 -0.6046 -0.0237
-2 17 3 2.0194 0.0367
-2 17 4 -0.1232 -0.0052
-2 17 5 1.4340 0.0171
-2 17 6 0.2283 0.0251
-2 17 7 1.4888 -0.0040
-2 17 8 -0.3776 -0.0186
-2 17 9 1.7293 0.0549
-2 17 10 -0.7102 -0.0134
-2 18 1 2.2483 0.0096
-2 18 2 0.5154 -0.0119
-2 18 3 1.3682 -0.0087
-2 18 4 0.8216 0.0312
-2 18 5 -0.0181 -0.0318
-2 18 6 -0.0770 0.0004
-2 18 7 0.5407 0.0011
-1 0 2 -168.7838 0.2150
-1 0 4 -58.3328 0.0019
-1 0 6 -3.0538 -0.0158
-1 0 8 -0.1113 0.0044
-1 0 10 -0.2488 -0.0057
-1 0 12 0.7570 -0.0115
-1 0 14 -1.6206 0.0041
-1 0 16 -3.3683 0.0186
-1 0 18 -3.4955 0.0068
-1 0 20 -2.0769 -0.0010
-1 0 22 -1.1631 -0.0147
-1 0 24 -0.6372 -0.0320
-1 1 1 7.4652 0.0959
-1 1 2 36.8374 0.0379
-1 1 3 7.8045 0.0756
-1 1 4 20.9017 -0.0163
-1 1 5 4.1761 0.0150
-1 1 6 6.7231 0.0037
-1 1 7 1.2096 0.0253
-1 1 8 3.9919 -0.0033
-1 1 9 -0.0919 0.0137
-1 1 10 0.6587 -0.0065
-1 1 11 -2.2259 0.0182
-1 1 12 -4.1134 0.0296
-1 1 13 -3.0283 0.0149
-1 1 14 -3.3264 0.0057
-1 1 15 -1.6767 0.0049
-1 1 16 -0.8041 -0.0042
-1 1 17 -2.2188 -0.0143
-1 1 18 -0.4816 0.0319
-1 1 19 -2.3818 -0.0400
-1 1 20 -0.2181 0.0288
-1 1 21 0.1337 -0.0291
-1 1 22 0.7981 0.0049
-1 1 23 1.7388 -0.0091
-1 1 24 0.9450 -0.0071
-1 2 1 11.0755 -0.0309
-1 2 2 -12.4766 -0.0149
-1 2 3 15.3527 -0.0273
-1 2 4 -5.4617 -0.0191
-1 2 5 7.7389 0.0307
-1 2 6 -2.2104 0.0120
-1 2 7 1.1543 0.0183
-1 2 8 -2.0668 0.0005
-1 2 9 0.3246 0.0030
-1 2 10 0.0995 0.0093
-1 2 11 -0.8051 0.0250
-1 2 12 -0.6731 0.0205
-1 2 13 -1.4423 0.0247
-1 2 14 -2.1712 0.0186
-1 2 15 0.1219 -0.0086
-1 2 16 -1.7857 0.0209
-1 2 17 1.7319 -0.0163
-1 2 18 -0.6753 0.0036
-1 2 19 2.2130 -0.0086
-1 2 20 0.8928 0.0060
-1 2 21 1.1236 -0.0251
-1 2 22 1.3949 -0.0112
-1 2 23 -0.4511 -0.0319
-1 2 24 1.2345 -0.0323
-1 3 1 2.0407 0.0253
-1 3 2 -0.5688 -0.0370
-1 3 3 -0.0112 -0.0071
-1 3 4 -2.3709 -0.0084
-1 3 5 -0.6159 -0.0047
-1 3 6 -5.0825 -0.0027
-1 3 7 -2.0666 0.0005
-1 3 8 -5.2111 -0.0275
-1 3 9 -2.5038 -0.0191
-1 3 10 -5.2899 -0.0089
-1 3 11 -1.0577 0.0189
-1 3 12 -4.5066 0.0228
-1 3 13 0.2944 0.0098
-1 3 14 -2.6082 0.0040
-1 3 15 -0.5091 -0.0045
-1 3 16 -2.0462 -0.0041
-1 3 17 -1.1628 0.0229
-1 3 18 -0.9111 0.0265
-1 3 19 0.0741 0.0075
-1 3 20 0.7919 0.0266
-1 3 21 -0.2185 0.0032
-1 3 22 1.6709 -0.0118
-1 3 23 -0.9150 0.0122
-1 3 24 1.6851 -0.0502
-1 4 1 4.8316 0.0020
-1 4 2 -11.0367 -0.0136
-1 4 3 11.1617 0.0064
-1 4 4 -12.2849 -0.0127
-1 4 5 7.7597 0.0011
-1 4 6 -10.1568 -0.0151
-1 4 7 2.5664 -0.0247
-1 4 8 -6.4881 -0.0079
-1 4 9 0.3232 0.0161
-1 4 10 -3.1994 0.0081
-1 4 11 -0.8645 0.0234
-1 4 12 -1.4712 0.0066
-1 4 13 -0.9036 -0.0085
-1 4 14 0.3259 -0.0061
-1 4 15 -0.2923 0.0018
-1 4 16 0.8680 -0.0063
-1 4 17 0.0548 0.0087
-1 4 18 -0.1494 -0.0120
-1 4 19 -0.1563 0.0048
-1 4 20 -0.6813 0.0083
-1 4 21 -0.0329 -0.0089
-1 4 22 -0.2398 -0.0076
-1 4 23 0.3417 -0.0047
-1 4 24 0.8557 -0.0532
-1 5 1 -6.4599 0.0360
-1 5 2 -2.4320 -0.0186
-1 5 3 -11.2450 0.0022
-1 5 4 -5.7773 -0.0126
-1 5 5 -13.5732 0.0036
-1 5 6 -5.3319 0.0083
-1 5 7 -11.6507 0.0279
-1 5 8 -2.3723 -0.0018
-1 5 9 -7.3205 -0.0152
-1 5 10 -1.0444 -0.0143
-1 5 11 -3.9078 -0.0290
-1 5 12 -0.5755 0.0059
-1 5 13 -1.6649 -0.0066
-1 5 14 -0.2224 0.0202
-1 5 15 -0.4502 0.0272
-1 5 16 0.4071 -0.0086
-1 5 17 0.1740 0.0416
-1 5 18 1.0808 -0.0107
-1 5 19 0.5105 -0.0088
-1 5 20 -0.3258 0.0057
-1 5 21 -0.5769 -0.0195
-1 5 22 0.2617 -0.0479
-1 5 23 -1.4154 0.0065
-1 5 24 2.5992 -0.0906
-1 6 1 0.3452 -0.0012
-1 6 2 -0.0538 -0.0016
-1 6 3 0.0002 0.0032
-1 6 4 -2.3909 -0.0093
-1 6 5 0.7842 0.0137
-1 6 6 -2.1803 0.0045
-1 6 7 2.2752 -0.0007
-1 6 8 -0.9049 0.0046
-1 6 9 1.6649 0.0090
-1 6 10 0.7152 -0.0124
-1 6 11 0.9755 0.0025
-1 6 12 1.6633 0.0019
-1 6 13 1.1606 -0.0286
-1 6 14 2.2663 -0.0069
-1 6 15 0.4826 -0.0225
-1 6 16 2.4281 -0.0029
-1 6 17 0.4279 -0.0109
-1 6 18 1.1456 0.0057
-1 6 19 0.5891 0.0361
-1 6 20 -0.4664 -0.0176
-1 6 21 0.2456 0.0370
-1 6 22 -1.0381 -0.0149
-1 6 23 -0.4524 -0.0227
-1 7 1 3.8794 0.0298
-1 7 2 -2.9401 0.0196
-1 7 3 -0.3085 -0.0024
-1 7 4 -2.4098 0.0030
-1 7 5 -2.7355 -0.0103
-1 7 6 -0.9081 -0.0033
-1 7 7 -3.2234 0.0039
-1 7 8 0.4990 -0.0027
-1 7 9 -2.8672 0.0003
-1 7 10 1.6840 0.0005
-1 7 11 -2.1156 0.0201
-1 7 12 2.3386 -0.0093
-1 7 13 -1.3568 0.0045
-1 7 14 0.9601 0.0112
-1 7 15 -0.1119 -0.0265
-1 7 16 -0.4026 0.0355
-1 7 17 0.7065 0.0285
-1 7 18 -0.3605 0.0129
-1 7 19 0.6274 0.0596
-1 7 20 -1.2173 0.0022
-1 7 21 0.9687 0.0117
-1 7 22 -1.0003 -0.0104
-1 7 23 1.2152 -0.0120
-1 8 1 -3.0670 0.0309
-1 8 2 0.1879 -0.0132
-1 8 3 -4.4856 0.0096
-1 8 4 0.4855 -0.0047
-1 8 5 -3.4426 0.0036
-1 8 6 -0.3330 0.0163
-1 8 7 -1.4356 -0.0233
-1 8 8 -1.0874 0.0016
-1 8 9 -0.2146 -0.0010
-1 8 10 0.1429 -0.0155
-1 8 11 1.0528 0.0263
-1 8 12 0.5453 0.0149
-1 8 13 0.5774 -0.0167
-1 8 14 -0.0110 0.0026
-1 8 15 -0.3240 0.0025
-1 8 16 -0.0925 -0.0207
-1 8 17 1.2459 0.0128
-1 8 18 0.1342 -0.0063
-1 8 19 1.8418 -0.0013
-1 8 20 0.9657 -0.0267
-1 8 21 0.6490 0.0103
-1 8 22 0.7004 -0.0235
-1 9 1 -4.5983 -0.0028
-1 9 2 -4.0578 0.0130
-1 9 3 -3.2832 -0.0062
-1 9 4 -4.1846 0.0081
-1 9 5 -0.9514 0.0004
-1 9 6 -2.9200 0.0151
-1 9 7 0.3165 -0.0003
-1 9 8 -1.0042 0.0124
-1 9 9 1.2278 0.0207
-1 9 10 0.2831 0.0101
-1 9 11 0.5626 0.0424
-1 9 12 0.3176 0.0003
-1 9 13 -1.9209 0.0362
-1 9 14 0.1262 0.0074
-1 9 15 -1.4740 0.0081
-1 9 16 0.7947 0.0159
-1 9 17 -0.6321 -0.0132
-1 9 18 1.7105 -0.0326
-1 9 19 -2.7061 -0.0117
-1 9 20 0.8958 -0.0611
-1 9 21 -2.9247 -0.0254
-1 10 1 0.8715 -0.0048
-1 10 2 -6.0456 -0.0123
-1 10 3 1.9645 -0.0029
-1 10 4 -3.2442 0.0078
-1 10 5 2.5576 0.0026
-1 10 6 -1.0118 0.0237
-1 10 7 1.9025 -0.0147
-1 10 8 0.5720 0.0041
-1 10 9 1.0575 0.0004
-1 10 10 0.8845 -0.0049
-1 10 11 0.5131 0.0165
-1 10 12 -0.5672 -0.0025
-1 10 13 -0.5219 -0.0036
-1 10 14 -0.7846 -0.0213
-1 10 15 -1.1015 0.0468
-1 10 16 -0.9807 -0.0154
-1 10 17 -1.0567 0.0512
-1 10 18 -1.3211 0.0169
-1 10 19 -1.3369 -0.0092
-1 10 20 0.6653 -0.0050
-1 10 21 -1.0049 -0.0059
-1 11 1 0.0872 -0.0072
-1 11 2 0.3713 -0.0080
-1 11 3 0.7521 -0.0137
-1 11 4 0.7225 0.0186
-1 11 5 0.6038 0.0035
-1 11 6 1.3328 0.0118
-1 11 7 -0.3636 0.0119
-1 11 8 1.1833 -0.0045
-1 11 9 0.1281 0.0220
-1 11 10 -0.4774 0.0041
-1 11 11 -0.1140 -0.0025
-1 11 12 -1.1519 0.0021
-1 11 13 -0.9791 -0.0097
-1 11 14 -0.2191 0.0188
-1 11 15 -0.2433 0.0105
-1 11 16 -0.2928 0.0425
-1 11 17 -0.1833 -0.0194
-1 11 18 -0.2900 0.0148
-1 11 19 -0.6271 -0.0202
-1 11 20 -0.1780 0.0125
-1 12 1 1.1649 0.0027
-1 12 2 -0.7937 -0.0163
-1 12 3 2.0750 0.0015
-1 12 4 -0.8349 0.0105
-1 12 5 1.3748 0.0043
-1 12 6 -0.1557 0.0109
-1 12 7 0.5276 0.0071
-1 12 8 0.4062 0.0142
-1 12 9 -0.1967 0.0163
-1 12 10 0.0927 0.0135
-1 12 11 -0.4155 0.0073
-1 12 12 -1.0024 -0.0030
-1 12 13 -0.6066 -0.0105
-1 12 14 -0.9560 -0.0035
-1 12 15 -1.6000 0.0036
-1 12 16 -0.0453 0.0008
-1 12 17 -0.6957 0.0081
-1 12 18 0.8495 0.0096
-1 12 19 1.1701 0.0203
-1 13 1 -1.1570 -0.0002
-1 13 2 -0.0855 -0.0035
-1 13 3 -0.9235 0.0082
-1 13 4 0.3915 -0.0019
-1 13 5 -0.8165 0.0132
-1 13 6 -0.3206 -0.0130
-1 13 7 -0.3166 0.0107
-1 13 8 -0.6715 0.0016
-1 13 9 -0.2052 0.0250
-1 13 10 -1.0870 0.0095
-1 13 11 -2.5066 0.0138
-1 13 12 -1.5099 0.0092
-1 13 13 -3.2997 -0.0166
-1 13 14 -1.3351 0.0119
-1 13 15 -0.9217 -0.0065
-1 13 16 -0.6940 -0.0115
-1 13 17 0.1446 0.0001
-1 13 18 0.7237 -0.0220
-1 14 1 0.1111 -0.0225
-1 14 2 -1.3029 -0.0206
-1 14 3 -0.2445 0.0091
-1 14 4 -0.4989 0.0058
-1 14 5 -0.5969 0.0093
-1 14 6 -1.4061 0.0238
-1 14 7 0.5052 -0.0156
-1 14 8 -2.0792 0.0001
-1 14 9 -0.6409 -0.0028
-1 14 10 -1.2340 -0.0023
-1 14 11 -1.8376 -0.0030
-1 14 12 -0.1848 0.0184
-1 14 13 -0.2602 -0.0042
-1 14 14 -0.2123 0.0079
-1 14 15 -0.2192 0.0318
-1 14 16 -0.5265 0.0045
-1 15 1 -2.2911 -0.0009
-1 15 2 1.5084 -0.0092
-1 15 3 -2.0816 0.0189
-1 15 4 -0.1827 0.0294
-1 15 5 -0.9926 0.0067
-1 15 6 -1.2432 0.0066
-1 15 7 -1.0834 0.0152
-1 15 8 -0.6753 -0.0072
-1 15 9 -1.9407 0.0069
-1 15 10 -0.8715 -0.0169
-1 15 11 -1.3601 -0.0145
-1 15 12 -0.1520 -0.0408
-1 15 13 -0.9327 0.0279
-1 15 14 0.4039 -0.0083
-1 15 15 -1.5585 0.0609
-1 16 1 1.0963 0.0016
-1 16 2 -0.0051 -0.0185
-1 16 3 0.9434 0.0295
-1 16 4 -0.2654 -0.0312
-1 16 5 1.2664 -0.0076
-1 16 6 0.1128 -0.0166
-1 16 7 1.5144 -0.0566
-1 16 8 -0.6851 -0.0027
-1 16 9 1.2371 -0.0245
-1 16 10 -0.6065 0.0082
-1 16 11 -0.1366 0.0107
-1 16 12 0.8226 0.0262
-1 16 13 -1.7477 -0.0134
-1 17 1 0.0076 -0.0112
-1 17 2 1.1105 0.0076
-1 17 3 -1.1823 -0.0017
-1 17 4 0.7146 0.0135
-1 17 5 -1.3335 -0.0099
-1 17 6 0.0329 -0.0052
-1 17 7 -1.2704 -0.0082
-1 17 8 -0.0029 0.0022
-1 17 9 -1.3323 -0.0598
-1 17 10 -0.0879 0.0020
-1 17 11 -0.4141 -0.1027
-1 18 1 -1.7459 -0.0150
-1 18 2 0.0038 0.0082
-1 18 3 -1.3417 -0.0149
-1 18 4 -1.0694 -0.0449
-1 18 5 -0.4974 0.0027
-1 18 6 -0.7364 -0.0447
-1 18 7 -1.3417 -0.0163
0 0 2 186.2400 -0.0459
0 0 4 69.5812 -0.0059
0 0 6 7.8167 0.0039
0 0 8 1.7479 -0.0020
0 0 10 0.0143 0.0134
0 0 12 -2.0218 0.0119
0 0 14 1.1338 -0.0074
0 0 16 3.7509 -0.0232
0 0 18 4.0423 -0.0156
0 0 20 2.3362 -0.0012
0 0 22 1.4547 0.0080
0 0 24 1.0823 0.0227
0 1 1 -1.1449 -0.0839
0 1 2 -16.3537 -0.0728
0 1 3 3.4587 -0.0845
0 1 4 -16.7423 0.0188
0 1 5 2.3394 -0.0098
0 1 6 -9.1757 -0.0019
0 1 7 0.4334 -0.0291
0 1 8 -5.4316 -0.0043
0 1 9 0.8053 -0.0041
0 1 10 -1.4175 0.0003
0 1 11 1.4690 0.0113
0 1 12 3.3651 -0.0329
0 1 13 2.0798 -0.0036
0 1 14 3.1552 -0.0095
0 1 15 1.6804 -0.0090
0 1 16 1.1275 0.0065
0 1 17 2.1947 0.0166
0 1 18 1.1184 -0.0246
0 1 19 2.5424 0.0493
0 1 20 1.0052 -0.0193
0 1 21 0.7010 0.0141
0 1 22 -0.3536 -0.0013
0 1 23 -0.8135 -0.0109
0 1 24 -0.8107 -0.0027
0 2 0 11.2727 0.0031
0 2 1 -7.7261 0.0031
0 2 2 8.8622 0.0136
0 2 3 -15.1203 0.0195
0 2 4 3.0158 0.0209
0 2 5 -9.5468 -0.0095
0 2 6 0.6560 0.0045
0 2 7 -3.2617 -0.0143
0 2 8 0.8986 -0.0054
0 2 9 -1.8679 -0.0030
0 2 10 -0.4853 -0.0076
0 2 11 0.4234 -0.0193
0 2 12 0.8974 -0.0199
0 2 13 2.0599 -0.0316
0 2 14 2.2001 -0.0134
0 2 15 0.7748 -0.0061
0 2 16 1.4947 -0.0016
0 2 17 -1.0137 0.0079
0 2 18 0.9856 0.0046
0 2 19 -2.1690 -0.0025
0 2 20 -0.3478 0.0097
0 2 21 -1.5094 0.0043
0 2 22 -1.0205 0.0219
0 2 23 0.0365 0.0147
0 2 24 -0.8545 0.0139
0 3 1 -3.2920 -0.0235
0 3 2 -2.8732 0.0471
0 3 3 -0.7189 0.0061
0 3 4 -2.0301 0.0197
0 3 5 0.6627 -0.0047
0 3 6 2.1416 -0.0166
0 3 7 2.3546 -0.0133
0 3 8 3.9390 0.0187
0 3 9 3.1751 0.0109
0 3 10 4.4926 0.0161
0 3 11 1.3964 -0.0239
0 3 12 4.6072 -0.0196
0 3 13 0.0228 -0.0086
0 3 14 3.1675 -0.0064
0 3 15 0.7026 0.0210
0 3 16 2.1178 -0.0003
0 3 17 1.0804 -0.0001
0 3 18 0.9327 -0.0175
0 3 19 -0.0442 0.0140
0 3 20 -0.1634 -0.0157
0 3 21 0.0504 -0.0086
0 3 22 -1.1617 0.0026
0 3 23 0.7359 -0.0178
0 3 24 -1.7551 0.0310
0 4 0 8.5328 0.0220
0 4 1 -5.9212 0.0060
0 4 2 9.9948 0.0116
0 4 3 -12.8372 0.0048
0 4 4 10.7361 0.0123
0 4 5 -10.1270 0.0094
0 4 6 9.3626 0.0167
0 4 7 -4.3229 0.0231
0 4 8 7.3202 -0.0047
0 4 9 -1.1054 -0.0119
0 4 10 4.6091 -0.0015
0 4 11 0.6334 -0.0164
0 4 12 2.4786 0.0019
0 4 13 0.9139 0.0150
0 4 14 0.3568 0.0068
0 4 15 0.9411 0.0046
0 4 16 -0.6534 0.0230
0 4 17 0.8762 -0.0002
0 4 18 0.0197 0.0232
0 4 19 -0.1281 -0.0004
0 4 20 0.1779 -0.0010
0 4 21 -0.5263 -0.0034
0 4 22 -0.2408 -0.0043
0 4 23 -0.3021 0.0037
0 4 24 -0.6998 0.0173
0 5 1 5.3850 -0.0285
0 5 2 4.6118 0.0117
0 5 3 9.2208 0.0036
0 5 4 6.5518 0.0047
0 5 5 12.4286 -0.0086
0 5 6 5.6703 -0.0304
0 5 7 11.8564 -0.0305
0 5 8 2.9435 -0.0126
0 5 9 8.7098 0.0048
0 5 10 1.6951 0.0000
0 5 11 5.2946 0.0094
0 5 12 1.0884 -0.0147
0 5 13 2.5517 -0.0057
0 5 14 0.3468 -0.0058
0 5 15 0.5372 -0.0084
0 5 16 -0.1441 0.0202
0 5 17 -0.8804 -0.0096
0 5 18 -0.7958 0.0170
0 5 19 -1.1176 0.0225
0 5 20 0.1829 -0.0040
0 5 21 0.2672 0.0091
0 5 22 -0.8666 0.0657
0 5 23 1.2868 -0.0131
0 5 24 -3.6109 0.1541
0 6 0 -3.4480 -0.0130
0 6 1 0.2834 0.0003
0 6 2 -1.2874 -0.0210
0 6 3 0.8463 -0.0030
0 6 4 1.4305 0.0066
0 6 5 0.4507 -0.0027
0 6 6 1.9997 0.0189
0 6 7 -1.0511 0.0108
0 6 8 1.5645 0.0119
0 6 9 -1.2961 0.0016
0 6 10 0.2581 0.0355
0 6 11 -0.7520 0.0044
0 6 12 -0.6467 0.0171
0 6 13 -1.0276 0.0378
0 6 14 -1.3676 0.0069
0 6 15 -0.8527 0.0250
0 6 16 -2.3814 0.0207
0 6 17 -0.6070 0.0081
0 6 18 -1.4844 0.0109
0 6 19 -0.4892 -0.0142
0 6 20 0.4778 0.0206
0 6 21 0.2968 -0.0320
0 6 22 0.7823 0.0294
0 6 23 0.9275 -0.0107
0 7 1 -4.8920 -0.0267
0 7 2 2.7528 -0.0313
0 7 3 -1.2701 0.0022
0 7 4 3.0154 0.0039
0 7 5 1.3386 0.0113
0 7 6 1.2938 0.0091
0 7 7 2.4927 0.0007
0 7 8 -0.6502 0.0041
0 7 9 3.0710 0.0037
0 7 10 -1.5651 -0.0022
0 7 11 2.4252 -0.0073
0 7 12 -2.0690 0.0097
0 7 13 1.5185 0.0121
0 7 14 -1.1191 0.0126
0 7 15 0.3188 0.0526
0 7 16 0.2673 -0.0289
0 7 17 -0.7520 -0.0030
0 7 18 0.0863 -0.0333
0 7 19 -0.7105 -0.0595
0 7 20 0.6375 -0.0341
0 7 21 -0.9502 -0.0157
0 7 22 0.6771 -0.0272
0 7 23 -1.0418 0.0224
0 8 0 -0.5933 0.0009
0 8 1 1.3760 -0.0107
0 8 2 -0.5537 -0.0023
0 8 3 3.6610 -0.0190
0 8 4 -0.5942 0.0020
0 8 5 3.8569 -0.0118
0 8 6 0.2527 -0.0032
0 8 7 2.2828 0.0207
0 8 8 1.1192 0.0015
0 8 9 0.6503 0.0093
0 8 10 0.0632 0.0232
0 8 11 -0.7559 -0.0158
0 8 12 -0.5055 0.0048
0 8 13 -0.7753 0.0358
0 8 14 0.2567 -0.0038
0 8 15 -0.2173 0.0164
0 8 16 0.6367 0.0085
0 8 17 -1.1892 -0.0324
0 8 18 0.5395 -0.0059
0 8 19 -1.9782 -0.0172
0 8 20 -0.3006 -0.0086
0 8 21 -1.3397 -0.0083
0 8 22 -0.6441 -0.0135
0 9 1 5.2843 -0.0139
0 9 2 2.7987 -0.0201
0 9 3 4.5337 -0.0008
0 9 4 3.7661 -0.0053
0 9 5 1.7918 0.0051
0 9 6 3.0120 -0.0199
0 9 7 0.3274 0.0033
0 9 8 1.2442 -0.0180
0 9 9 -0.5002 -0.0145
0 9 10 -0.1444 -0.0171
0 9 11 -0.9072 -0.0291
0 9 12 -0.6729 -0.0215
0 9 13 0.9718 -0.0257
0 9 14 -0.3560 -0.0109
0 9 15 1.1830 -0.0123
0 9 16 -0.2027 -0.0169
0 9 17 0.6427 -0.0079
0 9 18 -1.0812 0.0250
0 9 19 2.6930 -0.0125
0 9 20 -0.8472 0.0587
0 9 21 2.8943 0.0216
0 10 0 7.5187 0.0057
0 10 1 -0.4069 0.0031
0 10 2 6.7193 0.0127
0 10 3 -1.2721 -0.0026
0 10 4 4.2490 -0.0060
0 10 5 -1.8578 -0.0120
0 10 6 1.6648 -0.0229
0 10 7 -1.6803 0.0069
0 10 8 -0.0288 -0.0013
0 10 9 -1.3124 0.0161
0 10 10 -0.6336 -0.0024
0 10 11 -0.7423 0.0055
0 10 12 0.2665 -0.0103
0 10 13 0.4294 0.0062
0 10 14 0.6772 0.0038
0 10 15 1.0721 -0.0409
0 10 16 1.0102 -0.0053
0 10 17 1.0793 -0.0211
0 10 18 1.4444 -0.0042
0 10 19 0.9088 0.0716
0 10 20 -0.1838 0.0326
0 10 21 0.2787 0.0709
0 11 1 -0.0454 0.0051
0 11 2 0.2469 -0.0082
0 11 3 -0.4421 0.0124
0 11 4 -0.4870 -0.0307
0 11 5 -0.4840 -0.0023
0 11 6 -1.3018 -0.0120
0 11 7 0.3669 -0.0061
0 11 8 -1.3623 0.0186
0 11 9 -0.0746 -0.0094
0 11 10 0.1619 0.0130
0 11 11 -0.3321 -0.0022
0 11 12 0.7530 0.0137
0 11 13 0.4889 -0.0032
0 11 14 -0.2821 -0.0074
0 11 15 0.0783 -0.0116
0 11 16 -0.0024 -0.0277
0 11 17 0.5442 0.0052
0 11 18 0.1926 0.0535
0 11 19 1.7069 -0.0165
0 11 20 -0.0713 0.0670
0 12 0 0.1762 0.0311
0 12 1 -0.8561 -0.0073
0 12 2 0.8238 0.0158
0 12 3 -1.7601 -0.0207
0 12 4 0.5434 -0.0056
0 12 5 -1.5835 -0.0287
0 12 6 -0.6707 -0.0025
0 12 7 -1.0199 -0.0067
0 12 8 -0.7650 0.0011
0 12 9 -0.0568 0.0010
0 12 10 -0.2699 0.0010
0 12 11 0.4219 0.0058
0 12 12 0.7876 0.0126
0 12 13 0.3466 0.0240
0 12 14 1.3688 0.0180
0 12 15 1.0521 0.0099
0 12 16 0.5369 0.0098
0 12 17 0.5922 -0.0128
0 12 18 -0.5436 -0.0148
0 12 19 -1.0513 -0.0595
0 13 1 1.0962 -0.0076
0 13 2 -0.3582 0.0095
0 13 3 0.9577 0.0068
0 13 4 -0.5986 -0.0011
0 13 5 0.9399 0.0083
0 13 6 0.3646 0.0113
0 13 7 0.4520 -0.0094
0 13 8 0.3392 0.0078
0 13 9 0.1534 -0.0125
0 13 10 0.4746 -0.0131
0 13 11 2.2335 0.0131
0 13 12 1.4322 -0.0188
0 13 13 3.4113 0.0275
0 13 14 1.3821 -0.0213
0 13 15 1.1343 0.0293
0 13 16 1.0135 -0.0049
0 13 17 -0.2130 0.0351
0 13 18 0.1423 0.0443
0 14 0 2.5947 0.0141
0 14 1 -0.4160 0.0134
0 14 2 1.4829 0.0105
0 14 3 -0.1261 0.0030
0 14 4 -0.1226 -0.0015
0 14 5 0.2189 -0.0143
0 14 6 0.5355 -0.0177
0 14 7 -0.8475 0.0105
0 14 8 2.1668 -0.0136
0 14 9 0.1286 0.0115
0 14 10 1.5362 -0.0132
0 14 11 1.9147 0.0038
0 14 12 -0.0910 -0.0237
0 14 13 0.6771 0.0132
0 14 14 -0.1837 0.0038
0 14 15 0.1301 -0.0153
0 14 16 0.2137 0.0341
0 15 1 2.5850 0.0053
0 15 2 -1.4883 0.0211
0 15 3 2.8826 -0.0130
0 15 4 -0.0669 -0.0250
0 15 5 2.0728 -0.0036
0 15 6 1.6609 -0.0201
0 15 7 1.6813 -0.0137
0 15 8 1.4704 0.0256
0 15 9 2.3446 0.0046
0 15 10 1.5015 0.0254
0 15 11 1.7715 0.0102
0 15 12 0.8768 0.0155
0 15 13 0.4633 -0.0879
0 15 14 -0.1948 0.0089
0 15 15 0.4590 -0.1137
0 16 0 -0.4314 0.0170
0 16 1 -0.1060 -0.0048
0 16 2 0.2293 0.0181
0 16 3 -1.1241 -0.0055
0 16 4 0.2490 0.0261
0 16 5 -1.7924 0.0074
0 16 6 -0.5146 0.0391
0 16 7 -1.3398 0.0332
0 16 8 0.6831 0.0308
0 16 9 -0.8929 0.0112
0 16 10 1.4422 0.0075
0 16 11 0.3461 -0.0238
0 16 12 0.0078 0.0113
0 16 13 1.7273 0.0300
0 17 1 -0.7254 0.0044
0 17 2 -1.1867 0.0035
0 17 3 0.3872 -0.0323
0 17 4 -1.1470 -0.0102
0 17 5 1.0047 -0.0142
0 17 6 -0.6769 -0.0019
0 17 7 0.7793 0.0065
0 17 8 0.0401 0.0148
0 17 9 0.6594 0.0575
0 17 10 0.7241 0.0021
0 18 0 -1.2135 0.0034
0 18 1 0.8878 0.0186
0 18 2 -0.5744 0.0096
0 18 3 1.0725 0.0331
0 18 4 0.8175 0.0261
0 18 5 0.9526 0.0144
0 18 6 1.2013 0.0387
0 18 7 1.8512 0.0136
1 0 0 -231.3271 -0.3406
1 0 2 -178.0217 -0.1500
1 0 4 -73.1207 0.0039
1 0 6 -13.6878 0.0055
1 0 8 -4.1878 -0.0019
1 0 10 -0.2311 -0.0125
1 0 12 2.7392 -0.0073
1 0 14 -0.6938 0.0078
1 0 16 -4.0109 0.0142
1 0 18 -4.4903 0.0100
1 0 20 -2.3964 0.0026
1 0 22 -1.4261 0.0157
1 0 24 -1.3249 0.0168
1 1 0 -30.7054 0.1030
1 1 1 -2.4716 0.0245
1 1 2 -6.0388 0.0637
1 1 3 -11.7310 0.0406
1 1 4 10.4534 -0.0213
1 1 5 -7.5735 -0.0090
1 1 6 10.4528 0.0020
1 1 7 -2.2472 0.0217
1 1 8 6.4483 0.0062
1 1 9 -1.8654 -0.0039
1 1 10 2.3619 -0.0036
1 1 11 -0.8940 -0.0353
1 1 12 -2.0137 0.0212
1 1 13 -1.1084 -0.0105
1 1 14 -2.6402 0.0053
1 1 15 -1.6017 0.0074
1 1 16 -1.5447 -0.0082
1 1 17 -2.0319 -0.0183
1 1 18 -1.7915 0.0065
1 1 19 -2.5302 -0.0413
1 1 20 -1.6417 -0.0071
1 1 21 -1.1839 0.0054
1 1 22 -0.1233 -0.0128
1 1 23 0.1305 0.0203
1 1 24 0.6206 0.0061
1 2 0 -12.3245 -0.0294
1 2 1 2.1963 0.0310
1 2 2 -6.6810 -0.0095
1 2 3 10.9864 -0.0007
1 2 4 -1.3066 -0.0127
1 2 5 9.5255 -0.0146
1 2 6 0.6664 -0.0190
1 2 7 5.3273 0.0077
1 2 8 0.3092 0.0062
1 2 9 3.3664 -0.0037
1 2 10 0.5733 0.0046
1 2 11 0.0159 -0.0024
1 2 12 -1.1118 0.0078
1 2 13 -2.2543 0.0208
1 2 14 -2.0098 -0.0044
1 2 15 -1.3381 0.0096
1 2 16 -1.1971 -0.0202
1 2 17 0.3401 0.0020
1 2 18 -1.2234 -0.0117
1 2 19 2.0845 0.0120
1 2 20 -0.1634 -0.0258
1 2 21 1.7138 0.0079
1 2 22 0.5249 -0.0228
1 2 23 0.1053 0.0063
1 2 24 0.2106 0.0185
1 3 0 2.5436 -0.0183
1 3 1 3.4955 0.0177
1 3 2 6.0931 -0.0246
1 3 3 1.0765 -0.0039
1 3 4 5.7580 -0.0172
1 3 5 -1.0504 0.0095
1 3 6 0.4356 0.0267
1 3 7 -2.5602 0.0138
1 3 8 -2.4871 -0.0054
1 3 9 -3.3723 -0.0043
1 3 10 -3.3014 -0.0177
1 3 11 -1.5644 0.0206
1 3 12 -4.3582 0.0051
1 3 13 -0.4296 0.0028
1 3 14 -3.4585 -0.0060
1 3 15 -0.8944 -0.0253
1 3 16 -2.1123 -0.0000
1 3 17 -0.8408 -0.0167
1 3 18 -1.1513 0.0037
1 3 19 -0.1598 -0.0279
1 3 20 -0.6484 -0.0090
1 3 21 -0.1262 0.0148
1 3 22 0.1854 0.0092
1 3 23 -0.4359 0.0189
1 3 24 1.1868 0.0210
1 4 0 -7.5869 -0.0281
1 4 1 6.5852 -0.0070
1 4 2 -7.1040 -0.0053
1 4 3 13.5310 -0.0108
1 4 4 -8.0328 -0.0112
1 4 5 11.8489 -0.0168
1 4 6 -7.9710 -0.0145
1 4 7 5.9948 -0.0106
1 4 8 -7.5021 0.0162
1 4 9 1.9570 0.0096
1 4 10 -5.7032 -0.0061
1 4 11 -0.3005 0.0041
1 4 12 -3.4631 -0.0089
1 4 13 -0.8802 -0.0175
1 4 14 -1.1860 0.0061
1 4 15 -1.4333 -0.0070
1 4 16 0.4003 -0.0180
1 4 17 -1.6509 -0.0045
1 4 18 0.4171 -0.0292
1 4 19 0.4747 -0.0058
1 4 20 0.3872 -0.0147
1 4 21 1.1438 0.0083
1 4 22 0.5496 0.0306
1 4 23 0.1339 -0.0035
1 4 24 0.4795 0.0550
1 5 0 -2.7125 0.0162
1 5 1 -3.6666 0.0005
1 5 2 -6.4988 -0.0019
1 5 3 -6.3978 -0.0143
1 5 4 -7.1467 0.0033
1 5 5 -10.3512 0.0121
1 5 6 -5.9729 0.0447
1 5 7 -11.0022 0.0259
1 5 8 -3.7230 0.0248
1 5 9 -9.4071 0.0072
1 5 10 -2.4354 0.0089
1 5 11 -6.3930 0.0090
1 5 12 -1.5185 0.0162
1 5 13 -3.2738 0.0136
1 5 14 -0.3768 -0.0102
1 5 15 -0.8730 -0.0072
1 5 16 -0.0377 -0.0218
1 5 17 1.2218 -0.0270
1 5 18 0.4536 -0.0062
1 5 19 1.6147 -0.0324
1 5 20 0.0579 0.0026
1 5 21 0.0775 0.0133
1 5 22 1.0894 -0.0694
1 5 23 -0.9291 0.0212
1 5 24 3.4554 -0.1694
1 6 0 2.6457 0.0203
1 6 1 -0.9863 0.0022
1 6 2 1.6470 0.0333
1 6 3 -1.9058 0.0027
1 6 4 -0.5299 -0.0041
1 6 5 -1.8377 -0.0090
1 6 6 -1.4231 -0.0297
1 6 7 -0.3667 -0.0182
1 6 8 -1.7996 -0.0160
1 6 9 0.6510 -0.0115
1 6 10 -1.0777 -0.0429
1 6 11 0.4035 -0.0023
1 6 12 -0.1880 -0.0228
1 6 13 0.7973 -0.0182
1 6 14 0.5376 0.0084
1 6 15 1.2039 -0.0118
1 6 16 2.0011 -0.0194
1 6 17 0.6810 -0.0083
1 6 18 1.6538 -0.0221
1 6 19 0.0951 -0.0181
1 6 20 -0.4232 -0.0233
1 6 21 -0.9768 0.0113
1 6 22 -0.5334 -0.0290
1 6 23 -1.4231 0.0416
1 7 0 0.9123 0.0147
1 7 1 5.2882 0.0129
1 7 2 -2.2148 0.0324
1 7 3 2.5137 -0.0018
1 7 4 -3.1224 -0.0151
1 7 5 -0.0510 -0.0056
1 7 6 -1.5129 -0.0163
1 7 7 -1.6016 -0.0056
1 7 8 0.5894 -0.0056
1 7 9 -2.9105 -0.0076
1 7 10 1.4735 0.0020
1 7 11 -2.3988 -0.0050
1 7 12 1.7894 -0.0025
1 7 13 -1.4396 -0.0229
1 7 14 1.0964 -0.0295
1 7 15 -0.5103 -0.0546
1 7 16 -0.0616 0.0066
1 7 17 0.7763 -0.0207
1 7 18 0.1499 0.0349
1 7 19 0.6870 0.0221
1 7 20 -0.1000 0.0395
1 7 21 0.3080 -0.0043
1 7 22 -0.2578 0.0406
1 7 23 0.3319 -0.0282
1 8 0 0.5332 -0.0062
1 8 1 0.5083 -0.0147
1 8 2 0.8547 0.0162
1 8 3 -2.3149 0.0198
1 8 4 0.7093 0.0003
1 8 5 -3.6715 0.0133
1 8 6 0.0591 -0.0144
1 8 7 -2.7461 -0.0159
1 8 8 -0.7446 -0.0056
1 8 9 -0.9184 -0.0156
1 8 10 -0.2651 -0.0207
1 8 11 0.4327 0.0048
1 8 12 0.2781 -0.0197
1 8 13 0.8410 -0.0378
1 8 14 -0.2855 -0.0049
1 8 15 0.8036 -0.0319
1 8 16 -0.8210 -0.0055
1 8 17 1.0562 0.0297
1 8 18 -0.9851 0.0142
1 8 19 1.5676 0.0222
1 8 20 -0.3014 0.0410
1 8 21 1.4424 0.0065
1 8 22 0.5463 0.0502
1 9 0 1.7600 0.0067
1 9 1 -5.5220 0.0170
1 9 2 -1.1654 0.0179
1 9 3 -5.3696 0.0114
1 9 4 -2.8365 -0.0097
1 9 5 -2.5361 -0.0011
1 9 6 -2.8501 0.0105
1 9 7 -0.9395 -0.0096
1 9 8 -1.4205 0.0180
1 9 9 -0.2318 -0.0042
1 9 10 0.0680 0.0156
1 9 11 1.0816 0.0025
1 9 12 0.9236 0.0269
1 9 13 0.0931 -0.0065
1 9 14 0.5665 0.0037
1 9 15 -0.6361 -0.0024
1 9 16 -0.2428 0.0109
1 9 17 -0.5398 0.0314
1 9 18 0.1725 -0.0060
1 9 19 -2.4903 0.0452
1 9 20 0.3471 -0.0355
1 9 21 -2.7735 -0.0061
1 10 0 -7.2653 -0.0082
1 10 1 -0.0428 0.0030
1 10 2 -6.8851 -0.0085
1 10 3 0.7449 0.0054
1 10 4 -5.0066 0.0029
1 10 5 1.3019 0.0133
1 10 6 -2.3262 0.0151
1 10 7 1.2795 0.0041
1 10 8 -0.5778 -0.0026
1 10 9 1.2465 -0.0220
1 10 10 0.1316 0.0099
1 10 11 0.8114 -0.0282
1 10 12 -0.1078 0.0226
1 10 13 -0.2077 -0.0167
1 10 14 -0.5173 0.0075
1 10 15 -0.7886 0.0282
1 10 16 -1.2136 0.0192
1 10 17 -0.9845 -0.0081
1 10 18 -1.9855 0.0049
1 10 19 -0.4658 -0.1364
1 10 20 -0.7446 -0.0414
1 10 21 0.5070 -0.1559
1 11 0 -0.8015 0.0172
1 11 1 -0.0402 0.0044
1 11 2 -0.6999 0.0131
1 11 3 0.0846 -0.0058
1 11 4 0.2474 0.0294
1 11 5 0.2784 0.0004
1 11 6 1.0505 0.0113
1 11 7 -0.1118 0.0000
1 11 8 1.4032 -0.0186
1 11 9 0.1845 -0.0089
1 11 10 0.1883 -0.0163
1 11 11 0.5268 -0.0035
1 11 12 -0.2810 -0.0256
1 11 13 -0.2334 0.0143
1 11 14 0.8994 -0.0033
1 11 15 -0.1966 0.0184
1 11 16 0.4039 0.0137
1 11 17 -0.9521 0.0111
1 11 18 -0.1524 -0.1342
1 11 19 -2.3420 0.0383
1 11 20 0.3490 -0.1855
1 12 0 -0.2742 -0.0245
1 12 1 0.4804 0.0057
1 12 2 -0.8516 0.0011
1 12 3 1.2864 0.0260
1 12 4 -0.2530 0.0044
1 12 5 1.6102 0.0423
1 12 6 1.3355 -0.0111
1 12 7 1.3882 0.0029
1 12 8 0.9212 -0.0136
1 12 9 0.3717 -0.0174
1 12 10 0.2073 -0.0182
1 12 11 -0.2405 -0.0062
1 12 12 -0.4473 -0.0293
1 12 13 0.1061 -0.0249
1 12 14 -1.4947 -0.0245
1 12 15 -0.0975 -0.0237
1 12 16 -0.9302 -0.0218
1 12 17 -0.0435 0.0152
1 12 18 0.3332 0.0024
1 12 19 0.9686 0.0767
1 13 0 0.5209 -0.0030
1 13 1 -1.0037 0.0041
1 13 2 0.7271 -0.0108
1 13 3 -1.0120 -0.0070
1 13 4 0.7818 0.0020
1 13 5 -0.9673 -0.0216
1 13 6 -0.2325 -0.0049
1 13 7 -0.2283 -0.0047
1 13 8 0.1551 -0.0128
1 13 9 0.0660 -0.0056
1 13 10 0.2764 0.0063
1 13 11 -1.6558 -0.0354
1 13 12 -1.2878 0.0165
1 13 13 -2.7700 -0.0284
1 13 14 -1.4767 0.0167
1 13 15 -0.9488 -0.0335
1 13 16 -1.1661 0.0069
1 13 17 0.3176 -0.0546
1 13 18 -0.8422 -0.0670
1 14 0 -2.3707 -0.0126
1 14 1 0.8383 0.0030
1 14 2 -1.3572 0.0045
1 14 3 0.7330 -0.0170
1 14 4 0.5600 -0.0028
1 14 5 0.3850 0.0114
1 14 6 0.0225 -0.0012
1 14 7 1.2073 0.0036
1 14 8 -2.1415 0.0211
1 14 9 0.4416 -0.0193
1 14 10 -1.6578 0.0209
1 14 11 -1.6883 -0.0125
1 14 12 0.3561 0.0106
1 14 13 -1.2635 -0.0174
1 14 14 0.5114 -0.0017
1 14 15 -0.4737 -0.0059
1 14 16 0.0528 -0.0413
1 15 0 -0.4786 0.0164
1 15 1 -2.6086 -0.0100
1 15 2 1.1763 -0.0124
1 15 3 -3.6555 0.0040
1 15 4 0.3080 0.0045
1 15 5 -3.1238 -0.0046
1 15 6 -1.6772 0.0171
1 15 7 -1.9119 0.0057
1 15 8 -1.9766 -0.0207
1 15 9 -2.2606 -0.0147
1 15 10 -1.8612 -0.0084
1 15 11 -1.9335 -0.0100
1 15 12 -1.4212 0.0372
1 15 13 -0.0525 0.1211
1 15 14 -0.0986 0.0155
1 15 15 0.5051 0.1446
1 16 0 0.3263 -0.0125
1 16 1 -1.0046 0.0151
1 16 2 -0.5407 -0.0090
1 16 3 0.8879 -0.0163
1 16 4 -0.4155 -0.0036
1 16 5 2.0635 -0.0101
1 16 6 0.4390 -0.0330
1 16 7 1.2503 0.0047
1 16 8 -0.7748 -0.0406
1 16 9 0.5107 0.0110
1 16 10 -1.7782 -0.0212
1 16 11 -0.6023 0.0602
1 16 12 -0.4396 -0.0535
1 16 13 -1.5863 0.0336
1 17 0 -0.0555 0.0066
1 17 1 0.6635 0.0056
1 17 2 0.7750 0.0021
1 17 3 -0.0283 0.0422
1 17 4 1.0981 -0.0004
1 17 5 -0.5982 0.0351
1 17 6 1.2178 -0.0061
1 17 7 -0.1216 0.0207
1 17 8 0.1949 -0.0181
1 17 9 0.0520 -0.0282
1 17 10 -0.9053 0.0070
1 18 0 1.0572 -0.0028
1 18 1 0.1373 -0.0182
1 18 2 0.9480 -0.0283
1 18 3 -0.6708 -0.0353
1 18 4 -0.3187 0.0061
1 18 5 -1.3376 -0.0041
1 18 6 -1.2124 0.0037
1 18 7 -1.9924 0.0116
2 0 0 184.6767 0.5265
2 0 2 147.9913 0.2767
2 0 4 68.7197 -0.0035
2 0 6 19.3915 -0.0090
2 0 8 7.2555 0.0063
2 0 10 1.1768 0.0040
2 0 12 -2.6981 0.0002
2 0 14 0.3145 -0.0052
2 0 16 3.9397 0.0041
2 0 18 4.7260 0.0074
2 0 20 2.5359 -0.0009
2 0 22 1.2533 -0.0377
2 0 24 1.1729 -0.0582
2 1 0 52.1800 -0.0204
2 1 1 2.3057 0.0422
2 1 2 23.8051 -0.0198
2 1 3 14.4157 0.0303
2 1 4 -3.3963 0.0226
2 1 5 10.0838 0.0275
2 1 6 -9.6265 -0.0006
2 1 7 4.1034 -0.0129
2 1 8 -6.5478 -0.0050
2 1 9 3.1758 0.0045
2 1 10 -3.2876 0.0107
2 1 11 0.6047 0.0386
2 1 12 0.4558 -0.0040
2 1 13 0.4155 0.0134
2 1 14 2.0044 0.0008
2 1 15 1.5583 -0.0062
2 1 16 1.9603 0.0116
2 1 17 1.8055 0.0167
2 1 18 2.3729 0.0107
2 1 19 2.4418 0.0222
2 1 20 2.0013 0.0284
2 1 21 1.2988 -0.0151
2 1 22 0.4807 0.0327
2 1 23 0.0876 -0.0127
2 1 24 -0.4288 0.0058
2 2 0 14.6928 0.0434
2 2 1 4.1083 -0.0520
2 2 2 6.4104 0.0055
2 2 3 -4.4880 -0.0135
2 2 4 0.7049 -0.0023
2 2 5 -7.9772 0.0346
2 2 6 -1.4778 0.0235
2 2 7 -6.7717 -0.0014
2 2 8 -1.2162 -0.0024
2 2 9 -4.4204 0.0107
2 2 10 -0.3612 -0.0010
2 2 11 -0.4856 0.0222
2 2 12 1.2076 0.0066
2 2 13 1.9142 -0.0033
2 2 14 1.6582 0.0235
2 2 15 1.3831 0.0030
2 2 16 1.0415 0.0309
2 2 17 0.2032 -0.0074
2 2 18 1.3881 0.0067
2 2 19 -1.8389 -0.0225
2 2 20 0.5922 0.0267
2 2 21 -1.7199 -0.0091
2 2 22 -0.0458 0.0104
2 2 23 0.0375 -0.0163
2 2 24 0.3423 -0.0484
2 3 0 -3.0786 -0.0177
2 3 1 -2.4937 -0.0106
2 3 2 -7.0608 -0.0164
2 3 3 -0.6474 0.0010
2 3 4 -7.3190 0.0031
2 3 5 1.8335 -0.0089
2 3 6 -2.0432 -0.0224
2 3 7 2.6512 -0.0033
2 3 8 0.9307 -0.0069
2 3 9 3.0013 0.0010
2 3 10 1.7575 0.0101
2 3 11 1.5160 -0.0126
2 3 12 3.7236 0.0115
2 3 13 0.8626 0.0065
2 3 14 3.4309 0.0254
2 3 15 1.1549 0.0166
2 3 16 2.0502 0.0040
2 3 17 0.7350 0.0126
2 3 18 1.5379 0.0036
2 3 19 0.6635 0.0208
2 3 20 1.3731 0.0286
2 3 21 0.5384 -0.0213
2 3 22 0.8320 -0.0206
2 3 23 0.1421 -0.0183
2 3 24 -0.1667 -0.0841
2 4 0 5.2788 0.0171
2 4 1 -6.2124 -0.0006
2 4 2 3.1194 -0.0067
2 4 3 -12.9627 0.0069
2 4 4 4.6574 0.0071
2 4 5 -12.5306 0.0161
2 4 6 6.2088 0.0092
2 4 7 -7.1907 -0.0065
2 4 8 6.9416 -0.0227
2 4 9 -2.8005 -0.0080
2 4 10 6.1983 0.0089
2 4 11 -0.2411 0.0084
2 4 12 4.2690 0.0115
2 4 13 0.7038 0.0127
2 4 14 2.0831 -0.0232
2 4 15 1.5900 0.0027
2 4 16 0.0668 -0.0056
2 4 17 2.0936 0.0029
2 4 18 -0.7804 0.0254
2 4 19 -0.6606 0.0073
2 4 20 -0.6718 0.0313
2 4 21 -1.6294 -0.0030
2 4 22 -0.4568 -0.0676
2 4 23 0.0776 0.0136
2 4 24 -0.2865 -0.1521
2 5 0 4.4165 -0.0157
2 5 1 1.6283 0.0340
2 5 2 7.4138 -0.0080
2 5 3 3.1641 0.0237
2 5 4 7.4428 -0.0077
2 5 5 7.6142 -0.0131
2 5 6 6.2738 -0.0417
2 5 7 9.1958 -0.0157
2 5 8 4.4985 -0.0255
2 5 9 9.1613 -0.0159
2 5 10 3.0845 -0.0069
2 5 11 7.0165 -0.0190
2 5 12 1.8795 -0.0089
2 5 13 3.8567 -0.0120
2 5 14 0.4577 0.0190
2 5 15 1.5358 0.0122
2 5 16 0.1225 0.0085
2 5 17 -0.9858 0.0429
2 5 18 -0.1671 -0.0198
2 5 19 -1.8536 0.0251
2 5 20 -0.3327 -0.0013
2 5 21 -0.3324 -0.0353
2 5 22 -1.0344 0.0641
2 5 23 0.5825 -0.0223
2 6 0 -0.6401 -0.0167
2 6 1 1.6149 -0.0022
2 6 2 -1.2233 -0.0262
2 6 3 2.8680 -0.0024
2 6 4 -0.1998 0.0058
2 6 5 2.9865 0.0165
2 6 6 0.7179 0.0272
2 6 7 1.6553 0.0181
2 6 8 1.7364 0.0076
2 6 9 0.2423 0.0148
2 6 10 1.7693 0.0303
2 6 11 0.0666 -0.0040
2 6 12 0.8727 0.0149
2 6 13 -0.5459 -0.0145
2 6 14 0.1058 -0.0286
2 6 15 -1.4610 -0.0065
2 6 16 -1.3069 -0.0055
2 6 17 -0.6643 0.0099
2 6 18 -1.5113 0.0092
2 6 19 0.4606 0.0400
2 6 20 0.3273 0.0183
2 6 21 1.4987 0.0206
2 6 22 0.4496 0.0172
2 6 23 1.5790 -0.0388
2 7 0 -1.6462 -0.0200
2 7 1 -4.9417 0.0053
2 7 2 1.4332 -0.0215
2 7 3 -3.1581 0.0037
2 7 4 2.7596 0.0263
2 7 5 -0.8896 -0.0021
2 7 6 1.5738 0.0196
2 7 7 0.7317 0.0093
2 7 8 -0.2659 0.0026
2 7 9 2.4621 0.0066
2 7 10 -1.3268 0.0000
2 7 11 2.1444 0.0070
2 7 12 -1.5858 -0.0066
2 7 13 1.2521 0.0192
2 7 14 -0.9349 0.0261
2 7 15 0.7265 0.0264
2 7 16 -0.1406 0.0097
2 7 17 -0.6472 0.0220
2 7 18 -0.3002 -0.0178
2 7 19 -0.5328 0.0276
2 7 20 -0.1993 -0.0060
2 7 21 0.6284 0.0429
2 7 22 -0.0515 -0.0184
2 7 23 0.6016 0.0303
2 8 0 -0.3677 0.0098
2 8 1 -2.4137 0.0286
2 8 2 -1.1077 -0.0185
2 8 3 0.6403 -0.0162
2 8 4 -0.8941 0.0012
2 8 5 2.9028 -0.0054
2 8 6 -0.5015 0.0254
2 8 7 2.7820 0.0111
2 8 8 0.1261 0.0033
2 8 9 1.1078 0.0136
2 8 10 0.3858 0.0043
2 8 11 -0.0796 0.0011
2 8 12 0.0337 0.0179
2 8 13 -0.6955 0.0181
2 8 14 0.1088 0.0128
2 8 15 -1.1861 0.0277
2 8 16 0.6513 0.0076
2 8 17 -0.9274 -0.0121
2 8 18 1.1075 -0.0141
2 8 19 -0.8303 -0.0052
2 8 20 0.5770 -0.0405
2 8 21 -0.9105 0.0100
2 8 22 -0.5278 -0.0489
2 9 0 -3.2717 -0.0130
2 9 1 5.2733 -0.0053
2 9 2 -0.5818 -0.0107
2 9 3 5.7561 -0.0160
2 9 4 1.5297 0.0264
2 9 5 3.1669 -0.0083
2 9 6 2.3225 0.0091
2 9 7 1.4469 0.0142
2 9 8 1.4269 -0.0113
2 9 9 0.7720 0.0253
2 9 10 0.0470 -0.0077
2 9 11 -1.0796 0.0203
2 9 12 -0.8339 -0.0163
2 9 13 -0.9567 0.0346
2 9 14 -0.6043 0.0104
2 9 15 -0.0470 0.0258
2 9 16 0.3346 -0.0022
2 9 17 0.1832 -0.0364
2 9 18 0.5389 -0.0118
2 9 19 2.0306 -0.0608
2 9 20 0.3695 0.0109
2 9 21 2.5705 -0.0103
2 10 0 6.5203 0.0088
2 10 1 0.4896 -0.0084
2 10 2 6.6498 0.0036
2 10 3 -0.3842 -0.0054
2 10 4 5.5147 -0.0006
2 10 5 -0.9518 -0.0056
2 10 6 3.0206 -0.0069
2 10 7 -0.7400 -0.0095
2 10 8 1.1855 0.0051
2 10 9 -0.9088 0.0164
2 10 10 0.4399 -0.0121
2 10 11 -0.8291 0.0366
2 10 12 0.1346 -0.0245
2 10 13 -0.1351 0.0276
2 10 14 0.3401 -0.0030
2 10 15 0.3082 -0.0086
2 10 16 1.3843 -0.0151
2 10 17 0.7673 0.0247
2 10 18 2.6964 -0.0142
2 10 19 0.1792 0.1689
2 10 20 1.8848 0.0267
2 10 21 -1.0149 0.2191
2 11 0 1.5267 -0.0220
2 11 1 0.1713 -0.0180
2 11 2 1.0187 -0.0047
2 11 3 0.2852 -0.0059
2 11 4 -0.0042 -0.0148
2 11 5 0.0485 -0.0020
2 11 6 -0.6926 -0.0058
2 11 7 -0.1707 0.0010
2 11 8 -1.3415 0.0090
2 11 9 -0.3192 0.0210
2 11 10 -0.4862 0.0043
2 11 11 -0.3992 0.0140
2 11 12 -0.0488 0.0248
2 11 13 0.2743 -0.0161
2 11 14 -1.3457 0.0060
2 11 15 0.5645 -0.0219
2 11 16 -0.7141 -0.0134
2 11 17 1.3539 -0.0186
2 11 18 0.3177 0.1856
2 11 19 2.4412 -0.0404
2 11 20 -0.4297 0.2967
2 12 0 0.5270 0.0055
2 12 1 -0.1743 -0.0015
2 12 2 0.9129 -0.0212
2 12 3 -0.7664 -0.0136
2 12 4 0.1272 -0.0065
2 12 5 -1.4174 -0.0338
2 12 6 -1.5228 0.0200
2 12 7 -1.5349 0.0053
2 12 8 -0.7895 0.0115
2 12 9 -0.7250 0.0239
2 12 10 0.0392 0.0200
2 12 11 -0.0627 -0.0110
2 12 12 0.0690 0.0384
2 12 13 -0.4236 0.0075
2 12 14 1.2500 0.0129
2 12 15 -0.7538 0.0285
2 12 16 1.1505 0.0183
2 12 17 -0.6412 -0.0208
2 12 18 -0.1201 0.0196
2 12 19 -0.9084 -0.0700
2 13 0 -0.8334 0.0034
2 13 1 0.8752 0.0090
2 13 2 -0.8937 0.0067
2 13 3 0.9923 -0.0059
2 13 4 -0.9625 -0.0013
2 13 5 0.8522 0.0175
2 13 6 -0.1301 -0.0024
2 13 7 -0.1732 0.0217
2 13 8 -0.6972 0.0097
2 13 9 -0.2538 0.0166
2 13 10 -0.9804 0.0027
2 13 11 1.0699 0.0372
2 13 12 1.0440 -0.0081
2 13 13 1.5697 0.0164
2 13 14 1.5274 -0.0056
2 13 15 0.2841 0.0102
2 13 16 1.0597 0.0013
2 13 17 -0.4833 0.0432
2 14 0 1.7870 0.0076
2 14 1 -1.1902 -0.0114
2 14 2 0.9640 -0.0125
2 14 3 -1.3331 0.0242
2 14 4 -0.7008 0.0008
2 14 5 -0.9887 -0.0033
2 14 6 -0.0565 0.0140
2 14 7 -1.4722 -0.0167
2 14 8 2.0778 -0.0206
2 14 9 -0.9340 0.0206
2 14 10 1.6463 -0.0131
2 14 11 1.1095 0.0203
2 14 12 -0.3965 0.0222
2 14 13 1.6182 0.0046
2 14 14 -0.5658 -0.0088
2 14 15 1.0025 0.0111
2 14 16 -0.0859 0.0115
2 15 0 0.8205 -0.0269
2 15 1 2.3245 0.0110
2 15 2 -0.6963 -0.0084
2 15 3 4.0285 0.0026
2 15 4 -0.4493 0.0234
2 15 5 3.8172 0.0110
2 15 6 1.3858 0.0056
2 15 7 1.9515 -0.0002
2 15 8 2.0245 -0.0014
2 15 9 1.9664 0.0130
2 15 10 1.7307 -0.0220
2 15 11 1.9618 0.0141
2 15 12 1.5607 -0.0824
2 15 13 -0.0528 -0.1051
2 15 14 0.4420 -0.0511
2 15 15 -0.9312 -0.1354
2 16 0 -0.0842 0.0009
2 16 1 1.7898 -0.0231
2 16 2 0.7961 -0.0072
2 16 3 -0.3984 0.0176
2 16 4 0.6960 -0.0206
2 16 5 -1.9132 0.0123
2 16 6 0.1053 0.0115
2 16 7 -1.1066 -0.0281
2 16 8 1.0205 0.0256
2 16 9 -0.1407 -0.0225
2 16 10 1.6659 0.0120
2 16 11 0.7727 -0.0949
2 16 12 0.4508 0.0645
2 16 13 1.3021 -0.1505
2 17 0 0.1300 -0.0093
2 17 1 0.0683 -0.0172
2 17 2 -0.0307 -0.0214
2 17 3 0.1948 -0.0262
2 17 4 -0.5172 0.0085
2 17 5 0.2675 -0.0319
2 17 6 -1.2083 0.0188
2 17 7 -0.5325 -0.0558
2 17 8 -0.4453 -0.0003
2 17 9 -0.6082 -0.0241
2 17 10 0.5652 -0.0280
2 18 0 -0.6976 -0.0001
2 18 1 -1.0348 0.0130
2 18 2 -1.0756 0.0278
2 18 3 0.3150 0.0217
2 18 4 -0.1198 -0.0329
2 18 5 1.6165 -0.0278
2 18 6 0.9457 -0.0443
2 18 7 1.8132 -0.0537
3 0 0 -124.7510 -0.4908
3 0 2 -107.1130 -0.2789
3 0 4 -58.7089 0.0112
3 0 6 -23.5746 0.0083
3 0 8 -10.4935 -0.0083
3 0 10 -2.8874 0.0065
3 0 12 2.0319 0.0046
3 0 14 0.1384 0.0011
3 0 16 -3.3824 -0.0202
3 0 18 -4.6246 -0.0219
3 0 20 -2.9142 0.0001
3 0 22 -1.1893 0.0346
3 0 24 -0.6486 0.0597
3 1 0 -59.5567 -0.0669
3 1 1 1.0486 -0.0740
3 1 2 -32.9353 -0.0278
3 1 3 -11.5802 -0.0847
3 1 4 -3.0018 -0.0187
3 1 5 -9.8172 -0.0296
3 1 6 6.6276 -0.0032
3 1 7 -5.8944 0.0115
3 1 8 5.5154 0.0062
3 1 9 -4.5854 0.0015
3 1 10 3.8827 -0.0134
3 1 11 -0.6948 -0.0223
3 1 12 0.8453 -0.0076
3 1 13 -0.1848 -0.0019
3 1 14 -1.4709 -0.0008
3 1 15 -1.5801 0.0104
3 1 16 -2.2419 -0.0171
3 1 17 -1.5455 -0.0082
3 1 18 -2.7391 -0.0186
3 1 19 -2.3331 0.0013
3 1 20 -2.1121 -0.0253
3 1 21 -1.2150 0.0121
3 1 22 -0.7005 -0.0425
3 1 23 0.0732 -0.0059
3 1 24 0.2319 -0.0262
3 2 0 -16.5830 -0.0412
3 2 1 -9.3384 0.0490
3 2 2 -7.3351 -0.0015
3 2 3 -1.8277 0.0130
3 2 4 -1.0993 0.0178
3 2 5 5.7088 -0.0428
3 2 6 1.5265 -0.0162
3 2 7 7.0600 -0.0021
3 2 8 1.4434 -0.0042
3 2 9 4.6779 -0.0134
3 2 10 -0.0969 -0.0031
3 2 11 0.9573 -0.0244
3 2 12 -1.0849 -0.0132
3 2 13 -1.1250 -0.0036
3 2 14 -1.2058 -0.0319
3 2 15 -0.9639 -0.0217
3 2 16 -1.0745 -0.0252
3 2 17 -0.5808 0.0056
3 2 18 -1.4591 0.0129
3 2 19 1.3562 0.0333
3 2 20 -0.9161 -0.0056
3 2 21 1.5369 0.0078
3 2 22 -0.3708 0.0115
3 2 23 -0.3571 0.0145
3 2 24 -0.5796 0.0586
3 3 0 0.9623 0.0406
3 3 1 0.7232 0.0032
3 3 2 4.8837 0.0489
3 3 3 -0.5366 -0.0003
3 3 4 6.2144 0.0106
3 3 5 -2.8502 0.0043
3 3 6 2.5658 0.0056
3 3 7 -2.6088 -0.0101
3 3 8 0.5772 0.0140
3 3 9 -2.1727 0.0005
3 3 10 -0.0638 0.0039
3 3 11 -1.2746 0.0064
3 3 12 -2.7131 -0.0187
3 3 13 -1.1952 -0.0155
3 3 14 -3.0837 -0.0346
3 3 15 -1.4259 -0.0041
3 3 16 -1.9418 -0.0056
3 3 17 -0.9284 0.0079
3 3 18 -1.9535 0.0003
3 3 19 -1.4458 0.0052
3 3 20 -1.7837 -0.0272
3 3 21 -1.2414 0.0263
3 3 22 -1.4769 0.0340
3 3 23 -0.0180 0.0167
3 3 24 -0.9431 0.1310
3 4 0 -2.8317 0.0053
3 4 1 4.7410 0.0083
3 4 2 0.6342 0.0205
3 4 3 11.2031 0.0023
3 4 4 -1.3285 0.0012
3 4 5 12.0366 -0.0069
3 4 6 -4.2638 -0.0011
3 4 7 7.6803 0.0203
3 4 8 -5.6557 0.0234
3 4 9 3.6159 0.0039
3 4 10 -5.9006 -0.0046
3 4 11 1.1067 -0.0182
3 4 12 -4.6779 -0.0093
3 4 13 -0.2804 -0.0016
3 4 14 -2.8453 0.0297
3 4 15 -1.3750 0.0074
3 4 16 -0.7795 0.0292
3 4 17 -2.1806 0.0028
3 4 18 0.7566 -0.0144
3 4 19 0.4902 -0.0015
3 4 20 0.5190 -0.0383
3 4 21 1.7709 -0.0044
3 4 22 -0.0598 0.1038
3 4 23 -0.2224 -0.0305
3 4 24 0.1317 0.2395
3 5 0 -4.6697 0.0104
3 5 1 0.2811 -0.0536
3 5 2 -7.1573 0.0151
3 5 3 -0.0128 -0.0238
3 5 4 -7.3262 0.0072
3 5 5 -4.6103 0.0131
3 5 6 -6.3989 0.0219
3 5 7 -6.7853 0.0023
3 5 8 -4.9509 0.0127
3 5 9 -7.9605 0.0155
3 5 10 -3.4324 -0.0041
3 5 11 -7.0614 0.0178
3 5 12 -2.1276 -0.0030
3 5 13 -4.3559 0.0034
3 5 14 -0.6786 -0.0169
3 5 15 -2.4540 -0.0070
3 5 16 -0.1574 0.0122
3 5 17 0.1932 -0.0327
3 5 18 -0.0004 0.0449
3 5 19 1.7406 -0.0006
3 5 20 0.5093 0.0005
3 5 21 0.3892 0.0448
3 5 22 0.8195 -0.0506
3 5 23 -0.4868 0.0047
3 6 0 -1.6207 0.0047
3 6 1 -1.9972 -0.0016
3 6 2 0.5588 0.0042
3 6 3 -3.4074 0.0026
3 6 4 0.7894 -0.0096
3 6 5 -3.5850 -0.0162
3 6 6 -0.0996 -0.0158
3 6 7 -2.5645 -0.0090
3 6 8 -1.5147 0.0042
3 6 9 -1.2554 -0.0098
3 6 10 -2.3349 -0.0060
3 6 11 -0.6051 0.0067
3 6 12 -1.5054 -0.0006
3 6 13 0.3289 0.0366
3 6 14 -0.5817 0.0355
3 6 15 1.5442 0.0154
3 6 16 0.4040 0.0351
3 6 17 0.6341 -0.0084
3 6 18 1.0018 0.0269
3 6 19 -0.8769 -0.0325
3 6 20 -0.2553 0.0009
3 6 21 -1.6238 -0.0548
3 6 22 -0.5611 -0.0007
3 6 23 -1.2377 -0.0172
3 7 0 2.1055 0.0151
3 7 1 3.8585 -0.0193
3 7 2 -0.5532 0.0033
3 7 3 3.1560 -0.0086
3 7 4 -2.0840 -0.0299
3 7 5 1.4671 0.0074
3 7 6 -1.5183 -0.0154
3 7 7 0.0146 -0.0104
3 7 8 -0.2906 0.0057
3 7 9 -1.8598 -0.0001
3 7 10 0.9720 -0.0014
3 7 11 -1.8076 0.0028
3 7 12 1.4161 0.0110
3 7 13 -1.0885 -0.0044
3 7 14 0.7287 -0.0067
3 7 15 -0.9434 0.0164
3 7 16 0.3047 -0.0086
3 7 17 0.3326 0.0029
3 7 18 0.3725 -0.0038
3 7 19 0.2466 -0.0535
3 7 20 0.2008 -0.0448
3 7 21 -1.4239 -0.0748
3 7 22 0.1395 -0.0249
3 8 0 0.1533 -0.0072
3 8 1 4.1228 -0.0231
3 8 2 1.3120 0.0084
3 8 3 1.1317 0.0134
3 8 4 1.1587 -0.0072
3 8 5 -1.6828 -0.0079
3 8 6 0.9011 -0.0229
3 8 7 -2.4533 -0.0059
3 8 8 0.4693 0.0087
3 8 9 -1.3468 -0.0002
3 8 10 -0.3926 0.0200
3 8 11 -0.3457 -0.0001
3 8 12 -0.2758 0.0004
3 8 13 0.3314 0.0118
3 8 14 0.2046 -0.0088
3 8 15 1.1695 -0.0025
3 8 16 -0.2933 -0.0024
3 8 17 0.7925 -0.0002
3 8 18 -1.0098 0.0115
3 8 19 0.1118 -0.0184
3 8 20 -0.5040 -0.0021
3 8 21 0.0522 -0.0445
3 8 22 0.6294 -0.0101
3 9 0 4.3077 0.0133
3 9 1 -4.4942 -0.0090
3 9 2 2.1800 0.0043
3 9 3 -5.6624 0.0087
3 9 4 -0.0659 -0.0309
3 9 5 -3.6167 0.0136
3 9 6 -1.4448 -0.0266
3 9 7 -1.8315 -0.0125
3 9 8 -1.2351 0.0010
3 9 9 -1.1043 -0.0352
3 9 10 -0.2737 -0.0001
3 9 11 0.8795 -0.0253
3 9 12 0.3648 0.0005
3 9 13 1.3557 -0.0356
3 9 14 0.4051 -0.0211
3 9 15 0.6524 -0.0358
3 9 16 -0.0856 -0.0009
3 9 17 0.4634 0.0202
3 9 18 -0.7338 0.0228
3 9 19 -1.2727 0.0412
3 9 20 -0.9471 -0.0018
3 9 21 -2.2512 0.0077
3 10 0 -5.3402 -0.0063
3 10 1 -0.9184 0.0077
3 10 2 -6.0845 -0.0002
3 10 3 0.1013 0.0020
3 10 4 -5.7312 0.0000
3 10 5 0.7304 -0.0052
3 10 6 -3.7010 0.0022
3 10 7 0.1547 0.0070
3 10 8 -1.7367 -0.0059
3 10 9 0.4736 -0.0048
3 10 10 -0.9164 0.0065
3 10 11 0.9239 -0.0240
3 10 12 -0.3391 0.0143
3 10 13 0.5014 -0.0270
3 10 14 -0.2039 -0.0119
3 10 15 0.1674 -0.0120
3 10 16 -1.2993 -0.0032
3 10 17 -0.4689 -0.0247
3 10 18 -3.1267 0.0183
3 10 19 -0.0805 -0.1513
3 10 20 -2.8081 -0.0058
3 11 0 -2.0883 0.0145
3 11 1 -0.3047 0.0272
3 11 2 -1.2488 -0.0104
3 11 3 -0.6267 0.0154
3 11 4 -0.2589 -0.0035
3 11 5 -0.4935 0.0061
3 11 6 0.3086 -0.0040
3 11 7 0.2138 0.0035
3 11 8 1.1717 -0.0015
3 11 9 0.2946 -0.0198
3 11 10 0.6691 0.0098
3 11 11 0.0175 -0.0187
3 11 12 0.1477 -0.0145
3 11 13 -0.5170 0.0071
3 11 14 1.4072 -0.0006
3 11 15 -0.9861 0.0123
3 11 16 0.7587 0.0258
3 11 17 -1.5753 0.0083
3 11 18 -0.7347 -0.1825
3 11 19 -2.0275 0.0242
3 11 20 0.1759 -0.3473
3 12 0 -0.8312 0.0138
3 12 1 0.0243 -0.0014
3 12 2 -1.0044 0.0284
3 12 3 0.2692 -0.0082
3 12 4 -0.2210 0.0055
3 12 5 0.9806 0.0071
3 12 6 1.1742 -0.0204
3 12 7 1.4296 -0.0165
3 12 8 0.4381 0.0042
3 12 9 1.0922 -0.0204
3 12 10 -0.3322 -0.0008
3 12 11 0.4198 0.0356
3 12 12 0.2326 -0.0288
3 12 13 0.3451 0.0184
3 12 14 -0.7103 0.0178
3 12 15 0.9859 -0.0267
3 12 16 -1.1572 0.0084
3 12 17 1.0580 0.0278
3 12 18 -0.1657 -0.0392
3 12 19 0.8119 0.0530
3 13 0 0.8469 -0.0051
3 13 1 -0.6465 -0.0209
3 13 2 0.8348 0.0003
3 13 3 -0.7805 0.0197
3 13 4 1.1671 0.0002
3 13 5 -0.5649 -0.0006
3 13 6 0.6813 0.0053
3 13 7 0.5300 -0.0313
3 13 8 1.1360 -0.0005
3 13 9 0.2563 -0.0136
3 13 10 1.4635 -0.0047
3 13 11 -0.7347 -0.0149
3 13 12 -0.6762 0.0026
3 13 13 -0.2603 0.0021
3 13 14 -1.4138 -0.0007
3 13 15 0.7063 0.0338
3 13 16 -0.6978 -0.0067
3 13 17 0.7204 0.0066
3 14 0 -1.0677 0.0010
3 14 1 1.3574 0.0044
3 14 2 -0.4642 0.0084
3 14 3 1.6933 -0.0212
3 14 4 0.5787 0.0084
3 14 5 1.3931 -0.0046
3 14 6 -0.3040 -0.0088
3 14 7 1.5816 0.0202
3 14 8 -1.9849 0.0141
3 14 9 1.2129 -0.0142
3 14 10 -1.6160 -0.0055
3 14 11 -0.2959 -0.0194
3 14 12 0.0438 -0.0577
3 14 13 -1.4170 0.0267
3 14 14 0.2662 0.0216
3 14 15 -1.3383 0.0089
3 14 16 -0.0975 0.0416
3 15 0 -0.9324 0.0236
3 15 1 -1.8315 -0.0051
3 15 2 0.2179 0.0226
3 15 3 -3.8121 -0.0046
3 15 4 0.4635 -0.0429
3 15 5 -3.9119 -0.0131
3 15 6 -0.9607 -0.0325
3 15 7 -1.9399 0.0036
3 15 8 -1.6490 0.0249
3 15 9 -1.7453 0.0061
3 15 10 -1.1391 0.0379
3 15 11 -1.9731 -0.0171
3 15 12 -1.2540 0.0714
3 15 13 -0.2019 0.0406
3 15 14 -0.7215 0.0568
3 16 0 -0.1331 0.0113
3 16 1 -1.9712 0.0230
3 16 2 -0.8316 0.0241
3 16 3 -0.0335 0.0027
3 16 4 -0.9040 0.0316
3 16 5 1.4477 -0.0101
3 16 6 -0.8331 0.0020
3 16 7 0.7572 0.0224
3 16 8 -1.3380 0.0026
3 16 9 -0.2886 0.0127
3 16 10 -1.2383 0.0265
3 16 11 -0.7732 0.1007
3 16 12 -0.1300 -0.0266
3 16 13 -0.8474 0.2562
3 17 0 -0.2351 0.0092
3 17 1 -0.9741 0.0248
3 17 2 -0.7690 0.0380
3 17 3 -0.5985 0.0026
3 17 4 -0.3418 -0.0093
3 17 5 -0.0420 0.0012
3 17 6 0.5490 -0.0235
3 17 7 1.0173 0.0634
3 17 8 0.4612 0.0363
3 17 9 0.9122 0.0650
3 17 10 0.1082 0.0554
3 18 0 0.3772 0.0041
3 18 1 1.5703 -0.0048
3 18 2 1.0932 -0.0008
3 18 3 -0.1726 -0.0024
3 18 4 0.3452 0.0464
3 18 5 -1.7439 0.0577
3 18 6 -0.6893 0.0514
3 18 7 -1.4386 0.0942
4 0 0 69.0264 0.2861
4 0 2 67.9307 0.1728
4 0 4 46.6591 -0.0250
4 0 6 25.4095 -0.0071
4 0 8 13.3252 0.0061
4 0 10 5.0641 -0.0127
4 0 12 -1.1020 -0.0040
4 0 14 -0.8077 0.0019
4 0 16 2.3093 0.0236
4 0 18 4.0871 0.0185
4 0 20 3.4396 -0.0075
4 0 22 1.3709 0.0044
4 0 24 -0.0433 0.0066
4 1 0 54.1256 0.1113
4 1 1 -5.8565 0.0554
4 1 2 33.5595 0.0484
4 1 3 5.6223 0.0901
4 1 4 7.9009 0.0072
4 1 5 7.9263 0.0098
4 1 6 -2.2703 0.0070
4 1 7 7.4510 -0.0183
4 1 8 -3.5661 -0.0135
4 1 9 5.8715 -0.0079
4 1 10 -3.8856 0.0080
4 1 11 1.2212 0.0015
4 1 12 -1.5682 0.0096
4 1 13 0.4338 -0.0139
4 1 14 1.1361 -0.0074
4 1 15 1.5776 -0.0173
4 1 16 2.2730 0.0232
4 1 17 1.2355 -0.0048
4 1 18 2.8211 0.0153
4 1 19 2.2197 -0.0233
4 1 20 2.0952 -0.0034
4 1 21 1.1551 -0.0059
4 1 22 0.8521 0.0305
4 1 23 -0.3319 0.0205
4 1 24 0.0000 0.0368
4 2 0 16.4615 0.0259
4 2 1 12.0265 -0.0255
4 2 2 8.2082 -0.0047
4 2 3 5.7725 -0.0009
4 2 4 2.0346 -0.0284
4 2 5 -3.5277 0.0341
4 2 6 -0.7519 0.0028
4 2 7 -6.0005 0.0023
4 2 8 -0.8378 0.0107
4 2 9 -4.0461 0.0124
4 2 10 0.6657 0.0071
4 2 11 -1.3720 0.0079
4 2 12 0.7395 0.0082
4 2 13 0.1464 -0.0075
4 2 14 0.7359 0.0257
4 2 15 0.3276 0.0310
4 2 16 1.2185 0.0095
4 2 17 0.8032 0.0008
4 2 18 1.3867 -0.0365
4 2 19 -0.6751 -0.0390
4 2 20 1.1066 -0.0273
4 2 21 -1.2179 -0.0106
4 2 22 0.7414 -0.0318
4 2 23 0.6719 -0.0106
4 2 24 0.5165 -0.0416
4 3 0 2.6985 -0.0364
4 3 1 1.1037 0.0036
4 3 2 -0.4279 -0.0514
4 3 3 2.0064 0.0040
4 3 4 -3.2559 -0.0117
4 3 5 3.7553 0.0019
4 3 6 -2.3935 0.0147
4 3 7 2.4470 0.0180
4 3 8 -1.8268 -0.0155
4 3 9 1.1938 -0.0023
4 3 10 -1.4526 -0.0160
4 3 11 0.9594 -0.0060
4 3 12 1.4140 0.0118
4 3 13 1.3146 0.0192
4 3 14 2.4674 0.0208
4 3 15 1.5595 -0.0022
4 3 16 1.8136 -0.0007
4 3 17 1.3772 -0.0264
4 3 18 2.2397 -0.0101
4 3 19 2.3054 -0.0312
4 3 20 1.7794 0.0073
4 3 21 1.9916 -0.0252
4 3 22 1.5218 -0.0496
4 3 23 0.1180 -0.0123
4 3 24 1.7546 -0.1463
4 4 0 1.3390 -0.0253
4 4 1 -2.7675 -0.0052
4 4 2 -3.0246 -0.0279
4 4 3 -8.7203 -0.0064
4 4 4 -1.3504 -0.0106
4 4 5 -10.5842 -0.0054
4 4 6 2.2547 -0.0090
4 4 7 -7.5274 -0.0266
4 4 8 3.8294 -0.0195
4 4 9 -4.4087 0.0032
4 4 10 4.8477 -0.0030
4 4 11 -2.2763 0.0245
4 4 12 4.5434 0.0050
4 4 13 -0.4311 -0.0100
4 4 14 3.2517 -0.0186
4 4 15 0.8763 -0.0190
4 4 16 1.5946 -0.0352
4 4 17 2.0208 -0.0068
4 4 18 -0.2721 0.0054
4 4 19 0.0733 -0.0057
4 4 20 -0.0601 0.0336
4 4 21 -1.4682 0.0043
4 4 22 0.7434 -0.1255
4 4 23 0.2309 0.0379
4 4 24 0.0102 -0.2770
4 5 0 3.7752 -0.0041
4 5 1 -1.6735 0.0446
4 5 2 6.0583 -0.0161
4 5 3 -2.5816 0.0114
4 5 4 6.7623 -0.0021
4 5 5 1.7491 -0.0141
4 5 6 6.0998 0.0053
4 5 7 4.2076 0.0101
4 5 8 4.8437 0.0062
4 5 9 6.0191 -0.0034
4 5 10 3.3741 0.0161
4 5 11 6.5154 -0.0069
4 5 12 2.1903 0.0124
4 5 13 4.7808 0.0043
4 5 14 1.0120 0.0068
4 5 15 3.4228 -0.0036
4 5 16 0.2484 -0.0255
4 5 17 0.9140 0.0124
4 5 18 0.0994 -0.0496
4 5 19 -1.2771 -0.0226
4 5 20 -0.4713 -0.0001
4 5 21 -0.2187 -0.0357
4 5 22 -0.5287 0.0273
4 5 23 0.7147 0.0339
4 6 0 3.2260 0.0082
4 6 1 2.0087 0.0061
4 6 2 -0.1163 0.0181
4 6 3 3.3829 -0.0038
4 6 4 -1.2854 0.0096
4 6 5 3.5844 0.0081
4 6 6 -0.3430 0.0011
4 6 7 3.0288 -0.0058
4 6 8 1.2182 -0.0092
4 6 9 2.2286 0.0002
4 6 10 2.7114 -0.0154
4 6 11 1.1626 -0.0013
4 6 12 2.1278 -0.0111
4 6 13 -0.1303 -0.0344
4 6 14 0.9914 -0.0176
4 6 15 -1.3774 -0.0081
4 6 16 0.5418 -0.0415
4 6 17 -0.6587 0.0022
4 6 18 -0.2366 -0.0607
4 6 19 0.8456 -0.0054
4 6 20 0.2572 -0.0278
4 6 21 1.2802 0.0801
4 6 22 0.7919 -0.0163
4 6 23 0.5522 0.1175
4 7 0 -2.2853 -0.0021
4 7 1 -2.2080 0.0220
4 7 2 -0.2982 0.0136
4 7 3 -2.6168 0.0138
4 7 4 1.2970 0.0202
4 7 5 -1.7808 -0.0087
4 7 6 1.3794 0.0049
4 7 7 -0.6043 0.0079
4 7 8 0.9472 -0.0147
4 7 9 1.2172 -0.0082
4 7 10 -0.2959 -0.0009
4 7 11 1.4664 -0.0170
4 7 12 -1.1334 -0.0083
4 7 13 1.0041 -0.0091
4 7 14 -0.5602 -0.0120
4 7 15 1.0736 -0.0460
4 7 16 -0.4385 -0.0006
4 7 17 0.0377 -0.0358
4 7 18 -0.3993 0.0166
4 7 19 0.0924 0.0364
4 7 20 0.0124 0.0692
4 7 21 1.7572 0.0723
4 7 22 -0.0454 0.0507
4 8 0 0.0009 -0.0019
4 8 1 -5.3772 0.0051
4 8 2 -1.4356 0.0053
4 8 3 -2.7536 -0.0118
4 8 4 -1.4299 0.0144
4 8 5 0.2201 0.0187
4 8 6 -1.0999 0.0087
4 8 7 1.8674 -0.0011
4 8 8 -0.8071 -0.0252
4 8 9 1.6990 -0.0201
4 8 10 0.3202 -0.0384
4 8 11 0.8755 -0.0045
4 8 12 0.3425 -0.0212
4 8 13 0.1627 -0.0331
4 8 14 -0.5578 -0.0053
4 8 15 -0.7546 -0.0258
4 8 16 -0.0496 -0.0147
4 8 17 -0.6112 -0.0035
4 8 18 0.8711 -0.0151
4 8 19 0.2999 0.0208
4 8 20 0.2656 0.0668
4 8 21 0.6684 0.0750
4 8 22 -0.7817 0.1108
4 9 0 -4.7189 -0.0061
4 9 1 3.1830 0.0115
4 9 2 -3.4016 -0.0014
4 9 3 5.0550 0.0074
4 9 4 -1.3032 0.0174
4 9 5 3.7501 -0.0080
4 9 6 0.3580 0.0303
4 9 7 2.0914 0.0028
4 9 8 0.8848 0.0063
4 9 9 1.3610 0.0262
4 9 10 0.6004 0.0020
4 9 11 -0.4578 0.0111
4 9 12 0.2865 0.0090
4 9 13 -1.2066 0.0076
4 9 14 -0.0736 0.0201
4 9 15 -0.9783 0.0187
4 9 16 -0.3152 -0.0066
4 9 17 -1.2653 0.0024
4 9 18 0.4348 -0.0299
4 9 19 0.2868 0.0101
4 9 20 1.1481 0.0081
4 9 21 1.7883 0.0287
4 10 0 3.8400 0.0010
4 10 1 1.2642 -0.0001
4 10 2 5.1963 -0.0026
4 10 3 0.1777 0.0050
4 10 4 5.5489 -0.0011
4 10 5 -0.5329 0.0114
4 10 6 4.2041 -0.0000
4 10 7 0.3503 -0.0022
4 10 8 2.1543 0.0076
4 10 9 -0.1158 -0.0058
4 10 10 1.2100 0.0046
4 10 11 -1.1402 -0.0030
4 10 12 0.6663 0.0006
4 10 13 -0.7769 0.0087
4 10 14 0.1743 0.0224
4 10 15 -0.4252 0.0223
4 10 16 0.8829 0.0199
4 10 17 0.1707 0.0101
4 10 18 2.8984 -0.0077
4 10 19 0.0939 0.0909
4 10 20 3.0939 0.0056
4 11 0 2.4028 0.0017
4 11 1 0.3618 -0.0246
4 11 2 1.3942 0.0216
4 11 3 0.8825 -0.0130
4 11 4 0.5332 0.0131
4 11 5 0.9787 -0.0083
4 11 6 0.0851 0.0127
4 11 7 0.1156 -0.0093
4 11 8 -0.8512 0.0035
4 11 9 -0.0133 0.0085
4 11 10 -0.7240 -0.0108
4 11 11 0.4266 0.0102
4 11 12 -0.1147 0.0057
4 11 13 0.7768 0.0064
4 11 14 -1.0867 -0.0086
4 11 15 1.2539 0.0117
4 11 16 -0.4977 -0.0392
4 11 17 1.4566 0.0182
4 11 18 1.2874 0.1322
4 11 19 1.2193 0.0048
4 12 0 1.0686 -0.0225
4 12 1 -0.0221 0.0024
4 12 2 1.0701 -0.0157
4 12 3 0.1811 0.0249
4 12 4 0.4542 0.0049
4 12 5 -0.3411 0.0205
4 12 6 -0.4890 0.0160
4 12 7 -1.1246 0.0253
4 12 8 -0.0407 -0.0205
4 12 9 -1.4307 0.0127
4 12 10 0.5027 -0.0249
4 12 11 -0.7947 -0.0490
4 12 12 -0.3977 0.0043
4 12 13 0.1345 -0.0327
4 12 14 0.0813 -0.0553
4 12 15 -0.3898 0.0297
4 12 16 0.9823 -0.0458
4 12 17 -0.9424 -0.0256
4 12 18 0.5014 0.0511
4 13 0 -0.6207 0.0075
4 13 1 0.2892 0.0209
4 13 2 -0.6564 -0.0055
4 13 3 0.3391 -0.0219
4 13 4 -1.4189 -0.0002
4 13 5 0.1504 -0.0157
4 13 6 -1.2900 -0.0020
4 13 7 -0.6918 0.0281
4 13 8 -1.3642 -0.0085
4 13 9 -0.0889 0.0016
4 13 10 -1.6614 -0.0036
4 13 11 0.7050 -0.0164
4 13 12 0.1765 -0.0030
4 13 13 -0.6702 -0.0124
4 13 14 1.0660 -0.0018
4 13 15 -1.6650 -0.0779
4 13 16 0.1973 0.0007
4 13 17 -0.9946 -0.0866
4 14 0 0.4711 -0.0105
4 14 1 -1.3690 0.0103
4 14 2 0.0485 0.0028
4 14 3 -1.7263 0.0114
4 14 4 -0.3425 -0.0186
4 14 5 -1.5308 0.0070
4 14 6 0.6878 -0.0100
4 14 7 -1.5764 -0.0138
4 14 8 1.7768 -0.0041
4 14 9 -1.2287 0.0024
4 14 10 1.6232 0.0213
4 14 11 -0.5035 0.0095
4 14 12 0.7006 0.0688
4 14 13 0.6334 -0.0616
4 14 14 0.3358 -0.0372
4 14 15 1.2112 -0.0441
4 14 16 0.3407 -0.0942
4 15 0 0.7972 -0.0146
4 15 1 1.2904 -0.0071
4 15 2 0.1193 -0.0184
4 15 3 3.0977 0.0032
4 15 4 -0.3691 0.0407
4 15 5 3.4003 0.0127
4 15 6 0.5572 0.0409
4 15 7 1.8917 -0.0136
4 15 8 1.0274 -0.0371
4 15 9 1.7021 -0.0358
4 15 10 0.3641 -0.0215
4 15 11 2.0127 0.0125
4 15 12 0.7077 0.0187
4 15 13 0.6698 0.0431
4 15 14 0.8243 0.0047
4 16 0 0.2052 -0.0177
4 16 1 1.5778 -0.0190
4 16 2 0.5826 -0.0328
4 16 3 0.1864 -0.0263
4 16 4 0.8772 -0.0259
4 16 5 -0.9384 0.0056
4 16 6 1.3617 0.0052
4 16 7 -0.1905 0.0021
4 16 8 1.5632 -0.0232
4 16 9 0.8569 0.0070
4 16 10 0.6540 -0.0768
4 16 11 0.6299 -0.0703
4 16 12 -0.3943 -0.0444
4 17 0 0.3659 -0.0087
4 17 1 1.5108 -0.0214
4 17 2 1.3549 -0.0359
4 17 3 0.7888 0.0076
4 17 4 1.0775 0.0055
4 17 5 -0.1767 0.0398
4 17 6 0.4508 0.0169
4 17 7 -1.2434 -0.0183
4 17 8 -0.1680 -0.0723
4 17 9 -0.9593 -0.0536
4 17 10 -0.7806 -0.0821
4 18 0 -0.2824 -0.0089
4 18 1 -1.6945 -0.0017
4 18 2 -1.1546 -0.0358
4 18 3 0.3082 -0.0092
4 18 4 -0.4106 -0.0451
4 18 5 1.6913 -0.0601
4 18 6 0.6146 -0.0197
5 0 0 -29.1254 -0.0432
5 0 2 -38.8272 -0.0311
5 0 4 -35.4962 0.0355
5 0 6 -24.8113 0.0073
5 0 8 -15.2517 -0.0008
5 0 10 -7.1631 0.0115
5 0 12 0.2535 -0.0009
5 0 14 1.6490 -0.0016
5 0 16 -0.8624 -0.0132
5 0 18 -3.0728 0.0040
5 0 20 -3.7970 0.0241
5 0 22 -1.7161 -0.0707
5 0 24 0.6517 -0.1326
5 1 0 -41.6984 -0.0954
5 1 1 10.3074 -0.0066
5 1 2 -29.1290 -0.0323
5 1 3 0.3298 -0.0464
5 1 4 -11.2659 0.0089
5 1 5 -5.8714 0.0218
5 1 6 -2.2343 -0.0079
5 1 7 -8.4901 0.0255
5 1 8 1.2066 0.0243
5 1 9 -6.7782 0.0089
5 1 10 3.2168 0.0013
5 1 11 -2.1404 0.0082
5 1 12 1.6605 -0.0064
5 1 13 -1.0372 0.0196
5 1 14 -0.9280 0.0169
5 1 15 -1.4290 0.0185
5 1 16 -1.9980 -0.0286
5 1 17 -0.8580 0.0134
5 1 18 -2.6351 -0.0044
5 1 19 -2.1008 0.0371
5 1 20 -2.0731 0.0397
5 1 21 -1.2527 0.0079
5 1 22 -1.0007 -0.0031
5 1 23 0.4334 -0.0176
5 1 24 -0.2616 -0.0237
5 2 0 -14.0741 -0.0070
5 2 1 -11.6777 -0.0034
5 2 2 -8.1872 0.0129
5 2 3 -6.6013 -0.0095
5 2 4 -3.0468 0.0305
5 2 5 1.7749 -0.0102
5 2 6 -0.6283 0.0079
5 2 7 3.8401 -0.0008
5 2 8 -0.3565 -0.0142
5 2 9 2.7720 -0.0111
5 2 10 -1.1259 -0.0091
5 2 11 1.6411 0.0134
5 2 12 -0.2851 0.0045
5 2 13 0.6941 0.0263
5 2 14 -0.3647 -0.0104
5 2 15 0.2444 -0.0239
5 2 16 -1.3238 0.0043
5 2 17 -0.8896 -0.0067
5 2 18 -1.1249 0.0478
5 2 19 -0.0572 0.0332
5 2 20 -1.1396 0.0488
5 2 21 0.8454 0.0134
5 2 22 -1.0887 0.0366
5 2 23 -0.8087 0.0105
5 2 24 -0.3486 0.0053
5 3 0 -5.8828 0.0093
5 3 1 -2.4464 -0.0082
5 3 2 -4.2442 0.0230
5 3 3 -3.1768 -0.0107
5 3 4 0.0330 -0.0022
5 3 5 -4.2080 -0.0065
5 3 6 2.0943 -0.0274
5 3 7 -2.2107 -0.0171
5 3 8 2.6236 0.0142
5 3 9 -0.4243 0.0045
5 3 10 2.4976 0.0183
5 3 11 -0.7250 0.0098
5 3 12 0.0052 0.0034
5 3 13 -1.1949 -0.0150
5 3 14 -1.6803 0.0119
5 3 15 -1.4432 -0.0003
5 3 16 -1.6999 0.0125
5 3 17 -1.8928 0.0273
5 3 18 -2.3143 0.0140
5 3 19 -2.9581 0.0360
5 3 20 -1.4291 0.0104
5 3 21 -2.4294 0.0111
5 3 22 -1.0103 0.0582
5 3 23 -0.3003 0.0014
5 3 24 -2.0188 0.1311
5 4 0 -1.0886 0.0304
5 4 1 1.1222 -0.0117
5 4 2 3.7370 0.0222
5 4 3 6.1510 -0.0013
5 4 4 3.1734 0.0153
5 4 5 8.6366 0.0130
5 4 6 -0.2322 0.0183
5 4 7 7.0256 0.0255
5 4 8 -1.7764 0.0129
5 4 9 5.1404 -0.0095
5 4 10 -3.3236 0.0063
5 4 11 3.5144 -0.0272
5 4 12 -3.8975 -0.0028
5 4 13 1.3551 0.0154
5 4 14 -3.2004 -0.0036
5 4 15 -0.2253 0.0271
5 4 16 -2.2840 0.0220
5 4 17 -1.7637 0.0042
5 4 18 -0.4994 -0.0055
5 4 19 -0.8642 0.0035
5 4 20 -0.3863 -0.0262
5 4 21 0.8257 0.0047
5 4 22 -1.1730 0.1224
5 4 23 -0.0917 -0.0201
5 5 0 -2.4752 -0.0009
5 5 1 2.3715 -0.0105
5 5 2 -4.6783 0.0093
5 5 3 4.3112 0.0072
5 5 4 -5.8140 -0.0061
5 5 5 0.6744 0.0147
5 5 6 -5.2593 -0.0268
5 5 7 -1.7965 -0.0167
5 5 8 -4.1872 -0.0192
5 5 9 -3.6809 -0.0151
5 5 10 -3.0029 -0.0209
5 5 11 -5.4618 -0.0085
5 5 12 -2.0560 -0.0145
5 5 13 -5.0598 -0.0040
5 5 14 -1.3388 0.0051
5 5 15 -4.1906 0.0156
5 5 16 -0.5063 0.0219
5 5 17 -2.0070 -0.0028
5 5 18 -0.2950 0.0258
5 5 19 0.5537 0.0213
5 5 20 0.1880 -0.0017
5 5 21 -0.1048 0.0096
5 5 22 0.2404 0.0040
5 5 23 -1.1108 -0.0789
5 6 0 -3.7994 -0.0156
5 6 1 -1.6208 -0.0061
5 6 2 -0.0248 -0.0270
5 6 3 -2.8899 0.0058
5 6 4 1.6310 -0.0020
5 6 5 -3.1895 0.0039
5 6 6 0.6166 0.0126
5 6 7 -3.1526 0.0192
5 6 8 -0.8776 0.0038
5 6 9 -3.0359 0.0070
5 6 10 -2.7925 0.0223
5 6 11 -1.7297 -0.0098
5 6 12 -2.6417 0.0145
5 6 13 -0.1355 0.0136
5 6 14 -1.4080 -0.0191
5 6 15 0.9198 -0.0088
5 6 16 -1.3672 0.0126
5 6 17 0.7307 0.0058
5 6 18 -0.5469 0.0615
5 6 19 -0.2467 0.0530
5 6 20 -0.3308 0.0414
5 6 21 -0.5854 -0.0885
5 6 22 -1.0413 0.0295
5 6 23 0.1191 -0.2228
5 7 0 2.2067 -0.0120
5 7 1 0.3223 -0.0115
5 7 2 1.0207 -0.0218
5 7 3 1.7094 -0.0148
5 7 4 -0.5687 0.0018
5 7 5 1.8914 0.0074
5 7 6 -1.1541 0.0067
5 7 7 1.0214 -0.0023
5 7 8 -1.4850 0.0175
5 7 9 -0.5841 0.0132
5 7 10 -0.6593 0.0065
5 7 11 -1.0844 0.0244
5 7 12 0.5854 0.0026
5 7 13 -0.9487 0.0100
5 7 14 0.4408 0.0163
5 7 15 -1.0313 0.0433
5 7 16 0.5588 -0.0016
5 7 17 -0.2536 0.0501
5 7 18 0.4010 -0.0206
5 7 19 -0.3243 0.0106
5 7 20 -0.2807 -0.0348
5 7 21 -1.5452 -0.0282
5 7 22 -0.0858 -0.0180
5 8 0 0.0359 0.0123
5 8 1 5.9448 0.0099
5 8 2 1.4607 -0.0109
5 8 3 3.9834 0.0080
5 8 4 1.5961 -0.0166
5 8 5 1.2285 -0.0212
5 8 6 1.0401 0.0084
5 8 7 -1.1297 0.0089
5 8 8 0.8104 0.0350
5 8 9 -2.0874 0.0358
5 8 10 -0.2336 0.0375
5 8 11 -1.4761 0.0069
5 8 12 -0.2306 0.0265
5 8 13 -0.6451 0.0329
5 8 14 0.8605 0.0151
5 8 15 0.1531 0.0326
5 8 16 0.2582 0.0332
5 8 17 0.3955 0.0122
5 8 18 -0.7874 0.0256
5 8 19 -0.2980 0.0119
5 8 20 -0.0809 -0.1186
5 8 21 -0.9121 -0.0654
5 8 22 0.8501 -0.2065
5 9 0 4.5087 -0.0072
5 9 1 -1.4431 0.0019
5 9 2 4.1038 0.0004
5 9 3 -3.9429 -0.0228
5 9 4 2.3531 0.0068
5 9 5 -3.4174 -0.0063
5 9 6 0.7236 -0.0182
5 9 7 -2.1859 0.0122
5 9 8 -0.4371 -0.0058
5 9 9 -1.6718 -0.0023
5 9 10 -0.9276 0.0024
5 9 11 -0.1495 0.0099
5 9 12 -0.8133 -0.0091
5 9 13 0.6584 0.0275
5 9 14 -0.1757 -0.0091
5 9 15 0.9545 0.0158
5 9 16 0.6356 0.0197
5 9 17 1.9661 -0.0156
5 9 18 0.0423 0.0363
5 9 19 0.7256 -0.0700
5 9 20 -0.9934 -0.0153
5 9 21 -1.2118 -0.0939
5 10 0 -2.1888 0.0046
5 10 1 -1.4359 -0.0100
5 10 2 -3.9734 0.0070
5 10 3 -0.4447 -0.0137
5 10 4 -4.8571 0.0033
5 10 5 0.3283 -0.0087
5 10 6 -4.2955 -0.0023
5 10 7 -0.6518 0.0028
5 10 8 -2.3351 -0.0120
5 10 9 -0.1007 0.0113
5 10 10 -1.3225 -0.0158
5 10 11 1.3645 0.0277
5 10 12 -1.0271 -0.0095
5 10 13 0.8834 0.0209
5 10 14 -0.2763 -0.0168
5 10 15 0.3825 -0.0139
5 10 16 -0.2683 -0.0199
5 10 17 0.0475 0.0133
5 10 18 -1.9615 -0.0142
5 10 19 -0.1261 -0.0151
5 10 20 -2.5709 -0.0400
5 11 0 -2.4286 -0.0188
5 11 1 -0.2540 0.0107
5 11 2 -1.4191 -0.0208
5 11 3 -0.9782 -0.0043
5 11 4 -0.7709 -0.0072
5 11 5 -1.3518 0.0055
5 11 6 -0.4993 -0.0148
5 11 7 -0.7243 0.0122
5 11 8 0.3568 -0.0122
5 11 9 -0.4746 0.0025
5 11 10 0.6653 -0.0041
5 11 11 -0.7238 0.0092
5 11 12 0.1381 -0.0057
5 11 13 -0.8865 -0.0143
5 11 14 0.6003 0.0175
5 11 15 -1.2810 -0.0381
5 11 16 0.0597 0.0422
5 11 17 -1.0015 -0.0449
5 11 18 -1.7342 -0.0669
5 11 19 -0.2262 -0.0363
5 12 0 -1.1479 0.0172
5 12 1 0.0719 -0.0040
5 12 2 -1.0363 -0.0083
5 12 3 -0.5806 -0.0255
5 12 4 -0.6740 -0.0235
5 12 5 -0.3588 -0.0301
5 12 6 -0.2163 -0.0111
5 12 7 0.7352 -0.0251
5 12 8 -0.2462 0.0244
5 12 9 1.6576 -0.0064
5 12 10 -0.4470 0.0333
5 12 11 1.1629 0.0395
5 12 12 0.4640 0.0185
5 12 13 -0.7429 0.0208
5 12 14 0.4173 0.0789
5 12 15 -0.8021 -0.0442
5 12 16 -0.7312 0.0662
5 12 17 0.3141 0.0064
5 12 18 -0.7868 -0.0608
5 13 0 0.2952 -0.0084
5 13 1 0.1090 -0.0075
5 13 2 0.5144 0.0053
5 13 3 0.2147 0.0086
5 13 4 1.7044 0.0020
5 13 5 0.2488 0.0205
5 13 6 1.7741 -0.0039
5 13 7 0.6151 -0.0128
5 13 8 1.3593 0.0120
5 13 9 -0.0945 0.0068
5 13 10 1.6502 0.0174
5 13 11 -0.8040 0.0308
5 13 12 0.4490 0.0039
5 13 13 0.9582 0.0002
5 13 14 -0.5022 0.0047
5 13 15 2.2048 0.0996
5 13 16 0.2634 0.0122
5 13 17 1.2190 0.1711
5 14 0 -0.1701 0.0158
5 14 1 1.3259 -0.0164
5 14 2 0.1707 -0.0121
5 14 3 1.5119 -0.0015
5 14 4 0.1806 0.0211
5 14 5 1.4774 -0.0025
5 14 6 -0.7281 0.0257
5 14 7 1.5694 0.0062
5 14 8 -1.3514 -0.0076
5 14 9 1.0638 0.0108
5 14 10 -1.6040 -0.0238
5 14 11 1.0511 0.0015
5 14 12 -1.6148 -0.0397
5 14 13 0.4391 0.0760
5 14 14 -1.0897 0.0577
5 14 15 -0.6277 0.0704
5 14 16 -0.4880 0.1230
5 15 0 -0.4824 0.0095
5 15 1 -0.8211 0.0198
5 15 2 -0.2557 0.0005
5 15 3 -2.1865 -0.0011
5 15 4 0.1963 -0.0157
5 15 5 -2.5340 -0.0123
5 15 6 -0.2675 -0.0212
5 15 7 -1.7349 0.0211
5 15 8 -0.3648 0.0350
5 15 9 -1.7360 0.0569
5 15 10 0.2394 -0.0153
5 15 11 -2.0499 -0.0011
5 15 12 -0.2792 -0.1554
5 15 13 -1.1143 -0.1036
5 15 14 -0.7433 -0.1314
5 16 0 -0.1500 0.0159
5 16 1 -0.8906 0.0207
5 16 2 -0.1572 0.0271
5 16 3 -0.0716 0.0294
5 16 4 -0.6175 0.0111
5 16 5 0.6074 -0.0068
5 16 6 -1.4518 -0.0257
5 16 7 -0.4364 -0.0199
5 16 8 -1.5666 0.0223
5 16 9 -1.5235 -0.0121
5 16 10 -0.0712 0.1081
5 16 11 -0.4554 0.0238
5 16 12 0.9762 0.1072
5 17 0 -0.4954 0.0097
5 17 1 -1.4355 0.0046
5 17 2 -1.5645 0.0131
5 17 3 -0.4976 0.0021
5 17 4 -1.3744 -0.0034
5 17 5 0.4788 -0.0663
5 17 6 -1.2848 -0.0077
5 17 7 1.2195 -0.0708
5 17 8 -0.3034 0.0848
5 17 9 0.8065 -0.0238
5 17 10 1.1478 0.1003
5 18 0 0.4045 0.0156
5 18 1 1.5410 0.0009
5 18 2 1.2636 0.0492
5 18 3 -0.6403 0.0044
5 18 4 0.4557 0.0253
5 18 5 -1.4638 0.0256
5 18 6 -0.6665 -0.0321
6 0 0 7.3727 -0.1133
6 0 2 21.3369 -0.0665
6 0 4 26.2711 -0.0334
6 0 6 22.2090 -0.0079
6 0 8 15.9585 -0.0034
6 0 10 8.6255 -0.0048
6 0 12 0.3850 0.0055
6 0 14 -2.3518 -0.0019
6 0 16 -0.6492 -0.0023
6 0 18 1.6338 -0.0299
6 0 20 3.6221 -0.0391
6 0 22 1.9791 0.1408
6 0 24 -1.0141 0.2737
6 1 0 28.8743 0.0381
6 1 1 -13.3622 -0.0347
6 1 2 23.8623 -0.0051
6 1 3 -4.1762 -0.0160
6 1 4 13.5121 -0.0218
6 1 5 4.4530 -0.0453
6 1 6 5.8947 0.0055
6 1 7 8.6525 -0.0220
6 1 8 1.0735 -0.0299
6 1 9 7.1013 -0.0024
6 1 10 -2.0009 -0.0058
6 1 11 3.2625 -0.0026
6 1 12 -1.3114 0.0045
6 1 13 1.7883 -0.0099
6 1 14 0.6858 -0.0187
6 1 15 1.1130 -0.0080
6 1 16 1.4492 0.0318
6 1 17 0.4584 -0.0084
6 1 18 2.2683 -0.0093
6 1 19 1.9824 -0.0368
6 1 20 2.0982 -0.0601
6 1 21 1.4820 -0.0192
6 1 22 1.1421 -0.0167
6 1 23 -0.3165 -0.0019
6 1 24 0.4812 -0.0072
6 2 0 10.4956 -0.0054
6 2 1 8.8387 0.0224
6 2 2 7.3193 -0.0190
6 2 3 5.1498 0.0070
6 2 4 3.9099 -0.0234
6 2 5 -0.2473 -0.0187
6 2 6 2.1737 -0.0091
6 2 7 -1.1239 0.0002
6 2 8 1.5801 0.0134
6 2 9 -1.3081 0.0116
6 2 10 1.2514 0.0071
6 2 11 -1.6740 -0.0219
6 2 12 -0.1126 -0.0171
6 2 13 -1.1373 -0.0334
6 2 14 0.1954 -0.0043
6 2 15 -0.5904 0.0072
6 2 16 1.2596 -0.0084
6 2 17 0.8259 0.0097
6 2 18 0.6854 -0.0379
6 2 19 0.6502 -0.0161
6 2 20 1.0353 -0.0390
6 2 21 -0.4898 -0.0063
6 2 22 1.4083 -0.0175
6 2 23 0.6922 -0.0065
6 2 24 0.2867 0.0321
6 3 0 7.0432 0.0223
6 3 1 3.1636 0.0088
6 3 2 7.1994 0.0170
6 3 3 3.7182 0.0156
6 3 4 2.1043 0.0209
6 3 5 4.0966 0.0067
6 3 6 -1.9687 0.0248
6 3 7 1.9714 0.0096
6 3 8 -2.8516 -0.0137
6 3 9 0.0858 -0.0051
6 3 10 -2.9722 -0.0089
6 3 11 0.6468 -0.0120
6 3 12 -1.3348 -0.0159
6 3 13 0.9035 0.0053
6 3 14 0.8526 -0.0437
6 3 15 1.1035 0.0063
6 3 16 1.6045 -0.0192
6 3 17 2.2831 -0.0116
6 3 18 2.2027 -0.0039
6 3 19 3.1990 -0.0155
6 3 20 0.9515 -0.0044
6 3 21 2.2785 0.0196
6 3 22 0.2274 -0.0452
6 3 23 0.2924 0.0205
6 4 0 1.5085 -0.0182
6 4 1 -0.2522 0.0327
6 4 2 -3.3270 -0.0044
6 4 3 -3.9359 0.0164
6 4 4 -4.3268 -0.0110
6 4 5 -6.6403 -0.0116
6 4 6 -1.7621 -0.0231
6 4 7 -6.4652 -0.0192
6 4 8 -0.1833 -0.0054
6 4 9 -5.6800 0.0097
6 4 10 1.7089 -0.0000
6 4 11 -4.4497 0.0255
6 4 12 2.9360 0.0049
6 4 13 -2.3070 -0.0120
6 4 14 2.7684 0.0224
6 4 15 -0.4743 -0.0286
6 4 16 2.6674 -0.0042
6 4 17 1.4954 0.0054
6 4 18 1.2763 0.0113
6 4 19 1.5866 0.0130
6 4 20 0.5506 0.0279
6 4 21 -0.1172 -0.0150
6 4 22 1.0216 -0.0930
6 4 23 -0.1673 -0.0219
6 5 0 1.4087 0.0038
6 5 1 -2.4203 -0.0299
6 5 2 3.4156 0.0031
6 5 3 -5.1129 -0.0202
6 5 4 4.6042 0.0144
6 5 5 -2.5505 -0.0106
6 5 6 4.0084 0.0338
6 5 7 -0.3225 0.0149
6 5 8 3.2493 0.0187
6 5 9 1.2955 0.0283
6 5 10 2.5806 0.0162
6 5 11 4.0653 0.0218
6 5 12 1.8448 0.0099
6 5 13 5.0629 -0.0040
6 5 14 1.5412 -0.0127
6 5 15 4.5591 -0.0267
6 5 16 0.9682 -0.0045
6 5 17 2.8332 0.0099
6 5 18 0.7790 0.0147
6 5 19 0.2962 0.0107
6 5 20 0.2776 0.0074
6 5 21 0.4424 0.0250
6 5 22 -0.0654 -0.0337
6 5 23 1.3855 0.1073
6 6 0 3.5810 0.0162
6 6 1 0.9169 -0.0014
6 6 2 0.1309 0.0188
6 6 3 2.1506 -0.0066
6 6 4 -1.6748 -0.0104
6 6 5 2.6695 -0.0124
6 6 6 -0.7446 -0.0212
6 6 7 3.0824 -0.0243
6 6 8 0.5217 0.0076
6 6 9 3.6009 -0.0068
6 6 10 2.5073 -0.0142
6 6 11 2.3217 0.0200
6 6 12 2.8384 -0.0113
6 6 13 0.5626 0.0081
6 6 14 1.7873 0.0543
6 6 15 -0.2070 0.0202
6 6 16 1.9654 0.0348
6 6 17 -0.7631 -0.0105
6 6 18 1.1226 -0.0215
6 6 19 -0.7445 -0.0796
6 6 20 0.4336 -0.0203
6 6 21 -0.2123 0.0801
6 6 22 1.2517 -0.0314
6 7 0 -1.8491 0.0193
6 7 1 1.3587 -0.0070
6 7 2 -1.5115 0.0181
6 7 3 -0.6236 0.0088
6 7 4 0.0076 -0.0274
6 7 5 -1.7711 -0.0055
6 7 6 0.8175 -0.0134
6 7 7 -1.2354 -0.0036
6 7 8 1.6742 -0.0106
6 7 9 -0.0354 -0.0121
6 7 10 1.6595 -0.0114
6 7 11 0.5591 -0.0188
6 7 12 0.2625 0.0001
6 7 13 0.8022 0.0036
6 7 14 -0.3029 -0.0074
6 7 15 0.8027 -0.0123
6 7 16 -0.6511 0.0236
6 7 17 0.1897 -0.0332
6 7 18 -0.3630 0.0263
6 7 19 0.2964 -0.0509
6 7 20 0.4679 -0.0514
6 7 21 0.9285 -0.0340
6 7 22 0.1124 -0.0857
6 8 0 -0.3387 -0.0158
6 8 1 -5.7222 -0.0111
6 8 2 -1.4293 0.0035
6 8 3 -4.6303 0.0005
6 8 4 -1.5926 0.0096
6 8 5 -2.3896 0.0146
6 8 6 -0.7953 -0.0184
6 8 7 0.3432 -0.0138
6 8 8 -0.5957 -0.0293
6 8 9 2.3147 -0.0351
6 8 10 0.1628 -0.0143
6 8 11 2.0250 -0.0022
6 8 12 0.0190 -0.0093
6 8 13 1.0020 -0.0139
6 8 14 -1.0575 -0.0075
6 8 15 0.3501 -0.0081
6 8 16 -0.3468 -0.0349
6 8 17 -0.2264 -0.0037
6 8 18 0.7021 -0.0325
6 8 19 -0.0313 -0.0638
6 8 20 0.0394 0.1310
6 8 21 0.6423 -0.0043
6 9 0 -3.8575 0.0221
6 9 1 -0.4849 -0.0214
6 9 2 -4.2805 0.0008
6 9 3 2.4378 0.0285
6 9 4 -2.9470 -0.0271
6 9 5 2.5613 0.0192
6 9 6 -1.5863 -0.0011
6 9 7 2.0317 -0.0271
6 9 8 -0.0630 -0.0022
6 9 9 2.0173 -0.0220
6 9 10 1.1121 -0.0077
6 9 11 0.8004 -0.0208
6 9 12 0.9976 0.0065
6 9 13 -0.0261 -0.0422
6 9 14 0.1842 -0.0018
6 9 15 -0.6903 -0.0406
6 9 16 -0.7219 -0.0253
6 9 17 -2.3182 0.0181
6 9 18 -0.3252 -0.0374
6 9 19 -1.4962 0.1130
6 9 20 0.7057 0.0103
6 9 21 0.6215 0.1611
6 10 0 0.5734 -0.0071
6 10 1 1.3812 0.0173
6 10 2 2.4570 -0.0127
6 10 3 0.6241 0.0200
6 10 4 3.6529 -0.0054
6 10 5 -0.1737 -0.0012
6 10 6 3.8048 0.0053
6 10 7 0.6776 -0.0110
6 10 8 2.1901 0.0164
6 10 9 0.2355 -0.0108
6 10 10 1.3158 0.0219
6 10 11 -1.3631 -0.0337
6 10 12 1.3239 0.0069
6 10 13 -0.7884 -0.0437
6 10 14 0.4579 -0.0035
6 10 15 -0.1337 -0.0099
6 10 16 -0.2822 0.0031
6 10 17 -0.1549 -0.0351
6 10 18 0.6559 0.0359
6 10 19 0.1338 -0.0421
6 10 20 1.4440 0.0972
6 11 0 2.1970 0.0290
6 11 1 -0.0834 0.0057
6 11 2 1.2952 0.0086
6 11 3 0.8430 0.0282
6 11 4 0.9141 -0.0099
6 11 5 1.4443 0.0004
6 11 6 0.9185 0.0098
6 11 7 1.3289 -0.0120
6 11 8 0.2536 0.0177
6 11 9 1.0008 -0.0037
6 11 10 -0.4976 0.0207
6 11 11 0.7786 -0.0295
6 11 12 -0.3150 0.0106
6 11 13 0.7877 0.0090
6 11 14 -0.2248 -0.0252
6 11 15 1.1230 0.0492
6 11 16 0.3293 -0.0329
6 11 17 0.4087 0.0499
6 11 18 1.8314 0.0193
6 11 19 -0.6728 0.0556
6 12 0 1.0231 -0.0030
6 12 1 -0.0538 0.0087
6 12 2 0.8605 0.0257
6 12 3 0.9159 0.0096
6 12 4 0.7588 0.0403
6 12 5 0.9051 0.0140
6 12 6 0.6850 0.0064
6 12 7 -0.3911 0.0142
6 12 8 0.3782 -0.0155
6 12 9 -1.6550 0.0031
6 12 10 0.2115 -0.0113
6 12 11 -1.4573 -0.0122
6 12 12 -0.5218 -0.0235
6 12 13 1.1046 0.0123
6 12 14 -0.6687 -0.0741
6 12 15 2.0460 0.0597
6 12 16 0.5309 -0.0460
6 12 17 0.5527 0.0194
6 12 18 0.9164 0.0778
6 13 0 0.0056 0.0063
6 13 1 -0.3700 -0.0093
6 13 2 -0.4805 0.0008
6 13 3 -0.6409 0.0128
6 13 4 -1.9307 -0.0052
6 13 5 -0.4454 -0.0131
6 13 6 -1.9627 0.0054
6 13 7 -0.3378 -0.0099
6 13 8 -1.1747 -0.0090
6 13 9 0.1496 -0.0040
6 13 10 -1.5823 -0.0282
6 13 11 0.7725 -0.0131
6 13 12 -1.1747 0.0024
6 13 13 -0.6914 0.0345
6 13 14 -0.1907 0.0064
6 13 15 -2.1235 -0.0907
6 13 16 -0.5334 -0.0164
6 13 17 -1.2900 -0.2280
6 14 0 0.1746 -0.0133
6 14 1 -1.2637 0.0042
6 14 2 -0.2164 0.0143
6 14 3 -1.1972 -0.0020
6 14 4 -0.2403 -0.0107
6 14 5 -1.3697 -0.0053
6 14 6 0.2803 -0.0244
6 14 7 -1.6539 -0.0079
6 14 8 0.7045 0.0176
6 14 9 -0.8925 -0.0214
6 14 10 1.4296 0.0140
6 14 11 -1.2735 -0.0036
6 14 12 2.3347 -0.0163
6 14 13 -1.3820 -0.0515
6 14 14 1.7929 -0.0751
6 14 15 -0.1421 -0.0636
6 15 0 0.1086 -0.0103
6 15 1 0.4495 -0.0258
6 15 2 0.2122 0.0145
6 15 3 1.4033 0.0001
6 15 4 0.0207 -0.0181
6 15 5 1.6902 0.0120
6 15 6 0.1249 -0.0113
6 15 7 1.4114 -0.0179
6 15 8 -0.1854 -0.0230
6 15 9 1.6582 -0.0505
6 15 10 -0.4510 0.0357
6 15 11 2.0240 -0.0070
6 15 12 0.2576 0.2606
6 15 13 1.3537 0.1129
6 15 14 0.6007 0.2715
6 16 0 0.1113 -0.0085
6 16 1 0.2465 -0.0332
6 16 2 -0.2077 -0.0076
6 16 3 -0.1143 -0.0009
6 16 4 0.3094 0.0012
6 16 5 -0.4819 0.0192
6 16 6 1.1452 0.0395
6 16 7 0.9002 0.0115
6 16 8 1.3368 -0.0024
6 16 9 2.0956 -0.0111
6 16 10 -0.3756 -0.0971
6 16 11 0.3601 0.0082
6 16 12 -1.4537 -0.1223
6 17 0 0.5832 -0.0114
6 17 1 0.9175 0.0206
6 17 2 1.3798 0.0158
6 17 3 -0.1498 -0.0192
6 17 4 1.1616 0.0052
6 17 5 -0.7865 0.0623
6 17 6 1.5753 0.0092
6 17 7 -1.0033 0.1615
6 17 8 0.7287 -0.0569
6 17 9 -0.5420 0.1360
6 18 0 -0.5573 -0.0253
6 18 1 -1.3096 0.0111
6 18 2 -1.2545 -0.0154
6 18 3 0.9849 0.0175
6 18 4 -0.5428 0.0190
6 18 5 1.1012 0.0327
6 18 6 0.6436 0.0797
7 0 0 1.3047 0.1342
7 0 2 -11.6440 0.0816
7 0 4 -18.3347 0.0179
7 0 6 -18.1652 0.0067
7 0 8 -15.3139 0.0029
7 0 10 -9.1160 -0.0024
7 0 12 -0.9269 -0.0057
7 0 14 2.4827 0.0059
7 0 16 1.8356 0.0105
7 0 18 0.0532 0.0376
7 0 20 -2.7228 0.0365
7 0 22 -1.9177 -0.1903
7 0 24 1.1099 -0.3719
7 1 0 -19.6836 0.0215
7 1 1 14.9153 0.0424
7 1 2 -20.2463 0.0374
7 1 3 5.6706 0.0600
7 1 4 -14.9101 0.0245
7 1 5 -3.4388 0.0458
7 1 6 -8.2768 -0.0023
7 1 7 -7.6431 0.0023
7 1 8 -3.0279 0.0218
7 1 9 -6.7657 -0.0093
7 1 10 0.4917 0.0002
7 1 11 -4.2784 -0.0094
7 1 12 0.7995 -0.0055
7 1 13 -2.4654 -0.0061
7 1 14 -0.3077 0.0096
7 1 15 -0.7684 -0.0098
7 1 16 -0.7498 -0.0310
7 1 17 -0.1689 -0.0109
7 1 18 -1.8314 0.0221
7 1 19 -1.8833 0.0215
7 1 20 -2.1310 0.0524
7 1 21 -1.6905 0.0281
7 1 22 -1.2069 0.0082
7 1 23 0.1292 0.0197
7 1 24 -0.5562 0.0320
7 2 0 -7.2581 0.0070
7 2 1 -4.7024 -0.0244
7 2 2 -6.2630 0.0174
7 2 3 -3.0369 0.0083
7 2 4 -4.6043 0.0093
7 2 5 -1.4337 0.0371
7 2 6 -3.3827 0.0011
7 2 7 -1.5460 -0.0028
7 2 8 -2.2636 -0.0091
7 2 9 0.0510 -0.0120
7 2 10 -0.9512 -0.0005
7 2 11 1.4127 0.0112
7 2 12 0.3372 0.0228
7 2 13 1.0904 0.0180
7 2 14 -0.2330 0.0116
7 2 15 0.7175 0.0055
7 2 16 -0.9804 0.0047
7 2 17 -0.5662 -0.0118
7 2 18 -0.1664 0.0130
7 2 19 -0.9501 -0.0031
7 2 20 -0.8776 -0.0016
7 2 21 0.1782 -0.0137
7 2 22 -1.6749 -0.0214
7 2 23 -0.3910 -0.0170
7 3 0 -6.0236 -0.0389
7 3 1 -3.3982 -0.0057
7 3 2 -7.7615 -0.0430
7 3 3 -3.6941 -0.0143
7 3 4 -2.8197 -0.0283
7 3 5 -3.6229 -0.0018
7 3 6 1.8297 -0.0073
7 3 7 -1.8184 -0.0008
7 3 8 2.4892 0.0148
7 3 9 -0.1623 0.0033
7 3 10 3.0052 -0.0066
7 3 11 -0.6533 0.0076
7 3 12 2.3895 0.0180
7 3 13 -0.5359 0.0035
7 3 14 -0.1124 0.0536
7 3 15 -0.6933 -0.0083
7 3 16 -1.4741 0.0108
7 3 17 -2.4541 -0.0051
7 3 18 -1.9944 -0.0172
7 3 19 -3.0117 -0.0119
7 3 20 -0.6227 -0.0268
7 3 21 -1.5325 -0.0602
7 3 22 0.4318 0.0062
7 3 23 0.1146 -0.0566
7 4 0 -1.7200 -0.0023
7 4 1 -0.0728 -0.0415
7 4 2 2.6981 -0.0165
7 4 3 2.1040 -0.0253
7 4 4 5.1041 -0.0013
7 4 5 4.7901 0.0045
7 4 6 3.5947 0.0206
7 4 7 5.9040 0.0110
7 4 8 1.8373 -0.0022
7 4 9 5.8271 -0.0024
7 4 10 -0.2677 -0.0134
7 4 11 4.7836 -0.0191
7 4 12 -1.8853 -0.0090
7 4 13 3.0739 0.0035
7 4 14 -2.1476 -0.0265
7 4 15 1.1606 0.0234
7 4 16 -2.6916 -0.0020
7 4 17 -1.1931 -0.0181
7 4 18 -1.8376 -0.0114
7 4 19 -1.9579 -0.0353
7 4 20 -0.4110 -0.0391
7 4 21 -0.3679 0.0188
7 4 22 -0.2956 0.0471
7 4 23 0.4949 0.0678
7 5 0 -0.7379 -0.0049
7 5 1 1.9809 0.0555
7 5 2 -2.3124 -0.0150
7 5 3 5.1239 0.0191
7 5 4 -3.2724 -0.0180
7 5 5 3.9073 -0.0018
7 5 6 -2.6706 -0.0255
7 5 7 2.1756 -0.0067
7 5 8 -2.3919 -0.0066
7 5 9 0.8685 -0.0256
7 5 10 -2.3763 -0.0072
7 5 11 -2.5281 -0.0269
7 5 12 -1.7722 -0.0038
7 5 13 -4.6647 0.0130
7 5 14 -1.5911 0.0132
7 5 15 -4.4451 0.0343
7 5 16 -1.5501 -0.0136
7 5 17 -3.3007 -0.0211
7 5 18 -1.6333 -0.0462
7 5 19 -1.1436 -0.0506
7 5 20 -0.8179 -0.0165
7 5 21 -0.6697 -0.0537
7 5 22 0.1216 0.0470
7 5 23 -1.3038 -0.1035
7 6 0 -3.0921 -0.0129
7 6 1 -0.0798 0.0138
7 6 2 -0.4952 -0.0006
7 6 3 -1.3567 0.0036
7 6 4 1.3100 0.0196
7 6 5 -2.1504 0.0111
7 6 6 0.7239 0.0207
7 6 7 -2.8694 0.0178
7 6 8 -0.2110 -0.0176
7 6 9 -3.8697 0.0002
7 6 10 -1.8940 0.0009
7 6 11 -2.9173 -0.0225
7 6 12 -2.5356 0.0085
7 6 13 -1.1730 -0.0161
7 6 14 -1.9690 -0.0669
7 6 15 -0.6348 -0.0166
7 6 16 -2.2923 -0.0656
7 6 17 0.6506 0.0100
7 6 18 -1.4038 -0.0316
7 6 19 1.7189 0.0674
7 6 20 -0.5280 -0.0360
7 6 21 0.8358 -0.0625
7 6 22 -1.4151 0.0126
7 7 0 1.1558 -0.0155
7 7 1 -2.4058 0.0233
7 7 2 1.6552 -0.0053
7 7 3 -0.4103 0.0019
7 7 4 0.3319 0.0444
7 7 5 1.3955 0.0030
7 7 6 -0.3677 0.0115
7 7 7 1.2286 0.0060
7 7 8 -1.3867 -0.0030
7 7 9 0.6321 0.0062
7 7 10 -2.3677 0.0106
7 7 11 0.1674 0.0034
7 7 12 -1.2624 0.0025
7 7 13 -0.4567 -0.0226
7 7 14 0.0561 -0.0006
7 7 15 -0.4595 -0.0227
7 7 16 0.6568 -0.0514
7 7 17 0.0826 -0.0029
7 7 18 0.2376 -0.0395
7 7 19 0.0139 0.0529
7 7 20 -0.5368 0.1447
7 7 21 -0.1645 0.0732
7 7 22 0.0073 0.2272
7 8 0 0.8547 0.0081
7 8 1 4.8073 -0.0003
7 8 2 1.4284 0.0114
7 8 3 4.6219 -0.0103
7 8 4 1.4551 0.0040
7 8 5 3.0369 -0.0031
7 8 6 0.5325 0.0163
7 8 7 0.3728 0.0112
7 8 8 0.3957 0.0083
7 8 9 -2.1794 0.0152
7 8 10 -0.0692 -0.0206
7 8 11 -2.3490 -0.0091
7 8 12 0.1967 -0.0193
7 8 13 -1.2028 -0.0085
7 8 14 1.1410 -0.0155
7 8 15 -0.5868 -0.0321
7 8 16 0.4201 0.0126
7 8 17 0.1805 -0.0311
7 8 18 -0.4744 0.0255
7 8 19 0.4871 0.0996
7 8 20 -0.0628 -0.1027
7 8 21 -0.0980 0.1143
7 9 0 3.0478 -0.0323
7 9 1 2.2633 0.0310
7 9 2 4.0664 -0.0026
7 9 3 -0.7711 -0.0219
7 9 4 3.0827 0.0326
7 9 5 -1.3022 -0.0206
7 9 6 2.0879 0.0143
7 9 7 -1.5704 0.0359
7 9 8 0.5918 0.0119
7 9 9 -2.2127 0.0307
7 9 10 -1.0291 0.0074
7 9 11 -1.2732 0.0129
7 9 12 -0.8352 -0.0102
7 9 13 -0.3689 0.0263
7 9 14 0.0085 0.0023
7 9 15 0.4081 0.0346
7 9 16 0.5394 0.0131
7 9 17 2.2060 -0.0206
7 9 18 0.2323 0.0223
7 9 19 1.8053 -0.1262
7 9 20 -0.5127 0.0033
7 9 21 -0.1503 -0.1970
7 10 0 0.8471 0.0046
7 10 1 -1.1506 -0.0189
7 10 2 -0.7795 0.0164
7 10 3 -0.6508 -0.0191
7 10 4 -2.1104 0.0054
7 10 5 0.1436 0.0133
7 10 6 -2.7676 -0.0062
7 10 7 -0.4468 0.0207
7 10 8 -1.7139 -0.0146
7 10 9 -0.3872 0.0053
7 10 10 -1.2592 -0.0216
7 10 11 0.9329 0.0156
7 10 12 -1.4802 0.0034
7 10 13 0.4938 0.0429
7 10 14 -0.6091 0.0251
7 10 15 -0.1282 0.0331
7 10 16 0.5386 0.0147
7 10 17 0.1772 0.0413
7 10 18 0.4734 -0.0498
7 10 19 -0.1309 0.0530
7 10 20 -0.2054 -0.1484
7 11 0 -1.8057 -0.0288
7 11 1 0.6543 -0.0147
7 11 2 -1.0466 0.0063
7 11 3 -0.4414 -0.0435
7 11 4 -0.9403 0.0259
7 11 5 -1.1589 -0.0040
7 11 6 -1.2851 -0.0028
7 11 7 -1.6020 0.0116
7 11 8 -0.8346 -0.0125
7 11 9 -1.3597 -0.0056
7 11 10 0.2051 -0.0202
7 11 11 -0.6676 0.0393
7 11 12 0.5361 -0.0094
7 11 13 -0.5577 0.0080
7 11 14 0.1046 0.0315
7 11 15 -0.8915 -0.0346
7 11 16 -0.4817 0.0181
7 11 17 0.0499 -0.0212
7 11 18 -1.4710 -0.0027
7 11 19 1.2057 -0.0493
7 12 0 -0.7002 -0.0114
7 12 1 -0.0869 -0.0156
7 12 2 -0.5516 -0.0224
7 12 3 -1.1486 0.0134
7 12 4 -0.6844 -0.0436
7 12 5 -1.1092 0.0183
7 12 6 -0.8281 0.0014
7 12 7 0.1776 0.0010
7 12 8 -0.4189 0.0067
7 12 9 1.3222 -0.0022
7 12 10 0.0168 -0.0301
7 12 11 1.5462 -0.0145
7 12 12 0.6148 0.0097
7 12 13 -0.9917 -0.0427
7 12 14 0.6961 0.0436
7 12 15 -2.7935 -0.0510
7 12 16 -0.4583 -0.0160
7 12 17 -1.2992 -0.0217
7 12 18 -0.8490 -0.1037
7 13 0 -0.2204 -0.0016
7 13 1 0.3523 0.0163
7 13 2 0.4702 -0.0094
7 13 3 0.7188 -0.0295
7 13 4 1.9252 0.0087
7 13 5 0.3190 0.0011
7 13 6 1.7643 0.0018
7 13 7 -0.0510 0.0330
7 13 8 0.9035 0.0017
7 13 9 -0.0726 -0.0051
7 13 10 1.5746 0.0297
7 13 11 -0.4902 -0.0265
7 13 12 1.9352 -0.0163
7 13 13 0.2125 -0.0703
7 13 14 0.9047 -0.0376
7 13 15 1.5195 0.0676
7 13 16 0.5621 -0.0009
7 13 17 1.1490 0.2376
7 14 0 -0.3399 0.0049
7 14 1 1.0950 0.0200
7 14 2 0.2167 -0.0120
7 14 3 0.8660 -0.0037
7 14 4 0.5706 -0.0096
7 14 5 1.2913 0.0096
7 14 6 0.5243 0.0072
7 14 7 1.8189 0.0205
7 14 8 0.0337 -0.0200
7 14 9 0.8714 0.0255
7 14 10 -1.0219 -0.0034
7 14 11 1.3032 -0.0071
7 14 12 -2.5344 0.0606
7 14 13 1.9180 -0.0084
7 14 14 -2.2450 0.0681
7 14 15 0.7481 0.0160
7 15 0 0.2109 0.0103
7 15 1 -0.1338 0.0209
7 15 2 -0.0501 -0.0131
7 15 3 -0.9230 -0.0013
7 15 4 -0.2230 0.0385
7 15 5 -1.1601 -0.0096
7 15 6 -0.1174 0.0255
7 15 7 -0.9416 0.0046
7 15 8 0.5338 0.0073
7 15 9 -1.3438 0.0128
7 15 10 0.2867 -0.0051
7 15 11 -1.8937 -0.0010
7 15 12 -0.6677 -0.2587
7 15 13 -1.3432 -0.0759
7 15 14 -0.5537 -0.3515
7 16 0 -0.2429 0.0006
7 16 1 0.1541 0.0497
7 16 2 0.2950 -0.0165
7 16 3 0.1684 -0.0474
7 16 4 -0.1852 -0.0047
7 16 5 0.4264 -0.0382
7 16 6 -0.7031 -0.0325
7 16 7 -1.0489 0.0204
7 16 8 -0.9746 -0.0206
7 16 9 -2.3246 0.0457
7 16 10 0.6095 0.0463
7 16 11 -0.3690 -0.0118
7 16 12 1.6760 0.0788
7 17 0 -0.5995 0.0112
7 17 1 -0.3579 -0.0432
7 17 2 -0.9103 -0.0309
7 17 3 0.7199 0.0261
7 17 4 -0.6178 -0.0071
7 17 5 0.8268 -0.0266
7 17 6 -1.2881 -0.0266
7 17 7 0.6263 -0.1998
7 17 8 -0.9492 -0.0095
7 17 9 0.2599 -0.2232
7 18 0 0.5344 0.0360
7 18 1 1.1299 -0.0341
7 18 2 0.9366 -0.0592
7 18 3 -1.1628 -0.0495
7 18 4 0.5936 -0.0864
7 18 5 -0.6749 -0.0876
8 0 0 -4.2779 -0.0587
8 0 2 4.6604 -0.0336
8 0 4 10.6325 0.0018
8 0 6 13.1853 -0.0029
8 0 8 13.3448 0.0024
8 0 10 8.6409 0.0053
8 0 12 1.5769 0.0017
8 0 14 -1.7828 -0.0068
8 0 16 -2.3879 -0.0050
8 0 18 -1.6940 -0.0184
8 0 20 1.2194 -0.0118
8 0 22 1.4556 0.2021
8 1 0 14.4891 -0.0508
8 1 1 -15.3586 -0.0191
8 1 2 18.1715 -0.0460
8 1 3 -5.9642 -0.0667
8 1 4 15.2783 -0.0163
8 1 5 1.9885 -0.0247
8 1 6 9.4329 0.0020
8 1 7 5.4169 0.0274
8 1 8 4.6334 0.0011
8 1 9 5.8430 0.0213
8 1 10 1.0285 0.0123
8 1 11 4.8708 0.0149
8 1 12 -0.3248 0.0044
8 1 13 2.8884 0.0127
8 1 14 -0.1435 0.0041
8 1 15 0.6140 0.0224
8 1 16 0.0897 0.0231
8 1 17 0.1505 0.0326
8 1 18 1.4143 -0.0319
8 1 19 1.8245 0.0001
8 1 20 2.0759 -0.0235
8 1 21 1.7055 -0.0193
8 1 22 1.1172 0.0270
8 1 23 -0.0957 -0.0101
8 2 0 5.2893 -0.0012
8 2 1 0.5410 0.0123
8 2 2 5.5724 -0.0064
8 2 3 1.5551 -0.0250
8 2 4 5.0854 0.0069
8 2 5 3.3134 -0.0325
8 2 6 3.8699 0.0095
8 2 7 3.6849 0.0091
8 2 8 2.1494 0.0034
8 2 9 0.8562 0.0081
8 2 10 0.3741 -0.0088
8 2 11 -0.8575 0.0097
8 2 12 -0.3804 -0.0195
8 2 13 -0.6438 0.0113
8 2 14 0.3339 -0.0108
8 2 15 -0.7294 -0.0077
8 2 16 0.5314 -0.0020
8 2 17 0.0910 0.0154
8 2 18 -0.2783 0.0105
8 2 19 0.8991 0.0101
8 2 20 0.7759 0.0505
8 2 21 0.0967 0.0350
8 2 22 1.8640 0.0617
8 2 23 0.0818 0.0666
8 3 0 3.9138 0.0325
8 3 1 3.2968 0.0016
8 3 2 6.6763 0.0404
8 3 3 3.3922 0.0079
8 3 4 2.7832 0.0150
8 3 5 3.1542 -0.0051
8 3 6 -1.2032 -0.0166
8 3 7 1.8261 -0.0046
8 3 8 -1.6004 -0.0146
8 3 9 0.4587 -0.0013
8 3 10 -2.8196 0.0200
8 3 11 0.5806 0.0030
8 3 12 -3.0585 -0.0104
8 3 13 0.1440 -0.0053
8 3 14 -0.4610 -0.0355
8 3 15 0.3709 0.0038
8 3 16 1.2153 0.0119
8 3 17 2.4094 0.0078
8 3 18 1.7666 0.0359
8 3 19 2.5488 0.0190
8 3 20 0.6401 0.0584
8 3 21 0.4883 0.0929
8 3 22 -0.6446 0.0387
8 3 23 -0.8828 0.1042
8 4 0 1.2380 0.0168
8 4 1 0.4854 0.0292
8 4 2 -2.4234 0.0285
8 4 3 -0.3906 0.0168
8 4 4 -5.5841 0.0149
8 4 5 -3.0051 0.0001
8 4 6 -4.9832 -0.0114
8 4 7 -5.1276 -0.0033
8 4 8 -3.1014 0.0093
8 4 9 -5.4054 -0.0081
8 4 10 -0.9646 0.0254
8 4 11 -4.4876 0.0096
8 4 12 0.8566 0.0094
8 4 13 -3.5285 0.0024
8 4 14 1.5016 0.0153
8 4 15 -1.7841 -0.0150
8 4 16 2.4137 -0.0053
8 4 17 0.7671 0.0290
8 4 18 2.1079 -0.0015
8 4 19 1.8397 0.0449
8 4 20 0.2043 0.0443
8 4 21 0.4974 -0.0187
8 4 22 -0.6234 -0.0063
8 4 23 -0.8126 -0.0904
8 5 0 0.1893 0.0055
8 5 1 -1.2174 -0.0553
8 5 2 1.1853 0.0195
8 5 3 -4.5637 -0.0068
8 5 4 1.9669 0.0136
8 5 5 -4.7845 0.0187
8 5 6 1.5856 0.0082
8 5 7 -3.7715 -0.0027
8 5 8 1.8501 -0.0083
8 5 9 -2.6417 0.0058
8 5 10 2.4791 0.0021
8 5 11 1.0223 0.0215
8 5 12 2.0031 0.0008
8 5 13 3.8071 -0.0155
8 5 14 1.5614 -0.0090
8 5 15 3.8854 -0.0341
8 5 16 2.0706 0.0200
8 5 17 3.4473 0.0203
8 5 18 2.7323 0.0468
8 5 19 1.8770 0.0603
8 5 20 1.3403 0.0230
8 5 21 0.7429 0.0579
8 5 22 -0.4435 -0.0350
8 6 0 2.6817 0.0085
8 6 1 -0.6479 -0.0240
8 6 2 1.1220 -0.0159
8 6 3 0.5948 0.0043
8 6 4 -0.6180 -0.0192
8 6 5 1.5651 0.0010
8 6 6 -0.5512 -0.0097
8 6 7 2.4408 -0.0022
8 6 8 0.0108 0.0218
8 6 9 3.7845 0.0061
8 6 10 1.1039 0.0050
8 6 11 3.4045 0.0141
8 6 12 1.7248 -0.0137
8 6 13 1.8680 0.0090
8 6 14 1.7777 0.0498
8 6 15 1.4249 0.0023
8 6 16 2.3329 0.0540
8 6 17 -0.3491 -0.0061
8 6 18 1.4604 0.0526
8 6 19 -2.2392 -0.0272
8 6 20 0.6099 0.0988
8 6 21 -1.0802 0.0430
8 6 22 1.5313 0.0301
8 7 0 -0.1181 0.0029
8 7 1 2.5594 -0.0282
8 7 2 -1.3668 -0.0093
8 7 3 1.1236 -0.0106
8 7 4 -0.4361 -0.0438
8 7 5 -0.8671 0.0014
8 7 6 -0.1383 -0.0015
8 7 7 -1.0499 -0.0017
8 7 8 0.6850 0.0153
8 7 9 -1.1596 0.0002
8 7 10 2.5194 -0.0029
8 7 11 -1.0219 0.0113
8 7 12 2.1290 -0.0077
8 7 13 -0.1029 0.0340
8 7 14 0.3324 -0.0055
8 7 15 0.1101 0.0362
8 7 16 -0.5056 0.0590
8 7 17 -0.3351 0.0296
8 7 18 0.0278 0.0500
8 7 19 -0.4450 -0.0152
8 7 20 0.5562 -0.1948
8 7 21 -0.4934 -0.0599
8 7 22 -0.1939 -0.3405
8 8 0 -1.4067 0.0076
8 8 1 -3.4796 0.0128
8 8 2 -1.5190 -0.0212
8 8 3 -4.0513 0.0134
8 8 4 -1.2933 -0.0153
8 8 5 -3.0856 -0.0079
8 8 6 -0.4209 -0.0046
8 8 7 -0.8980 0.0003
8 8 8 -0.4137 0.0168
8 8 9 1.6130 0.0136
8 8 10 -0.1237 0.0483
8 8 11 2.3079 0.0209
8 8 12 -0.3626 0.0377
8 8 13 1.2907 0.0181
8 8 14 -1.1417 0.0351
8 8 15 0.6037 0.0568
8 8 16 -0.5829 0.0196
8 8 17 -0.2377 0.0734
8 8 18 0.0230 -0.0082
8 8 19 -0.8568 -0.0942
8 8 20 0.0087 0.0532
8 8 21 -0.3911 -0.2117
8 9 0 -2.3227 0.0326
8 9 1 -3.5701 -0.0223
8 9 2 -3.6639 0.0026
8 9 3 -0.7699 0.0083
8 9 4 -2.8935 -0.0235
8 9 5 -0.0761 0.0088
8 9 6 -2.2074 -0.0137
8 9 7 0.8525 -0.0340
8 9 8 -1.1256 -0.0155
8 9 9 2.0423 -0.0166
8 9 10 0.6217 0.0001
8 9 11 1.3725 0.0088
8 9 12 0.5025 0.0209
8 9 13 0.3665 0.0055
8 9 14 -0.1710 0.0077
8 9 15 -0.3000 -0.0029
8 9 16 -0.1377 0.0136
8 9 17 -1.6885 0.0284
8 9 18 0.1410 0.0130
8 9 19 -1.5799 0.1100
8 9 20 0.4735 -0.0062
8 10 0 -1.9647 0.0022
8 10 1 0.9081 0.0165
8 10 2 -0.8549 -0.0140
8 10 3 0.5442 0.0094
8 10 4 0.5369 -0.0024
8 10 5 -0.2451 -0.0223
8 10 6 1.4574 0.0019
8 10 7 0.0769 -0.0218
8 10 8 1.0291 0.0018
8 10 9 0.5871 0.0045
8 10 10 1.1822 0.0179
8 10 11 -0.0742 0.0163
8 10 12 1.4598 -0.0115
8 10 13 -0.0383 -0.0166
8 10 14 0.6298 -0.0339
8 10 15 0.2507 -0.0385
8 10 16 -0.4335 -0.0139
8 10 17 -0.1561 -0.0190
8 10 18 -0.9884 0.0592
8 10 19 0.1514 -0.0075
8 11 0 1.3692 0.0200
8 11 1 -1.3740 0.0126
8 11 2 0.7512 -0.0126
8 11 3 -0.2037 0.0386
8 11 4 0.8791 -0.0291
8 11 5 0.5264 0.0013
8 11 6 1.5294 -0.0002
8 11 7 1.3419 -0.0127
8 11 8 1.2217 -0.0014
8 11 9 1.3912 0.0181
8 11 10 0.2193 -0.0031
8 11 11 0.5723 -0.0336
8 11 12 -0.5395 -0.0035
8 11 13 0.3498 -0.0255
8 11 14 -0.1597 -0.0329
8 11 15 0.6435 0.0029
8 11 16 0.3589 -0.0046
8 11 17 -0.2149 -0.0305
8 11 18 0.7511 0.0085
8 11 19 -1.2230 0.0153
8 12 0 0.2451 0.0200
8 12 1 0.2854 0.0208
8 12 2 0.1518 -0.0007
8 12 3 1.2196 -0.0310
8 12 4 0.5075 0.0285
8 12 5 0.9155 -0.0462
8 12 6 0.7178 -0.0138
8 12 7 -0.0959 -0.0096
8 12 8 0.4512 -0.0125
8 12 9 -0.6576 0.0033
8 12 10 -0.0303 0.0638
8 12 11 -1.2933 0.0232
8 12 12 -0.6786 0.0079
8 12 13 0.4718 0.0460
8 12 14 -0.6024 -0.0056
8 12 15 2.7757 -0.0013
8 12 16 0.4986 0.0961
8 12 17 1.6753 -0.0299
8 12 18 0.6281 0.1280
8 13 0 0.3251 -0.0037
8 13 1 -0.0782 -0.0081
8 13 2 -0.3073 0.0151
8 13 3 -0.4121 0.0320
8 13 4 -1.5162 -0.0115
8 13 5 0.0844 0.0073
8 13 6 -1.2149 -0.0156
8 13 7 0.4286 -0.0482
8 13 8 -0.6412 0.0083
8 13 9 -0.0026 0.0075
8 13 10 -1.6309 -0.0207
8 13 11 0.0936 0.0565
8 13 12 -2.6096 0.0273
8 13 13 0.1320 0.0721
8 13 14 -1.5499 0.0765
8 13 15 -0.7259 -0.0651
8 13 16 -0.4159 0.0380
8 14 0 0.4602 0.0025
8 14 1 -0.6973 -0.0381
8 14 2 -0.3038 0.0112
8 14 3 -0.4917 0.0152
8 14 4 -1.1010 0.0288
8 14 5 -1.2096 -0.0045
8 14 6 -1.3997 0.0100
8 14 7 -1.9383 -0.0335
8 14 8 -0.6876 0.0100
8 14 9 -1.0366 -0.0193
8 14 10 0.4223 0.0055
8 14 11 -1.3676 0.0233
8 14 12 2.1038 -0.0549
8 14 13 -2.0536 0.0752
8 14 14 2.3092 -0.0154
8 14 15 -0.9834 0.0558
8 15 0 -0.4274 -0.0029
8 15 1 -0.1609 -0.0075
8 15 2 -0.1762 -0.0033
8 15 3 0.7139 0.0050
8 15 4 0.3141 -0.0297
8 15 5 0.9952 0.0041
8 15 6 0.1922 0.0009
8 15 7 0.4100 0.0090
8 15 8 -0.6337 0.0085
8 15 9 0.8058 0.0375
8 15 10 0.0696 -0.0793
8 15 11 1.6535 0.0276
8 15 12 1.2456 0.1300
8 15 13 1.1545 0.0257
8 16 0 0.5794 0.0035
8 16 1 -0.3142 -0.0559
8 16 2 -0.0576 0.0319
8 16 3 -0.0415 0.0880
8 16 4 0.3311 0.0029
8 16 5 -0.3026 0.0492
8 16 6 0.3941 0.0091
8 16 7 0.8683 -0.0520
8 16 8 0.6142 0.0290
8 16 9 2.0607 -0.0503
8 16 10 -0.6377 0.0154
8 16 11 0.4104 0.0043
8 17 0 0.5493 -0.0078
8 17 1 0.0782 0.0544
8 17 2 0.3431 0.0227
8 17 3 -0.7856 -0.0169
8 17 4 0.0441 0.0042
8 17 5 -0.2935 -0.0340
8 17 6 0.7128 0.0526
8 17 7 -0.0641 0.1510
8 17 8 0.9587 0.0910
8 18 0 -0.2758 -0.0425
8 18 1 -1.0072 0.0623
8 18 2 -0.2815 0.1387
8 18 3 1.0993 0.0802
8 18 4 -0.4740 0.1589
9 0 0 6.5586 -0.0287
9 0 2 2.3322 -0.0240
9 0 4 -3.0218 -0.0128
9 0 6 -7.7991 -0.0017
9 0 8 -10.2646 -0.0085
9 0 10 -7.4911 -0.0026
9 0 12 -2.4227 0.0025
9 0 14 0.4081 0.0030
9 0 16 2.2419 -0.0098
9 0 18 2.9563 -0.0147
9 0 20 0.4857 -0.0168
9 0 22 -0.7322 -0.1675
9 1 0 -11.2896 0.0417
9 1 1 15.0320 -0.0105
9 1 2 -15.9858 0.0314
9 1 3 6.4068 0.0439
9 1 4 -14.2268 0.0029
9 1 5 0.5010 -0.0015
9 1 6 -9.6101 -0.0060
9 1 7 -2.3021 -0.0518
9 1 8 -5.8854 -0.0291
9 1 9 -4.5017 -0.0291
9 1 10 -2.3110 -0.0214
9 1 11 -4.8491 -0.0081
9 1 12 -0.0692 0.0048
9 1 13 -2.9654 -0.0019
9 1 14 0.4642 -0.0124
9 1 15 -0.7812 -0.0189
9 1 16 0.3364 -0.0061
9 1 17 -0.4750 -0.0402
9 1 18 -1.0718 0.0367
9 1 19 -1.8111 -0.0131
9 1 20 -1.8554 -0.0077
9 1 21 -1.4467 -0.0111
9 1 22 -0.8506 -0.0615
9 1 23 0.3423 -0.0405
9 2 0 -4.4523 -0.0036
9 2 1 2.7366 0.0060
9 2 2 -5.1929 -0.0094
9 2 3 -1.0020 0.0298
9 2 4 -5.1237 -0.0195
9 2 5 -4.8868 0.0049
9 2 6 -3.4891 -0.0144
9 2 7 -4.9747 -0.0162
9 2 8 -1.4051 0.0020
9 2 9 -1.5162 0.0026
9 2 10 0.1373 0.0171
9 2 11 0.0776 -0.0239
9 2 12 0.3188 0.0087
9 2 13 0.0056 -0.0323
9 2 14 -0.2615 0.0052
9 2 15 0.7066 0.0050
9 2 16 -0.0047 0.0075
9 2 17 0.5192 -0.0185
9 2 18 0.5208 -0.0194
9 2 19 -0.5586 0.0039
9 2 20 -0.7868 -0.0771
9 2 21 -0.3376 -0.0399
9 2 22 -1.9605 -0.0784
9 2 23 0.0585 -0.1280
9 3 0 -2.0870 -0.0110
9 3 1 -2.8493 0.0002
9 3 2 -5.3095 -0.0144
9 3 3 -3.0342 -0.0021
9 3 4 -2.9477 0.0140
9 3 5 -2.9425 0.0085
9 3 6 -0.1914 0.0341
9 3 7 -1.9989 0.0054
9 3 8 0.3359 0.0093
9 3 9 -0.7611 0.0028
9 3 10 2.5365 -0.0253
9 3 11 -0.3261 -0.0125
9 3 12 3.3083 -0.0010
9 3 13 0.2729 -0.0003
9 3 14 0.8686 0.0029
9 3 15 -0.1715 0.0034
9 3 16 -0.7503 -0.0341
9 3 17 -2.1782 0.0037
9 3 18 -1.5331 -0.0379
9 3 19 -2.0107 0.0059
9 3 20 -1.0109 -0.0564
9 3 21 0.4146 -0.0989
9 3 22 0.3146 -0.0496
9 3 23 1.7050 -0.1518
9 4 0 -0.2840 -0.0155
9 4 1 -1.4157 -0.0020
9 4 2 2.4220 -0.0254
9 4 3 -1.4011 0.0071
9 4 4 5.5529 -0.0222
9 4 5 1.1339 0.0035
9 4 6 5.5736 -0.0005
9 4 7 3.8497 -0.0025
9 4 8 3.9524 -0.0155
9 4 9 4.3738 0.0151
9 4 10 2.1062 -0.0270
9 4 11 3.8272 -0.0007
9 4 12 0.1914 -0.0014
9 4 13 3.6963 0.0005
9 4 14 -0.8543 0.0020
9 4 15 2.2843 0.0084
9 4 16 -1.9192 0.0120
9 4 17 -0.1553 -0.0365
9 4 18 -2.1240 0.0200
9 4 19 -1.2906 -0.0276
9 4 20 -0.2337 -0.0236
9 4 21 -0.3637 0.0270
9 4 22 1.1923 -0.0025
9 4 23 1.0098 0.0766
9 5 0 0.5700 -0.0071
9 5 1 0.2773 0.0341
9 5 2 0.0676 -0.0145
9 5 3 3.6371 -0.0048
9 5 4 -0.8552 -0.0018
9 5 5 5.1419 -0.0294
9 5 6 -0.9413 0.0089
9 5 7 4.9662 0.0083
9 5 8 -1.6154 0.0169
9 5 9 3.9236 0.0198
9 5 10 -2.7257 -0.0046
9 5 11 0.3614 -0.0094
9 5 12 -2.4964 -0.0011
9 5 13 -2.5312 0.0096
9 5 14 -1.5470 0.0061
9 5 15 -2.9977 0.0223
9 5 16 -2.3363 -0.0127
9 5 17 -3.3413 -0.0062
9 5 18 -3.7597 -0.0157
9 5 19 -2.3877 -0.0174
9 5 20 -1.7888 -0.0178
9 5 21 -0.7050 -0.0238
9 5 22 0.9068 0.0046
9 6 0 -2.3069 -0.0031
9 6 1 1.0364 0.0240
9 6 2 -1.6795 0.0229
9 6 3 0.1094 -0.0148
9 6 4 -0.1247 0.0102
9 6 5 -0.7952 -0.0174
9 6 6 0.2725 -0.0075
9 6 7 -1.7078 -0.0151
9 6 8 0.0718 -0.0204
9 6 9 -3.3047 -0.0052
9 6 10 -0.3221 0.0025
9 6 11 -3.5920 0.0023
9 6 12 -0.6136 0.0288
9 6 13 -2.4483 0.0026
9 6 14 -1.1522 -0.0138
9 6 15 -2.0016 0.0074
9 6 16 -2.0714 -0.0049
9 6 17 -0.0887 0.0011
9 6 18 -1.4172 -0.0157
9 6 19 2.0701 -0.0074
9 6 20 -0.6880 -0.1261
9 6 21 0.8823 -0.0203
9 6 22 -1.5658 -0.0850
9 7 0 -1.1365 0.0107
9 7 1 -1.8558 0.0186
9 7 2 0.6665 0.0179
9 7 3 -1.2971 0.0110
9 7 4 0.3321 0.0257
9 7 5 0.4212 -0.0082
9 7 6 0.5924 -0.0123
9 7 7 0.8253 -0.0089
9 7 8 0.1830 -0.0192
9 7 9 1.5459 -0.0029
9 7 10 -2.0778 -0.0076
9 7 11 1.8100 -0.0149
9 7 12 -2.5772 0.0103
9 7 13 0.7688 -0.0303
9 7 14 -0.7912 0.0246
9 7 15 0.1697 -0.0206
9 7 16 0.1704 -0.0327
9 7 17 0.3516 -0.0257
9 7 18 -0.4455 -0.0385
9 7 19 0.7310 -0.0325
9 7 20 -0.6371 0.1830
9 7 21 0.8751 0.0001
9 8 0 1.7864 -0.0216
9 8 1 2.0819 -0.0160
9 8 2 1.6739 0.0167
9 8 3 3.1511 -0.0039
9 8 4 1.2088 0.0142
9 8 5 2.6562 0.0144
9 8 6 0.5398 -0.0096
9 8 7 1.1737 -0.0167
9 8 8 0.6966 -0.0302
9 8 9 -0.7381 -0.0331
9 8 10 0.4542 -0.0532
9 8 11 -1.8778 -0.0243
9 8 12 0.4785 -0.0297
9 8 13 -1.3224 -0.0099
9 8 14 1.1040 -0.0315
9 8 15 -0.5957 -0.0435
9 8 16 0.8657 -0.0366
9 8 17 0.2659 -0.0883
9 8 18 0.5759 -0.0004
9 8 19 0.9949 0.0558
9 8 20 0.1807 -0.0034
9 8 21 0.6061 0.2447
9 9 0 1.7747 -0.0217
9 9 1 4.2326 0.0011
9 9 2 3.2237 0.0005
9 9 3 1.9594 0.0046
9 9 4 2.5802 0.0094
9 9 5 1.2542 0.0080
9 9 6 2.0494 0.0020
9 9 7 -0.0539 0.0199
9 9 8 1.6216 0.0088
9 9 9 -1.4418 -0.0134
9 9 10 0.0750 -0.0099
9 9 11 -1.0508 -0.0290
9 9 12 -0.2030 -0.0283
9 9 13 -0.0410 -0.0259
9 9 14 0.0482 -0.0173
9 9 15 0.4084 -0.0257
9 9 16 -0.3976 -0.0374
9 9 17 0.9492 -0.0283
9 9 18 -0.5355 -0.0553
9 9 19 0.9232 -0.0671
9 9 20 -0.4651 -0.0179
9 10 0 2.7139 -0.0099
9 10 1 -0.8535 -0.0129
9 10 2 2.2247 0.0048
9 10 3 -0.4195 0.0058
9 10 4 0.7665 -0.0026
9 10 5 0.3921 0.0260
9 10 6 -0.2556 0.0069
9 10 7 0.2619 0.0085
9 10 8 -0.3494 0.0189
9 10 9 -0.7582 -0.0174
9 10 10 -1.0585 -0.0160
9 10 11 -0.9446 -0.0425
9 10 12 -1.2651 0.0102
9 10 13 -0.4855 -0.0169
9 10 14 -0.4992 0.0267
9 10 15 -0.2156 0.0219
9 10 16 0.0829 -0.0125
9 10 17 0.0953 -0.0329
9 10 18 0.7984 -0.0748
9 10 19 -0.2156 -0.0826
9 11 0 -0.9606 -0.0076
9 11 1 2.0689 -0.0044
9 11 2 -0.5002 0.0043
9 11 3 1.0052 -0.0143
9 11 4 -0.7813 0.0170
9 11 5 0.3087 0.0066
9 11 6 -1.6109 -0.0021
9 11 7 -0.5729 0.0122
9 11 8 -1.3337 0.0140
9 11 9 -1.0382 -0.0257
9 11 10 -0.7347 0.0346
9 11 11 -0.6339 0.0156
9 11 12 0.1046 0.0208
9 11 13 -0.2847 0.0298
9 11 14 0.1597 0.0235
9 11 15 -0.3368 0.0221
9 11 16 -0.0827 -0.0060
9 11 17 0.1460 0.0732
9 11 18 0.0675 -0.0193
9 12 0 0.2138 -0.0218
9 12 1 -0.3835 -0.0206
9 12 2 0.2905 0.0275
9 12 3 -1.0757 0.0346
9 12 4 -0.2899 -0.0020
9 12 5 -0.4458 0.0513
9 12 6 -0.4953 0.0267
9 12 7 0.0661 0.0043
9 12 8 -0.4879 0.0340
9 12 9 -0.1919 -0.0066
9 12 10 -0.2410 -0.0674
9 12 11 0.6737 -0.0117
9 12 12 0.5808 -0.0111
9 12 13 0.1506 -0.0188
9 12 14 0.4736 -0.0203
9 12 15 -2.0970 0.0876
9 12 16 -0.5655 -0.1624
9 12 17 -1.6354 0.1374
9 13 0 -0.2877 0.0075
9 13 1 -0.2566 -0.0079
9 13 2 -0.1135 -0.0149
9 13 3 -0.0676 -0.0201
9 13 4 0.6703 0.0138
9 13 5 -0.5447 -0.0095
9 13 6 0.4803 0.0284
9 13 7 -0.6597 0.0484
9 13 8 0.4551 -0.0220
9 13 9 -0.0682 0.0043
9 13 10 1.6497 0.0040
9 13 11 0.1133 -0.0494
9 13 12 3.0401 -0.0206
9 13 13 -0.2099 -0.0161
9 13 14 2.0628 -0.0976
9 13 15 0.1092 0.1145
9 13 16 0.2314 -0.0764
9 14 0 -0.3968 -0.0024
9 14 1 0.0745 0.0354
9 14 2 0.5089 -0.0147
9 14 3 0.0099 -0.0233
9 14 4 1.6640 -0.0338
9 14 5 1.0063 -0.0089
9 14 6 2.0916 -0.0098
9 14 7 1.8435 0.0317
9 14 8 1.1753 0.0105
9 14 9 1.2764 0.0013
9 14 10 0.2476 -0.0251
9 14 11 1.6013 -0.0300
9 14 12 -1.2069 -0.0083
9 14 13 2.0036 -0.1075
9 14 14 -1.9699 -0.0817
9 14 15 0.8897 -0.1172
9 15 0 0.5670 -0.0087
9 15 1 0.4098 -0.0058
9 15 2 0.4376 0.0204
9 15 3 -0.6120 -0.0109
9 15 4 -0.1963 -0.0049
9 15 5 -1.0143 0.0028
9 15 6 -0.2618 -0.0580
9 15 7 0.0970 -0.0107
9 15 8 0.4726 -0.0217
9 15 9 -0.1585 -0.0686
9 15 10 -0.4254 0.1796
9 15 11 -1.3187 -0.0583
9 15 12 -1.6134 0.0692
9 15 13 -0.8955 0.0019
9 16 0 -0.9967 -0.0020
9 16 1 0.3644 0.0424
9 16 2 -0.3416 -0.0287
9 16 3 -0.1413 -0.0952
9 16 4 -0.5836 -0.0040
9 16 5 0.1096 -0.0373
9 16 6 -0.2874 0.0108
9 16 7 -0.4485 0.0560
9 16 8 -0.3326 -0.0145
9 16 9 -1.3513 -0.0112
9 16 10 0.5381 -0.0502
9 16 11 -0.3798 -0.0211
9 17 0 -0.4751 0.0043
9 17 1 -0.1205 -0.0538
9 17 2 0.1245 -0.0001
9 17 3 0.2329 0.0032
9 17 4 0.3042 0.0018
9 17 5 -0.9036 0.1146
9 17 6 -0.2477 -0.0709
9 17 7 -0.7092 -0.0192
9 17 8 -0.8708 -0.1531
9 18 0 -0.0858 0.0390
9 18 1 0.8726 -0.0866
9 18 2 -0.5089 -0.1795
9 18 3 -0.8522 -0.0981
10 0 0 -9.1662 0.0615
10 0 2 -8.7100 0.0458
10 0 4 -3.4208 0.0090
10 0 6 2.6958 0.0042
10 0 8 6.5269 0.0103
10 0 10 6.0614 -0.0032
10 0 12 3.3181 -0.0021
10 0 14 1.0844 0.0027
10 0 16 -1.6342 0.0218
10 0 18 -3.6063 0.0363
10 0 20 -1.9004 0.0158
10 0 22 0.0133 0.0832
10 1 0 8.0182 -0.0107
10 1 1 -13.9959 0.0221
10 1 2 12.3762 -0.0091
10 1 3 -7.5382 -0.0144
10 1 4 11.7116 0.0079
10 1 5 -3.7945 0.0142
10 1 6 9.0256 0.0121
10 1 7 -1.0382 0.0560
10 1 8 6.6313 0.0462
10 1 9 2.9295 0.0300
10 1 10 3.1668 0.0169
10 1 11 4.2268 -0.0064
10 1 12 0.4517 -0.0216
10 1 13 2.7203 -0.0194
10 1 14 -0.4525 0.0107
10 1 15 1.1936 0.0011
10 1 16 -0.4163 -0.0164
10 1 17 1.0310 0.0252
10 1 18 0.8338 -0.0332
10 1 19 1.8179 0.0059
10 1 20 1.4790 0.0250
10 1 21 0.9796 0.0505
10 1 22 0.4661 0.0611
10 1 23 -0.8014 0.1196
10 2 0 3.9308 0.0007
10 2 1 -4.7645 -0.0223
10 2 2 4.5788 0.0210
10 2 3 0.8010 -0.0178
10 2 4 4.4176 0.0238
10 2 5 5.3787 0.0316
10 2 6 2.3733 0.0091
10 2 7 5.2565 0.0191
10 2 8 0.4649 -0.0060
10 2 9 2.0914 -0.0184
10 2 10 -0.2546 -0.0220
10 2 11 0.7964 0.0202
10 2 12 -0.2409 0.0049
10 2 13 0.6087 0.0288
10 2 14 -0.1589 0.0024
10 2 15 -0.6354 -0.0073
10 2 16 -0.5079 -0.0201
10 2 17 -1.0667 0.0157
10 2 18 -0.5365 0.0139
10 2 19 0.0908 -0.0340
10 2 20 0.8566 0.0656
10 2 21 0.5134 0.0222
10 2 22 1.9468 0.0543
10 2 23 0.0320 0.1725
10 3 0 1.2301 -0.0096
10 3 1 1.9768 0.0007
10 3 2 4.5757 -0.0160
10 3 3 2.6204 0.0028
10 3 4 3.7172 -0.0419
10 3 5 2.9323 -0.0044
10 3 6 2.0713 -0.0349
10 3 7 2.2325 -0.0032
10 3 8 1.0566 0.0021
10 3 9 0.9735 -0.0099
10 3 10 -2.0805 0.0220
10 3 11 -0.0231 0.0126
10 3 12 -3.1466 0.0103
10 3 13 -0.7065 0.0079
10 3 14 -1.1753 0.0223
10 3 15 -0.0164 -0.0081
10 3 16 0.0769 0.0367
10 3 17 1.7605 -0.0156
10 3 18 1.2524 0.0199
10 3 19 1.5227 -0.0457
10 3 20 1.5371 0.0049
10 3 21 -0.8488 0.0736
10 3 22 0.3796 -0.0076
10 3 23 -2.1811 0.1821
10 4 0 -0.4828 0.0000
10 4 1 2.6746 -0.0216
10 4 2 -2.1888 0.0106
10 4 3 3.1095 -0.0311
10 4 4 -4.7390 0.0197
10 4 5 0.7824 -0.0132
10 4 6 -5.1506 0.0094
10 4 7 -2.0090 0.0067
10 4 8 -4.3607 0.0197
10 4 9 -2.8797 -0.0145
10 4 10 -3.2332 0.0168
10 4 11 -3.1744 -0.0038
10 4 12 -1.3468 -0.0128
10 4 13 -3.7161 -0.0113
10 4 14 0.1005 -0.0148
10 4 15 -2.6062 -0.0070
10 4 16 1.2539 -0.0031
10 4 17 -0.6022 0.0423
10 4 18 1.9396 -0.0241
10 4 19 0.5254 -0.0123
10 4 20 0.6187 -0.0273
10 4 21 0.2023 -0.0536
10 4 22 -1.0500 -0.0384
10 5 0 -1.5522 0.0098
10 5 1 0.6501 -0.0055
10 5 2 -1.2612 0.0042
10 5 3 -2.5185 0.0049
10 5 4 0.1010 -0.0109
10 5 5 -4.8922 0.0235
10 5 6 0.7112 -0.0182
10 5 7 -5.4933 -0.0085
10 5 8 1.5008 -0.0166
10 5 9 -4.6561 -0.0342
10 5 10 2.8160 0.0106
10 5 11 -1.6156 -0.0009
10 5 12 2.9769 0.0006
10 5 13 0.9688 0.0003
10 5 14 1.5597 -0.0104
10 5 15 1.9254 -0.0006
10 5 16 2.2350 -0.0000
10 5 17 3.0043 -0.0043
10 5 18 4.3426 -0.0244
10 5 19 2.5651 -0.0605
10 5 20 2.1230 -0.0040
10 5 21 0.6338 -0.0453
10 5 22 -1.2558 0.0211
10 6 0 1.6780 -0.0050
10 6 1 -0.9629 -0.0107
10 6 2 1.7513 -0.0197
10 6 3 -0.7020 0.0225
10 6 4 0.6024 0.0006
10 6 5 -0.1337 0.0264
10 6 6 0.0104 0.0210
10 6 7 0.7155 0.0260
10 6 8 -0.1142 0.0152
10 6 9 2.4667 -0.0042
10 6 10 -0.3350 -0.0182
10 6 11 3.3057 -0.0197
10 6 12 -0.4784 -0.0465
10 6 13 2.7010 -0.0074
10 6 14 0.2092 -0.0193
10 6 15 2.2887 -0.0006
10 6 16 1.5005 -0.0480
10 6 17 0.5455 0.0057
10 6 18 1.3242 -0.0607
10 6 19 -1.2954 0.0047
10 6 20 0.7310 0.0934
10 6 21 -0.3396 -0.0149
10 6 22 1.4510 0.1271
10 7 0 2.3447 -0.0170
10 7 1 0.6318 0.0002
10 7 2 0.2842 -0.0146
10 7 3 0.8961 -0.0023
10 7 4 -0.0894 0.0013
10 7 5 -0.2746 0.0141
10 7 6 -0.8853 0.0233
10 7 7 -0.6821 0.0208
10 7 8 -0.8968 0.0128
10 7 9 -1.7309 0.0008
10 7 10 1.2611 0.0141
10 7 11 -2.3216 0.0039
10 7 12 2.4698 -0.0077
10 7 13 -1.3546 0.0139
10 7 14 1.1722 -0.0420
10 7 15 -0.3683 -0.0093
10 7 16 0.2972 -0.0125
10 7 17 -0.0958 -0.0048
10 7 18 0.9526 -0.0033
10 7 19 -0.6747 0.0533
10 7 20 0.8378 -0.1344
10 7 21 -0.9264 0.0665
10 8 0 -1.8761 0.0245
10 8 1 -0.8714 0.0093
10 8 2 -1.7873 0.0013
10 8 3 -2.1851 -0.0149
10 8 4 -1.2250 0.0019
10 8 5 -2.0334 -0.0153
10 8 6 -0.8391 0.0181
10 8 7 -1.2607 0.0305
10 8 8 -1.1055 0.0220
10 8 9 -0.1966 0.0288
10 8 10 -0.8607 0.0333
10 8 11 1.1789 0.0144
10 8 12 -0.5664 -0.0025
10 8 13 1.3097 -0.0075
10 8 14 -1.0563 0.0019
10 8 15 0.7299 -0.0033
10 8 16 -1.2075 0.0253
10 8 17 -0.1149 0.0546
10 8 18 -1.1138 -0.0190
10 8 19 -0.8587 -0.0203
10 8 20 -0.4126 -0.0404
10 9 0 -1.3452 0.0026
10 9 1 -4.2974 0.0172
10 9 2 -2.7679 -0.0048
10 9 3 -2.7279 -0.0122
10 9 4 -2.3016 -0.0005
10 9 5 -2.0430 -0.0173
10 9 6 -1.7895 0.0104
10 9 7 -0.6126 0.0029
10 9 8 -2.0182 0.0059
10 9 9 0.5811 0.0415
10 9 10 -0.9397 0.0135
10 9 11 0.4551 0.0330
10 9 12 0.0154 0.0192
10 9 13 -0.3654 0.0182
10 9 14 0.4255 0.0134
10 9 15 -0.6153 0.0240
10 9 16 0.9604 0.0387
10 9 17 -0.2036 -0.0021
10 9 18 0.7325 0.0776
10 9 19 -0.0681 -0.0049
10 9 20 0.3254 0.0633
10 10 0 -3.0560 0.0149
10 10 1 1.0895 0.0092
10 10 2 -3.1463 0.0070
10 10 3 0.4191 -0.0195
10 10 4 -1.6430 0.0058
10 10 5 -0.4593 -0.0244
10 10 6 -0.5661 -0.0144
10 10 7 -0.4288 0.0144
10 10 8 -0.1353 -0.0359
10 10 9 0.7701 0.0297
10 10 10 0.8251 0.0188
10 10 11 1.6989 0.0458
10 10 12 0.9202 -0.0021
10 10 13 0.9266 0.0306
10 10 14 0.2880 -0.0141
10 10 15 0.1223 0.0034
10 10 16 0.2988 0.0527
10 10 17 0.0501 0.0989
10 10 18 -0.1796 0.1018
10 10 19 0.3228 0.1848
10 11 0 0.5900 -0.0024
10 11 1 -2.5293 -0.0009
10 11 2 0.3501 0.0144
10 11 3 -1.8231 -0.0164
10 11 4 0.6663 0.0012
10 11 5 -1.1612 -0.0148
10 11 6 1.5273 0.0050
10 11 7 -0.4747 -0.0046
10 11 8 1.2286 -0.0146
10 11 9 0.3718 0.0261
10 11 10 1.2413 -0.0488
10 11 11 0.8429 0.0056
10 11 12 0.7578 -0.0262
10 11 13 0.3643 -0.0148
10 11 14 0.0944 -0.0014
10 11 15 -0.1153 -0.0173
10 11 16 -0.1556 0.0150
10 11 17 -0.0664 -0.0722
10 11 18 -0.6937 0.0233
10 12 0 -0.5167 0.0197
10 12 1 0.2315 0.0154
10 12 2 -0.7260 -0.0387
10 12 3 0.7110 -0.0236
10 12 4 0.0374 -0.0215
10 12 5 -0.0581 -0.0294
10 12 6 0.2682 -0.0322
10 12 7 0.0219 0.0117
10 12 8 0.4599 -0.0558
10 12 9 0.9674 0.0101
10 12 10 0.6569 0.0419
10 12 11 0.1506 -0.0071
10 12 12 -0.2370 -0.0046
10 12 13 -0.5482 -0.0152
10 12 14 -0.3248 0.0287
10 12 15 1.1116 -0.1647
10 12 16 0.5648 0.1957
10 12 17 1.3035 -0.2603
10 13 0 0.0706 -0.0095
10 13 1 0.4116 0.0165
10 13 2 0.6948 0.0106
10 13 3 0.3694 0.0030
10 13 4 0.4051 -0.0167
10 13 5 0.7770 0.0097
10 13 6 0.1944 -0.0334
10 13 7 0.6467 -0.0316
10 13 8 -0.3593 0.0407
10 13 9 0.3027 -0.0235
10 13 10 -1.4985 0.0152
10 13 11 0.1009 0.0079
10 13 12 -3.0903 -0.0112
10 13 13 0.1355 -0.0862
10 13 14 -2.3942 0.0798
10 13 15 0.1307 -0.2170
10 13 16 -0.1364 0.0941
10 14 0 0.1622 -0.0042
10 14 1 0.5664 -0.0130
10 14 2 -0.7246 0.0183
10 14 3 0.5608 0.0184
10 14 4 -2.0600 0.0185
10 14 5 -0.5810 0.0217
10 14 6 -2.4986 -0.0110
10 14 7 -1.4311 -0.0085
10 14 8 -1.5701 -0.0303
10 14 9 -1.4002 0.0245
10 14 10 -0.8874 0.0537
10 14 11 -1.9263 0.0140
10 14 12 0.1809 0.0947
10 14 13 -1.9741 0.0743
10 14 14 1.3506 0.1886
10 15 0 -0.6852 0.0115
10 15 1 -0.5381 0.0105
10 15 2 -0.7088 -0.0220
10 15 3 0.4551 0.0176
10 15 4 -0.1553 0.0415
10 15 5 0.9546 -0.0072
10 15 6 0.2399 0.1035
10 15 7 -0.5342 -0.0048
10 15 8 -0.0917 0.0282
10 15 9 -0.4719 0.0566
10 15 10 0.6985 -0.2370
10 15 11 0.9090 0.0697
10 15 12 1.5316 -0.2381
10 16 0 1.2977 -0.0033
10 16 1 -0.4289 -0.0152
10 16 2 0.6424 0.0060
10 16 3 0.1966 0.0631
10 16 4 0.6149 0.0127
10 16 5 0.0136 0.0008
10 16 6 0.2025 -0.0092
10 16 7 -0.0937 -0.0231
10 16 8 0.1144 -0.0187
10 16 9 0.4197 0.1361
10 16 10 -0.4070 0.0352
10 17 0 0.4307 -0.0071
10 17 1 0.2870 0.0510
10 17 2 -0.3566 -0.0152
10 17 3 0.6632 -0.0035
10 17 4 -0.3308 -0.0014
10 17 5 2.4913 -0.2131
10 17 6 0.1488 0.0685
10 17 7 1.6242 -0.1539
10 18 0 0.3294 -0.0238
10 18 1 -0.6811 0.0987
10 18 2 1.1140 0.1603
11 0 0 10.6029 -0.0302
11 0 2 12.2379 -0.0231
11 0 4 7.2671 0.0047
11 0 6 1.3570 -0.0038
11 0 8 -2.7943 -0.0061
11 0 10 -4.6514 0.0079
11 0 12 -3.9308 -0.0045
11 0 14 -2.0302 -0.0047
11 0 16 0.9808 -0.0203
11 0 18 3.6267 -0.0291
11 0 20 2.6933 0.0382
11 0 22 0.4703 0.0464
11 1 0 -4.0995 -0.0161
11 1 1 12.1985 -0.0108
11 1 2 -7.5685 -0.0043
11 1 3 8.8972 -0.0044
11 1 4 -8.3652 -0.0124
11 1 5 6.8949 -0.0078
11 1 6 -7.8460 -0.0163
11 1 7 3.8293 -0.0363
11 1 8 -6.6189 -0.0400
11 1 9 -1.2833 -0.0235
11 1 10 -3.4913 0.0021
11 1 11 -3.1903 0.0188
11 1 12 -0.8961 0.0372
11 1 13 -2.2790 0.0344
11 1 14 0.0687 -0.0041
11 1 15 -1.5976 0.0167
11 1 16 0.1945 0.0341
11 1 17 -1.5430 0.0046
11 1 18 -0.7109 0.0182
11 1 19 -1.7937 0.0194
11 1 20 -1.0597 -0.0255
11 1 21 -0.4805 -0.0777
11 1 22 -0.0798 -0.0119
11 1 23 1.2516 -0.1910
11 2 0 -3.0293 0.0095
11 2 1 5.6596 0.0312
11 2 2 -3.2774 -0.0214
11 2 3 -0.1719 -0.0046
11 2 4 -2.9074 -0.0186
11 2 5 -4.3230 -0.0573
11 2 6 -0.8924 0.0038
11 2 7 -4.5540 -0.0136
11 2 8 0.2695 0.0081
11 2 9 -2.6077 0.0338
11 2 10 -0.0989 0.0231
11 2 11 -1.6000 -0.0010
11 2 12 0.1880 -0.0162
11 2 13 -1.0738 -0.0047
11 2 14 0.8863 -0.0116
11 2 15 0.4327 0.0163
11 2 16 0.9291 0.0313
11 2 17 1.3146 -0.0038
11 2 18 0.4204 -0.0061
11 2 19 0.2990 0.0604
11 2 20 -0.8381 -0.0258
11 2 21 -0.5718 -0.0006
11 2 22 -1.7938 0.0069
11 3 0 -1.0703 0.0169
11 3 1 -0.7378 -0.0018
11 3 2 -4.4120 0.0321
11 3 3 -2.0174 -0.0102
11 3 4 -4.6574 0.0513
11 3 5 -2.8173 -0.0044
11 3 6 -3.6657 0.0170
11 3 7 -2.3441 0.0015
11 3 8 -2.2637 -0.0163
11 3 9 -1.1349 0.0198
11 3 10 1.2708 -0.0127
11 3 11 0.2094 -0.0002
11 3 12 2.5870 -0.0155
11 3 13 1.0715 -0.0111
11 3 14 1.4397 -0.0273
11 3 15 0.3431 0.0082
11 3 16 0.7062 -0.0129
11 3 17 -1.1495 0.0143
11 3 18 -0.8775 0.0058
11 3 19 -1.1004 0.0655
11 3 20 -1.9178 0.0761
11 3 21 0.7764 -0.0347
11 3 22 -1.0769 0.1310
11 4 0 0.5507 0.0181
11 4 1 -3.5782 0.0258
11 4 2 1.3405 0.0047
11 4 3 -4.2587 0.0377
11 4 4 3.1589 -0.0108
11 4 5 -2.4256 0.0212
11 4 6 3.8467 -0.0107
11 4 7 -0.0743 -0.0110
11 4 8 4.3002 -0.0201
11 4 9 1.2121 0.0067
11 4 10 4.2380 -0.0020
11 4 11 2.7315 0.0033
11 4 12 2.5874 0.0240
11 4 13 3.7119 0.0220
11 4 14 0.8704 0.0182
11 4 15 2.7416 0.0103
11 4 16 -0.4221 -0.0205
11 4 17 1.3646 -0.0484
11 4 18 -1.5619 -0.0015
11 4 19 0.1895 0.0511
11 4 20 -1.1742 0.0872
11 4 21 -0.2192 0.0915
11 4 22 0.2613 0.1228
11 5 0 2.3701 -0.0116
11 5 1 -1.3043 -0.0174
11 5 2 2.0000 0.0043
11 5 3 1.3867 0.0065
11 5 4 0.2132 0.0160
11 5 5 4.0336 -0.0009
11 5 6 -0.7121 0.0170
11 5 7 5.1602 0.0045
11 5 8 -1.3210 0.0118
11 5 9 4.8349 0.0274
11 5 10 -2.5415 -0.0115
11 5 11 2.7598 0.0025
11 5 12 -3.0895 0.0041
11 5 13 0.6916 -0.0078
11 5 14 -1.4945 0.0223
11 5 15 -0.7915 -0.0219
11 5 16 -1.7777 0.0076
11 5 17 -2.4108 -0.0082
11 5 18 -4.2266 0.0417
11 5 19 -2.3342 0.1220
11 5 20 -2.2864 0.0354
11 5 21 -0.5764 0.1223
11 5 22 1.2455 -0.0169
11 6 0 -0.6011 0.0162
11 6 1 0.4803 -0.0117
11 6 2 -1.1706 0.0112
11 6 3 1.0678 -0.0232
11 6 4 -0.6615 -0.0065
11 6 5 0.9842 -0.0189
11 6 6 -0.1944 -0.0216
11 6 7 0.3079 -0.0260
11 6 8 0.2277 -0.0068
11 6 9 -1.4257 0.0160
11 6 10 0.8625 0.0305
11 6 11 -2.5155 0.0292
11 6 12 1.2974 0.0531
11 6 13 -2.5067 0.0026
11 6 14 0.8099 0.0307
11 6 15 -2.3111 -0.0188
11 6 16 -0.6627 0.0668
11 6 17 -0.9110 -0.0161
11 6 18 -1.1120 0.1228
11 6 19 0.2566 0.0392
11 6 20 -0.6449 -0.0161
11 6 21 -0.3285 0.0697
11 7 0 -3.2157 0.0129
11 7 1 0.6227 -0.0177
11 7 2 -1.2315 -0.0009
11 7 3 -0.1345 -0.0097
11 7 4 -0.2000 -0.0250
11 7 5 0.4427 -0.0131
11 7 6 0.9588 -0.0252
11 7 7 0.6425 -0.0266
11 7 8 1.2257 -0.0000
11 7 9 1.6927 0.0045
11 7 10 -0.4168 -0.0120
11 7 11 2.4526 0.0155
11 7 12 -1.8822 0.0005
11 7 13 1.6901 0.0048
11 7 14 -1.3369 0.0403
11 7 15 0.5160 0.0291
11 7 16 -0.7834 0.0419
11 7 17 -0.2566 0.0346
11 7 18 -1.4140 0.0570
11 7 19 0.2894 -0.0332
11 7 20 -1.1014 0.0940
11 7 21 0.7058 -0.0935
11 8 0 1.7080 -0.0139
11 8 1 -0.0664 -0.0008
11 8 2 1.7537 -0.0216
11 8 3 1.3193 0.0309
11 8 4 1.2876 -0.0246
11 8 5 1.5107 0.0110
11 8 6 1.1786 -0.0158
11 8 7 1.3173 -0.0345
11 8 8 1.4040 0.0054
11 8 9 0.9538 -0.0002
11 8 10 1.1920 -0.0013
11 8 11 -0.4267 0.0052
11 8 12 0.6314 0.0389
11 8 13 -1.2119 0.0186
11 8 14 0.9912 0.0340
11 8 15 -0.9996 0.0540
11 8 16 1.4902 -0.0001
11 8 17 -0.2498 0.0119
11 8 18 1.3768 0.0638
11 8 19 0.5096 0.0205
11 8 20 0.5144 0.0849
11 9 0 0.9280 0.0191
11 9 1 3.9843 -0.0200
11 9 2 2.2217 0.0056
11 9 3 3.1609 0.0145
11 9 4 2.0926 0.0001
11 9 5 2.4714 0.0125
11 9 6 1.5759 -0.0138
11 9 7 1.0333 -0.0265
11 9 8 2.2492 -0.0215
11 9 9 0.2246 -0.0491
11 9 10 1.7928 -0.0062
11 9 11 0.1463 -0.0154
11 9 12 0.1414 0.0097
11 9 13 0.6055 0.0096
11 9 14 -1.0370 0.0063
11 9 15 0.7427 0.0076
11 9 16 -1.4160 -0.0128
11 9 17 -0.3756 0.0691
11 9 18 -0.6909 -0.0581
11 9 19 -0.7147 0.1069
11 10 0 2.9869 -0.0149
11 10 1 -1.5244 -0.0037
11 10 2 3.5129 -0.0144
11 10 3 -0.6104 0.0246
11 10 4 2.1197 -0.0036
11 10 5 0.3698 0.0181
11 10 6 0.9997 0.0135
11 10 7 0.3883 -0.0338
11 10 8 0.3799 0.0359
11 10 9 -0.5437 -0.0351
11 10 10 -0.4290 -0.0245
11 10 11 -1.8435 -0.0220
11 10 12 -0.4588 -0.0009
11 10 13 -1.1185 -0.0086
11 10 14 -0.1004 0.0122
11 10 15 -0.0835 -0.0170
11 10 16 -0.5180 -0.0840
11 10 17 -0.3226 -0.1518
11 10 18 -0.4208 -0.1325
11 10 19 -0.4626 -0.2579
11 11 0 -0.2365 0.0062
11 11 1 2.6129 -0.0012
11 11 2 -0.3040 -0.0310
11 11 3 2.4962 0.0369
11 11 4 -0.4993 -0.0105
11 11 5 1.8829 0.0191
11 11 6 -1.2891 -0.0025
11 11 7 1.4835 -0.0118
11 11 8 -1.0632 0.0001
11 11 9 0.4180 -0.0240
11 11 10 -1.6157 0.0305
11 11 11 -1.0525 -0.0208
11 11 12 -1.7645 0.0096
11 11 13 -0.4719 -0.0108
11 11 14 -0.6175 -0.0238
11 11 15 0.7382 -0.0203
11 11 16 0.2221 -0.0184
11 11 17 0.1887 0.0141
11 11 18 0.9507 -0.0192
11 12 0 0.5506 -0.0162
11 12 1 0.1985 -0.0090
11 12 2 1.0929 0.0264
11 12 3 -0.2046 0.0044
11 12 4 0.2898 0.0297
11 12 5 0.3626 -0.0075
11 12 6 -0.0637 0.0247
11 12 7 -0.2310 -0.0254
11 12 8 -0.2879 0.0576
11 12 9 -1.4166 -0.0084
11 12 10 -0.9467 -0.0110
11 12 11 -0.8799 0.0167
11 12 12 -0.2933 0.0254
11 12 13 0.5777 0.0224
11 12 14 0.1248 -0.0300
11 12 15 -0.1940 0.1777
11 12 16 -0.4554 -0.2001
11 12 17 -0.8599 0.3321
11 13 0 0.3146 0.0116
11 13 1 -0.2743 -0.0066
11 13 2 -1.1584 -0.0083
11 13 3 -0.2278 0.0067
11 13 4 -1.2988 0.0197
11 13 5 -0.5997 -0.0135
11 13 6 -0.5744 0.0294
11 13 7 -0.3930 0.0054
11 13 8 0.3029 -0.0615
11 13 9 -0.5679 0.0325
11 13 10 1.0960 -0.0311
11 13 11 -0.6912 0.0304
11 13 12 2.7108 0.0594
11 13 13 -0.1122 0.1836
11 13 14 2.4995 -0.0239
11 13 15 -0.0304 0.3340
11 14 0 0.0962 0.0087
11 14 1 -0.9170 -0.0121
11 14 2 0.7699 -0.0149
11 14 3 -1.0688 0.0019
11 14 4 2.1503 0.0097
11 14 5 -0.0501 -0.0228
11 14 6 2.6687 0.0355
11 14 7 0.7336 -0.0247
11 14 8 2.0157 0.0354
11 14 9 1.2533 -0.0469
11 14 10 1.4800 -0.0723
11 14 11 2.0931 0.0261
11 14 12 0.6563 -0.1463
11 14 13 1.9870 0.0239
11 14 14 -0.6667 -0.2511
11 15 0 0.7973 0.0052
11 15 1 0.4828 -0.0044
11 15 2 0.9304 0.0024
11 15 3 -0.1832 -0.0231
11 15 4 0.6350 -0.0506
11 15 5 -0.6559 0.0067
11 15 6 -0.0968 -0.0889
11 15 7 0.8883 0.0304
11 15 8 -0.4002 -0.0240
11 15 9 1.0081 -0.0042
11 15 10 -0.9143 0.2083
11 15 11 -0.4506 -0.0479
11 15 12 -1.0493 0.2926
11 16 0 -1.3581 0.0086
11 16 1 0.5403 -0.0073
11 16 2 -0.6817 0.0263
11 16 3 -0.0288 -0.0113
11 16 4 -0.1648 -0.0250
11 16 5 0.0823 0.0436
11 16 6 0.1424 -0.0127
11 16 7 0.6602 -0.0277
11 16 8 0.1116 0.0595
11 16 9 0.4516 -0.2735
11 16 10 0.3020 0.0224
11 17 0 -0.4427 0.0208
11 17 1 -0.3508 -0.0584
11 17 2 0.3299 0.0053
11 17 3 -1.4340 0.0254
11 17 4 0.1148 -0.0158
11 17 5 -3.9184 0.3213
11 17 6 -0.4032 -0.0439
11 17 7 -2.4677 0.3080
12 0 0 -9.5020 -0.0259
12 0 2 -11.6531 -0.0172
12 0 4 -7.9823 -0.0162
12 0 6 -3.8406 0.0025
12 0 8 -0.2504 -0.0011
12 0 10 3.3570 -0.0085
12 0 12 3.9157 0.0133
12 0 14 2.0450 -0.0015
12 0 16 -0.6286 0.0051
12 0 18 -3.2248 0.0012
12 0 20 -2.8505 -0.1323
12 0 22 -0.6487 -0.2010
12 1 0 0.4365 0.0214
12 1 1 -9.7661 -0.0084
12 1 2 3.0673 0.0037
12 1 3 -9.5920 0.0119
12 1 4 5.2525 0.0137
12 1 5 -8.7048 -0.0066
12 1 6 6.2773 0.0150
12 1 7 -5.4998 0.0036
12 1 8 5.7270 0.0107
12 1 9 -0.3100 0.0123
12 1 10 3.3045 -0.0250
12 1 11 1.9844 -0.0226
12 1 12 1.3954 -0.0391
12 1 13 1.8022 -0.0313
12 1 14 0.5082 0.0019
12 1 15 1.7280 -0.0181
12 1 16 0.1248 -0.0354
12 1 17 1.7223 -0.0291
12 1 18 0.6805 0.0085
12 1 19 1.6883 -0.0456
12 1 20 0.7578 0.0173
12 1 21 0.1383 0.0789
12 1 22 -0.1898 -0.0665
12 2 0 1.7082 -0.0195
12 2 1 -5.8191 -0.0302
12 2 2 1.4290 0.0101
12 2 3 -1.2128 0.0261
12 2 4 0.9886 0.0071
12 2 5 1.9836 0.0592
12 2 6 -0.4762 -0.0169
12 2 7 3.1245 0.0006
12 2 8 -0.6504 -0.0080
12 2 9 2.9154 -0.0430
12 2 10 0.6644 -0.0212
12 2 11 2.1810 -0.0205
12 2 12 -0.1501 0.0211
12 2 13 1.3903 -0.0184
12 2 14 -1.6369 0.0230
12 2 15 -0.0321 -0.0212
12 2 16 -1.1868 -0.0321
12 2 17 -1.1249 -0.0123
12 2 18 -0.3260 0.0082
12 2 19 -0.4478 -0.0584
12 2 20 0.5844 -0.0140
12 2 21 0.4869 0.0114
12 2 22 1.4747 -0.0798
12 3 0 0.8715 -0.0102
12 3 1 -0.5895 0.0010
12 3 2 4.0957 -0.0272
12 3 3 1.1613 0.0187
12 3 4 4.9298 -0.0357
12 3 5 2.3045 0.0095
12 3 6 4.2229 0.0120
12 3 7 2.1810 -0.0040
12 3 8 3.0140 0.0274
12 3 9 1.3267 -0.0256
12 3 10 -0.0274 0.0011
12 3 11 0.0164 -0.0185
12 3 12 -1.6531 0.0168
12 3 13 -1.2115 0.0087
12 3 14 -1.6304 0.0166
12 3 15 -0.8434 -0.0051
12 3 16 -1.4199 -0.0232
12 3 17 0.4087 0.0001
12 3 18 0.4068 -0.0180
12 3 19 0.7160 -0.0400
12 3 20 1.9180 -0.1406
12 3 21 -0.4306 0.0133
12 3 22 1.4270 -0.2726
12 4 0 0.0227 -0.0248
12 4 1 3.5041 -0.0098
12 4 2 -0.0147 -0.0095
12 4 3 4.4227 -0.0221
12 4 4 -1.2592 0.0027
12 4 5 3.3836 -0.0221
12 4 6 -2.1643 0.0033
12 4 7 1.8317 0.0171
12 4 8 -3.8219 0.0149
12 4 9 0.3261 0.0045
12 4 10 -4.8673 -0.0068
12 4 11 -2.3744 0.0002
12 4 12 -3.7114 -0.0226
12 4 13 -3.6699 -0.0227
12 4 14 -2.0314 -0.0150
12 4 15 -2.7455 -0.0138
12 4 16 -0.5558 0.0390
12 4 17 -1.9623 0.0530
12 4 18 0.9673 0.0492
12 4 19 -0.6493 -0.0615
12 4 20 1.5192 -0.1219
12 4 21 0.4528 -0.1159
12 4 22 0.7168 -0.2170
12 5 0 -2.5155 0.0086
12 5 1 1.4381 0.0289
12 5 2 -1.9708 -0.0066
12 5 3 -0.4313 -0.0181
12 5 4 -0.1627 -0.0092
12 5 5 -2.7590 -0.0248
12 5 6 0.7230 -0.0082
12 5 7 -4.0571 0.0024
12 5 8 1.0356 -0.0091
12 5 9 -4.5420 -0.0037
12 5 10 1.9520 0.0018
12 5 11 -3.7639 0.0040
12 5 12 2.6457 -0.0111
12 5 13 -2.2419 0.0102
12 5 14 1.2114 -0.0346
12 5 15 -0.3254 0.0330
12 5 16 1.0749 -0.0062
12 5 17 1.5512 0.0435
12 5 18 3.3879 -0.0183
12 5 19 1.7215 -0.1182
12 5 20 2.2039 -0.0585
12 5 21 0.5240 -0.1657
12 6 0 -0.7865 -0.0272
12 6 1 0.1980 0.0333
12 6 2 0.1612 -0.0030
12 6 3 -1.0845 0.0165
12 6 4 0.3938 0.0066
12 6 5 -1.4391 -0.0050
12 6 6 0.2424 0.0082
12 6 7 -1.0651 0.0165
12 6 8 -0.4577 -0.0050
12 6 9 0.4198 -0.0208
12 6 10 -1.3115 -0.0292
12 6 11 1.4011 -0.0260
12 6 12 -1.7729 -0.0368
12 6 13 1.9054 0.0060
12 6 14 -1.6666 -0.0139
12 6 15 2.1503 0.0325
12 6 16 -0.3236 -0.0378
12 6 17 1.1369 0.0291
12 6 18 0.6658 -0.1210
12 6 19 0.6424 -0.0946
12 6 20 0.3206 -0.0567
12 6 21 0.8684 -0.1348
12 7 0 3.5764 -0.0022
12 7 1 -1.5009 0.0258
12 7 2 1.9430 0.0224
12 7 3 -0.6187 0.0166
12 7 4 0.4659 0.0365
12 7 5 -0.7023 0.0004
12 7 6 -0.8207 0.0161
12 7 7 -0.5869 0.0210
12 7 8 -1.1390 -0.0126
12 7 9 -1.4432 -0.0097
12 7 10 -0.1757 0.0026
12 7 11 -2.2516 -0.0317
12 7 12 1.0481 0.0093
12 7 13 -1.7034 -0.0149
12 7 14 1.2399 -0.0133
12 7 15 -0.6319 -0.0246
12 7 16 1.1736 -0.0289
12 7 17 0.4455 -0.0352
12 7 18 1.6746 -0.0861
12 7 19 0.2016 -0.0080
12 7 20 1.2733 -0.0891
12 8 0 -1.4166 -0.0026
12 8 1 0.7856 -0.0009
12 8 2 -1.5497 0.0314
12 8 3 -0.5653 -0.0313
12 8 4 -1.3278 0.0391
12 8 5 -1.2140 -0.0027
12 8 6 -1.4220 0.0026
12 8 7 -1.4843 0.0264
12 8 8 -1.4115 -0.0383
12 8 9 -1.4160 -0.0382
12 8 10 -1.2921 -0.0222
12 8 11 -0.1639 -0.0227
12 8 12 -0.6483 -0.0554
12 8 13 0.9828 -0.0126
12 8 14 -0.8659 -0.0483
12 8 15 1.2225 -0.0759
12 8 16 -1.5921 -0.0060
12 8 17 0.6897 -0.0661
12 8 18 -1.2760 -0.1035
12 8 19 -0.0841 -0.0563
12 8 20 -0.3760 -0.1338
12 9 0 -0.4830 -0.0374
12 9 1 -3.5487 0.0075
12 9 2 -1.5335 0.0008
12 9 3 -3.3995 -0.0138
12 9 4 -1.8715 -0.0035
12 9 5 -2.7262 0.0019
12 9 6 -1.4410 0.0051
12 9 7 -1.2691 0.0405
12 9 8 -2.2572 0.0306
12 9 9 -0.7135 0.0286
12 9 10 -2.4405 -0.0088
12 9 11 -0.5191 -0.0168
12 9 12 -0.4085 -0.0455
12 9 13 -0.5783 -0.0319
12 9 14 1.4114 -0.0285
12 9 15 -0.6844 -0.0369
12 9 16 1.6167 -0.0243
12 9 17 0.6903 -0.1430
12 9 18 0.5327 0.0008
12 9 19 1.2097 -0.2218
12 10 0 -2.5675 0.0105
12 10 1 1.8968 -0.0054
12 10 2 -3.3229 0.0127
12 10 3 0.9262 -0.0180
12 10 4 -2.3298 -0.0045
12 10 5 -0.1478 -0.0077
12 10 6 -1.2724 -0.0009
12 10 7 -0.2246 0.0371
12 10 8 -0.5192 -0.0143
12 10 9 0.1256 0.0281
12 10 10 -0.1242 0.0264
12 10 11 1.3232 -0.0169
12 10 12 -0.0709 -0.0132
12 10 13 0.9608 -0.0393
12 10 14 -0.0078 -0.0296
12 10 15 0.1218 0.0102
12 10 16 0.4821 0.0896
12 10 17 0.6887 0.1698
12 10 18 0.6544 0.1497
12 11 0 -0.0935 -0.0024
12 11 1 -2.3467 0.0074
12 11 2 0.3297 0.0335
12 11 3 -2.8957 -0.0375
12 11 4 0.2243 0.0010
12 11 5 -2.3976 -0.0196
12 11 6 0.8971 -0.0058
12 11 7 -2.1900 0.0298
12 11 8 0.9801 0.0226
12 11 9 -1.0731 0.0247
12 11 10 1.7672 0.0109
12 11 11 1.1047 0.0246
12 11 12 2.5082 0.0206
12 11 13 0.4619 0.0268
12 11 14 1.2263 0.0322
12 11 15 -1.4263 0.0673
12 11 16 -0.1156 0.0035
12 11 17 -0.5544 0.0806
12 12 0 -0.3358 0.0131
12 12 1 -0.7766 0.0052
12 12 2 -1.3183 -0.0003
12 12 3 -0.2816 0.0141
12 12 4 -0.7047 -0.0208
12 12 5 -0.3600 0.0385
12 12 6 -0.1450 -0.0063
12 12 7 0.5192 0.0235
12 12 8 -0.0301 -0.0316
12 12 9 1.4267 -0.0029
12 12 10 0.8936 0.0007
12 12 11 1.2421 -0.0115
12 12 12 0.8197 -0.0317
12 12 13 -0.3326 0.0132
12 12 14 0.1392 0.0383
12 12 15 -0.4327 -0.0982
12 12 16 0.2641 0.1928
12 13 0 -0.7600 -0.0162
12 13 1 -0.0620 -0.0195
12 13 2 1.2209 0.0146
12 13 3 -0.3453 -0.0017
12 13 4 1.5957 -0.0204
12 13 5 0.0565 0.0212
12 13 6 0.5291 -0.0217
12 13 7 0.0263 0.0153
12 13 8 -0.1931 0.0760
12 13 9 0.6890 -0.0176
12 13 10 -0.4523 0.0383
12 13 11 1.3328 -0.0179
12 13 12 -1.9721 -0.1022
12 13 13 0.2293 -0.2096
12 13 14 -2.3480 -0.0434
12 13 15 -0.2221 -0.4030
12 14 0 -0.2073 -0.0011
12 14 1 0.7849 0.0201
12 14 2 -0.5203 0.0003
12 14 3 1.3078 -0.0270
12 14 4 -1.9329 -0.0316
12 14 5 0.7316 0.0089
12 14 6 -2.7090 -0.0362
12 14 7 0.0858 0.0432
12 14 8 -2.5576 -0.0210
12 14 9 -0.8050 0.0519
12 14 10 -2.0490 0.0579
12 14 11 -1.8598 -0.0763
12 14 12 -1.1589 0.1175
12 14 13 -1.8846 -0.1508
12 15 0 -0.8450 -0.0383
12 15 1 -0.2518 -0.0063
12 15 2 -0.9992 0.0300
12 15 3 -0.1494 0.0253
12 15 4 -1.0276 0.0196
12 15 5 0.1497 -0.0024
12 15 6 -0.1060 -0.0012
12 15 7 -1.1407 -0.0495
12 15 8 0.8529 0.0099
12 15 9 -1.4145 -0.0579
12 15 10 1.1146 -0.0942
12 15 11 -0.0058 0.0029
12 16 0 1.2215 -0.0097
12 16 1 -0.6504 0.0073
12 16 2 0.5304 -0.0534
12 16 3 -0.3048 -0.0248
12 16 4 -0.7382 0.0292
12 16 5 -0.4120 -0.0683
12 16 6 -0.8924 0.0320
12 16 7 -1.1611 0.0583
12 16 8 -0.3959 -0.0976
12 16 9 -1.0487 0.3483
12 17 0 0.4913 -0.0438
12 17 1 0.2457 0.0814
12 17 2 -0.1364 0.0300
12 17 3 1.7240 -0.0557
12 17 4 0.1616 0.0512
12 17 5 4.6362 -0.4159
12 17 6 0.7829 0.0085
13 0 0 6.2491 0.0575
13 0 2 7.9815 0.0399
13 0 4 6.4779 0.0162
13 0 6 4.7968 -0.0035
13 0 8 2.1838 0.0051
13 0 10 -2.0952 0.0063
13 0 12 -3.1021 -0.0181
13 0 14 -1.2402 0.0142
13 0 16 0.6409 0.0133
13 0 18 2.7034 0.0169
13 0 20 2.6407 0.2144
13 0 22 0.6246 0.3397
13 1 0 1.7219 -0.0059
13 1 1 7.1000 0.0173
13 1 2 -0.3793 0.0039
13 1 3 9.0578 -0.0179
13 1 4 -3.2112 -0.0174
13 1 5 8.7463 0.0115
13 1 6 -4.5976 -0.0074
13 1 7 5.9238 0.0244
13 1 8 -4.1684 0.0281
13 1 9 1.7282 -0.0010
13 1 10 -2.7708 0.0353
13 1 11 -0.7946 0.0186
13 1 12 -1.8527 0.0213
13 1 13 -1.3912 0.0126
13 1 14 -0.9753 -0.0082
13 1 15 -1.4830 -0.0016
13 1 16 -0.2710 0.0161
13 1 17 -1.4558 0.0309
13 1 18 -0.6703 -0.0407
13 1 19 -1.4939 0.0519
13 1 20 -0.6791 -0.0100
13 1 21 -0.0552 -0.0582
13 1 22 0.2767 0.1321
13 2 0 -0.4893 0.0199
13 2 1 5.6730 0.0196
13 2 2 0.2634 0.0064
13 2 3 3.0288 -0.0389
13 2 4 0.6245 0.0050
13 2 5 0.7263 -0.0399
13 2 6 1.3438 0.0227
13 2 7 -1.4412 0.0133
13 2 8 0.7982 0.0051
13 2 9 -2.8307 0.0426
13 2 10 -1.0065 0.0164
13 2 11 -2.4515 0.0305
13 2 12 0.1039 -0.0182
13 2 13 -1.6432 0.0191
13 2 14 2.0334 -0.0341
13 2 15 -0.5411 0.0097
13 2 16 1.2191 0.0208
13 2 17 0.5592 0.0227
13 2 18 0.3684 -0.0211
13 2 19 0.3137 0.0140
13 2 20 -0.0577 0.0283
13 2 21 -0.2972 -0.0834
13 2 22 -1.0002 0.1296
13 3 0 -0.1766 -0.0013
13 3 1 1.6542 0.0007
13 3 2 -3.0233 0.0091
13 3 3 -0.1678 -0.0212
13 3 4 -4.0411 0.0041
13 3 5 -1.3721 -0.0025
13 3 6 -3.5672 -0.0380
13 3 7 -1.7408 0.0118
13 3 8 -3.2197 -0.0310
13 3 9 -1.5642 0.0208
13 3 10 -1.4788 0.0102
13 3 11 -0.6824 0.0312
13 3 12 0.4209 -0.0134
13 3 13 0.9966 -0.0055
13 3 14 1.5994 -0.0060
13 3 15 1.3663 0.0010
13 3 16 1.8603 0.0444
13 3 17 0.2837 -0.0125
13 3 18 0.0958 0.0021
13 3 19 -0.3893 -0.0243
13 3 20 -1.5038 0.1475
13 3 21 0.1282 -0.0327
13 3 22 -1.2798 0.3615
13 4 0 -0.6656 0.0131
13 4 1 -2.4096 -0.0123
13 4 2 -1.1872 0.0004
13 4 3 -3.6037 -0.0035
13 4 4 -0.2925 -0.0008
13 4 5 -3.4627 0.0194
13 4 6 0.7434 0.0098
13 4 7 -2.7911 -0.0236
13 4 8 3.0978 -0.0039
13 4 9 -1.5503 -0.0160
13 4 10 4.9109 0.0038
13 4 11 1.7497 -0.0034
13 4 12 4.4287 0.0075
13 4 13 3.4284 0.0088
13 4 14 3.1731 0.0115
13 4 15 2.6969 0.0121
13 4 16 1.5852 -0.0294
13 4 17 2.2819 -0.0498
13 4 18 -0.1750 -0.0874
13 4 19 0.7829 0.0331
13 4 20 -1.3396 0.1099
13 4 21 -0.7611 0.0996
13 5 0 1.7631 0.0016
13 5 1 -0.9785 -0.0304
13 5 2 1.2100 0.0049
13 5 3 -0.2062 0.0169
13 5 4 -0.0263 -0.0055
13 5 5 1.4243 0.0347
13 5 6 -0.5940 -0.0007
13 5 7 2.5941 -0.0124
13 5 8 -0.7473 0.0118
13 5 9 3.9479 -0.0211
13 5 10 -1.3255 0.0151
13 5 11 4.5071 -0.0094
13 5 12 -1.7794 0.0133
13 5 13 3.4829 -0.0097
13 5 14 -0.6759 0.0349
13 5 15 1.3830 -0.0256
13 5 16 -0.2782 0.0005
13 5 17 -0.4948 -0.0747
13 5 18 -2.0275 -0.0343
13 5 19 -0.8935 0.0440
13 5 20 -1.8218 0.0544
13 5 21 -0.4430 0.1446
13 6 0 2.0761 0.0324
13 6 1 -0.8120 -0.0433
13 6 2 0.8234 -0.0020
13 6 3 0.7075 -0.0066
13 6 4 -0.0394 -0.0055
13 6 5 1.3231 0.0336
13 6 6 -0.1988 0.0102
13 6 7 1.3849 -0.0044
13 6 8 0.7247 0.0171
13 6 9 0.3412 0.0140
13 6 10 1.6859 0.0124
13 6 11 -0.2906 0.0125
13 6 12 1.9895 -0.0018
13 6 13 -1.0768 -0.0106
13 6 14 2.2315 -0.0227
13 6 15 -1.8752 -0.0230
13 6 16 1.2863 -0.0188
13 6 17 -1.2398 -0.0374
13 6 18 0.0478 0.0490
13 6 19 -1.1388 0.1197
13 6 20 0.2655 0.0761
13 6 21 -1.0978 0.1829
13 7 0 -3.4473 -0.0068
13 7 1 1.8630 -0.0230
13 7 2 -2.3117 -0.0389
13 7 3 1.0503 -0.0139
13 7 4 -0.6981 -0.0338
13 7 5 0.7610 0.0220
13 7 6 0.5177 0.0004
13 7 7 0.3512 -0.0053
13 7 8 0.7949 0.0200
13 7 9 1.0153 0.0121
13 7 10 0.4425 0.0084
13 7 11 1.8602 0.0352
13 7 12 -0.2282 -0.0208
13 7 13 1.4358 0.0113
13 7 14 -0.9521 -0.0287
13 7 15 0.6864 0.0020
13 7 16 -1.4095 -0.0202
13 7 17 -0.3207 0.0001
13 7 18 -1.6367 0.0642
13 7 19 -0.5152 0.0324
13 7 20 -1.1944 0.1086
13 8 0 1.1283 0.0129
13 8 1 -1.3615 -0.0049
13 8 2 1.2498 -0.0242
13 8 3 -0.1552 0.0130
13 8 4 1.3242 -0.0338
13 8 5 1.0386 -0.0073
13 8 6 1.5235 0.0165
13 8 7 1.7556 -0.0098
13 8 8 1.1278 0.0588
13 8 9 1.5955 0.0651
13 8 10 1.1070 0.0218
13 8 11 0.4645 0.0252
13 8 12 0.5819 0.0411
13 8 13 -0.6307 -0.0103
13 8 14 0.6222 0.0286
13 8 15 -1.1800 0.0573
13 8 16 1.4297 -0.0297
13 8 17 -0.9741 0.0667
13 8 18 0.8867 0.0991
13 8 19 -0.2647 0.0929
13 9 0 0.0689 0.0471
13 9 1 3.1471 0.0085
13 9 2 0.7781 -0.0130
13 9 3 3.5194 0.0117
13 9 4 1.5345 0.0042
13 9 5 2.9853 -0.0137
13 9 6 1.2863 0.0107
13 9 7 1.4985 -0.0374
13 9 8 2.0040 -0.0297
13 9 9 0.8398 0.0115
13 9 10 2.7281 0.0216
13 9 11 0.5995 0.0484
13 9 12 0.8380 0.0659
13 9 13 0.3755 0.0263
13 9 14 -1.2671 0.0324
13 9 15 0.4701 0.0237
13 9 16 -1.4683 0.0458
13 9 17 -0.7208 0.1678
13 9 18 -0.4178 0.0626
13 9 19 -1.3184 0.3075
13 10 0 1.9406 -0.0044
13 10 1 -1.9341 0.0162
13 10 2 2.6984 -0.0032
13 10 3 -1.2021 0.0028
13 10 4 2.3927 0.0138
13 10 5 -0.1070 -0.0050
13 10 6 1.6533 -0.0194
13 10 7 0.0774 -0.0207
13 10 8 0.7743 -0.0191
13 10 9 0.3204 -0.0090
13 10 10 0.7479 -0.0184
13 10 11 -0.4171 0.0502
13 10 12 0.5917 0.0446
13 10 13 -0.4909 0.0811
13 10 14 0.0707 0.0586
13 10 15 -0.1499 0.0033
13 10 16 -0.2079 -0.0695
13 10 17 -1.0134 -0.1524
13 10 18 -0.4441 -0.1395
13 11 0 0.3373 -0.0074
13 11 1 1.9482 -0.0104
13 11 2 -0.3912 -0.0185
13 11 3 2.9876 0.0201
13 11 4 0.1684 0.0241
13 11 5 2.6882 0.0195
13 11 6 -0.3561 0.0125
13 11 7 2.4738 -0.0369
13 11 8 -1.0047 -0.0409
13 11 9 1.3590 -0.0272
13 11 10 -1.6763 -0.0452
13 11 11 -0.9645 -0.0164
13 11 12 -2.6922 -0.0405
13 11 13 -0.2747 -0.0151
13 11 14 -1.6651 -0.0064
13 11 15 1.9680 -0.0873
13 11 16 -0.0545 0.0430
13 11 17 1.0063 -0.1661
13 12 0 0.0485 -0.0120
13 12 1 1.2922 -0.0042
13 12 2 1.3574 -0.0186
13 12 3 0.5675 -0.0244
13 12 4 1.1322 0.0033
13 12 5 0.1100 -0.0466
13 12 6 0.3732 -0.0149
13 12 7 -0.7451 -0.0031
13 12 8 0.3946 -0.0093
13 12 9 -1.0830 0.0203
13 12 10 -0.4877 -0.0172
13 12 11 -1.1662 0.0011
13 12 12 -1.1384 0.0181
13 12 13 0.0250 -0.0719
13 12 14 -0.4191 -0.0529
13 12 15 0.7278 -0.0498
13 12 16 -0.0535 -0.1845
13 13 0 1.0942 0.0236
13 13 1 0.3778 0.0467
13 13 2 -0.7964 -0.0310
13 13 3 1.0459 -0.0149
13 13 4 -1.1367 0.0146
13 13 5 0.5959 -0.0264
13 13 6 -0.0946 0.0175
13 13 7 0.2566 -0.0155
13 13 8 -0.0415 -0.0735
13 13 9 -0.5951 -0.0168
13 13 10 -0.3365 -0.0340
13 13 11 -1.6298 -0.0650
13 13 12 1.0394 0.1157
13 13 13 -0.3834 0.1255
13 13 14 1.9481 0.0849
13 14 0 0.1077 -0.0202
13 14 1 -0.2518 -0.0034
13 14 2 0.0190 0.0222
13 14 3 -1.1674 0.0370
13 14 4 1.5534 0.0267
13 14 5 -1.2435 0.0101
13 14 6 2.6920 -0.0038
13 14 7 -0.8046 -0.0265
13 14 8 3.0386 0.0006
13 14 9 0.1630 -0.0319
13 14 10 2.5560 0.0057
13 14 11 1.1784 0.1131
13 14 12 1.3720 -0.0043
13 14 13 1.4985 0.2514
13 15 0 0.7321 0.0704
13 15 1 -0.0652 0.0106
13 15 2 0.8122 -0.0580
13 15 3 0.4329 -0.0227
13 15 4 1.1192 0.0316
13 15 5 0.3928 -0.0023
13 15 6 0.2451 0.1256
13 15 7 1.2528 0.0445
13 15 8 -1.1387 0.0044
13 15 9 1.6509 0.0885
13 15 10 -1.2782 -0.0575
13 15 11 0.3785 0.0353
13 16 0 -1.0650 0.0042
13 16 1 0.7003 0.0167
13 16 2 -0.4651 0.0636
13 16 3 0.6461 0.0132
13 16 4 1.7321 -0.0152
13 16 5 0.8191 0.0501
13 16 6 1.9030 -0.0188
13 16 7 1.4911 -0.0346
13 16 8 0.7110 0.1282
13 17 0 -0.5262 0.0672
13 17 1 -0.0862 -0.1126
13 17 2 -0.0758 -0.0715
13 17 3 -1.4873 0.0679
13 17 4 -0.3220 -0.0929
13 17 5 -4.3946 0.4622
14 0 0 -2.6853 -0.0434
14 0 2 -3.8016 -0.0290
14 0 4 -4.5226 -0.0051
14 0 6 -4.8153 0.0079
14 0 8 -3.0327 -0.0017
14 0 10 0.7342 -0.0046
14 0 12 1.5919 0.0146
14 0 14 0.1201 -0.0254
14 0 16 -0.7764 -0.0203
14 0 18 -2.2755 0.0061
14 0 20 -2.4074 -0.2204
14 0 22 -0.5700 -0.4105
14 1 0 -1.9111 -0.0163
14 1 1 -4.6974 -0.0106
14 1 2 -0.1269 -0.0070
14 1 3 -7.4209 0.0292
14 1 4 2.3205 0.0254
14 1 5 -7.4125 0.0010
14 1 6 3.0683 -0.0043
14 1 7 -5.4438 -0.0353
14 1 8 2.4632 -0.0568
14 1 9 -2.8497 -0.0058
14 1 10 2.1500 -0.0226
14 1 11 -0.3009 -0.0121
14 1 12 2.1376 0.0102
14 1 13 1.0260 0.0068
14 1 14 1.0887 0.0168
14 1 15 0.9750 0.0310
14 1 16 0.0622 0.0135
14 1 17 0.8945 -0.0088
14 1 18 0.5745 0.0650
14 1 19 1.2695 -0.0305
14 1 20 0.7968 0.0041
14 1 21 0.2036 0.0335
14 1 22 -0.1918 -0.1499
14 2 0 -0.0766 -0.0069
14 2 1 -5.4751 -0.0034
14 2 2 -1.0600 -0.0198
14 2 3 -4.5932 0.0420
14 2 4 -1.3387 -0.0133
14 2 5 -2.7847 0.0134
14 2 6 -1.5969 -0.0183
14 2 7 0.0325 -0.0206
14 2 8 -0.9412 0.0007
14 2 9 2.3252 -0.0331
14 2 10 0.8133 -0.0069
14 2 11 2.4192 -0.0237
14 2 12 -0.0493 0.0104
14 2 13 1.9106 0.0054
14 2 14 -1.8462 0.0396
14 2 15 1.1625 0.0167
14 2 16 -1.0127 -0.0052
14 2 17 0.1386 -0.0227
14 2 18 -0.5601 0.0330
14 2 19 -0.0002 0.0626
14 2 20 -0.6255 -0.0117
14 2 21 0.0960 0.2110
14 3 0 -0.8288 0.0075
14 3 1 -2.2830 0.0013
14 3 2 1.2686 0.0083
14 3 3 -0.7508 0.0145
14 3 4 2.2750 0.0254
14 3 5 0.3082 -0.0176
14 3 6 2.2513 0.0476
14 3 7 1.2032 -0.0216
14 3 8 3.0381 0.0264
14 3 9 1.7676 -0.0031
14 3 10 2.8619 -0.0183
14 3 11 1.5209 -0.0272
14 3 12 0.9464 0.0034
14 3 13 -0.4439 0.0085
14 3 14 -1.1537 0.0073
14 3 15 -1.6581 0.0040
14 3 16 -1.8659 -0.0321
14 3 17 -0.6920 0.0069
14 3 18 -0.5181 0.0359
14 3 19 0.2145 0.0914
14 3 20 0.8603 -0.0924
14 3 21 -0.0531 0.0901
14 4 0 0.7427 0.0118
14 4 1 0.8848 0.0235
14 4 2 1.6383 0.0159
14 4 3 2.2959 0.0196
14 4 4 1.0173 0.0051
14 4 5 2.8652 -0.0222
14 4 6 -0.0031 -0.0233
14 4 7 2.8832 0.0262
14 4 8 -2.3607 -0.0099
14 4 9 2.4463 0.0269
14 4 10 -4.3782 0.0076
14 4 11 -0.5736 0.0055
14 4 12 -4.5463 0.0101
14 4 13 -2.8087 0.0142
14 4 14 -3.9962 -0.0117
14 4 15 -2.6318 -0.0036
14 4 16 -2.4951 -0.0118
14 4 17 -2.3011 0.0329
14 4 18 -0.6975 0.0812
14 4 19 -0.6581 0.0167
14 4 20 0.6206 -0.0628
14 4 21 0.9328 -0.0364
14 5 0 -0.3806 -0.0169
14 5 1 0.1205 0.0257
14 5 2 -0.1234 -0.0051
14 5 3 0.5070 -0.0003
14 5 4 0.1003 0.0175
14 5 5 -0.3760 -0.0198
14 5 6 0.3043 0.0020
14 5 7 -1.3017 0.0256
14 5 8 0.5806 -0.0171
14 5 9 -3.2488 0.0305
14 5 10 0.9560 -0.0282
14 5 11 -4.8103 0.0035
14 5 12 0.8820 -0.0046
14 5 13 -4.2509 0.0097
14 5 14 0.0401 -0.0143
14 5 15 -2.3443 0.0026
14 5 16 -0.4683 0.0015
14 5 17 -0.6025 0.0659
14 5 18 0.4714 0.0818
14 5 19 0.1142 0.0510
14 5 20 1.1624 -0.0188
14 5 21 0.3272 -0.0637
14 6 0 -2.8739 -0.0271
14 6 1 1.2051 0.0361
14 6 2 -1.4224 0.0032
14 6 3 -0.0091 -0.0012
14 6 4 -0.2038 0.0076
14 6 5 -0.7305 -0.0510
14 6 6 0.1401 -0.0197
14 6 7 -1.3374 -0.0018
14 6 8 -0.8653 -0.0223
14 6 9 -0.7854 0.0007
14 6 10 -1.8871 0.0127
14 6 11 -0.5049 0.0008
14 6 12 -2.0479 0.0469
14 6 13 0.2445 0.0081
14 6 14 -2.4928 0.0614
14 6 15 1.4965 -0.0096
14 6 16 -2.0610 0.0641
14 6 17 1.2593 0.0315
14 6 18 -0.9109 0.0473
14 6 19 1.2061 -0.0927
14 6 20 -0.9811 -0.0289
14 7 0 2.9970 0.0089
14 7 1 -1.8499 0.0152
14 7 2 2.3784 0.0395
14 7 3 -1.0824 0.0044
14 7 4 0.9440 0.0204
14 7 5 -0.5041 -0.0449
14 7 6 -0.0964 -0.0160
14 7 7 0.1047 -0.0118
14 7 8 -0.4204 -0.0200
14 7 9 -0.4654 -0.0099
14 7 10 -0.5078 -0.0154
14 7 11 -1.4030 -0.0240
14 7 12 -0.4066 0.0325
14 7 13 -0.9855 0.0026
14 7 14 0.6082 0.0658
14 7 15 -0.6022 0.0185
14 7 16 1.4987 0.0671
14 7 17 -0.0444 0.0490
14 7 18 1.3147 -0.0012
14 7 19 0.4987 -0.0149
14 7 20 0.8130 -0.1161
14 8 0 -0.8819 -0.0093
14 8 1 1.7848 0.0111
14 8 2 -0.9647 0.0037
14 8 3 0.8751 0.0139
14 8 4 -1.3086 0.0092
14 8 5 -0.7609 0.0152
14 8 6 -1.5471 -0.0321
14 8 7 -1.9512 -0.0086
14 8 8 -0.7462 -0.0552
14 8 9 -1.5615 -0.0662
14 8 10 -0.7373 0.0038
14 8 11 -0.4644 -0.0071
14 8 12 -0.4216 -0.0060
14 8 13 0.2397 0.0390
14 8 14 -0.2212 0.0101
14 8 15 0.7863 -0.0152
14 8 16 -0.9786 0.0939
14 8 17 0.9448 -0.0107
14 8 18 -0.3791 -0.0358
14 8 19 0.4387 -0.0897
14 9 0 0.2191 -0.0446
14 9 1 -2.7942 -0.0146
14 9 2 -0.1461 0.0254
14 9 3 -3.4852 -0.0077
14 9 4 -1.0606 -0.0009
14 9 5 -3.2705 0.0115
14 9 6 -0.9631 -0.0252
14 9 7 -1.8621 0.0182
14 9 8 -1.4860 0.0216
14 9 9 -0.7805 -0.0497
14 9 10 -2.5915 -0.0225
14 9 11 -0.5210 -0.0645
14 9 12 -1.3159 -0.0554
14 9 13 -0.2015 0.0074
14 9 14 0.6277 -0.0067
14 9 15 -0.2199 0.0460
14 9 16 1.0105 -0.0344
14 9 17 0.5240 -0.0984
14 9 18 0.4227 -0.0922
14 10 0 -1.2937 0.0010
14 10 1 1.5418 -0.0230
14 10 2 -1.8732 -0.0073
14 10 3 1.2894 0.0142
14 10 4 -2.3487 -0.0170
14 10 5 0.3002 0.0154
14 10 6 -2.2390 0.0370
14 10 7 -0.0376 -0.0070
14 10 8 -1.2895 0.0443
14 10 9 -0.5964 -0.0126
14 10 10 -1.2949 0.0009
14 10 11 -0.4164 -0.0595
14 10 12 -0.9970 -0.0766
14 10 13 -0.1127 -0.0838
14 10 14 -0.1800 -0.0782
14 10 15 0.0471 0.0042
14 10 16 -0.2153 0.0385
14 10 17 1.1225 0.1219
14 11 0 -0.4093 0.0190
14 11 1 -1.7160 0.0068
14 11 2 0.4631 -0.0058
14 11 3 -2.8652 0.0048
14 11 4 -0.6016 -0.0492
14 11 5 -2.7704 -0.0200
14 11 6 -0.2822 -0.0076
14 11 7 -2.3645 0.0251
14 11 8 1.0311 0.0432
14 11 9 -1.1681 0.0228
14 11 10 1.3914 0.0419
14 11 11 0.7483 -0.0006
14 11 12 2.2918 0.0307
14 11 13 -0.0127 -0.0254
14 11 14 1.7705 -0.0506
14 11 15 -2.1550 0.0570
14 11 16 0.1589 -0.1199
14 12 0 0.0686 0.0155
14 12 1 -1.5971 0.0020
14 12 2 -1.2422 0.0136
14 12 3 -0.5648 0.0237
14 12 4 -1.4278 0.0102
14 12 5 0.2107 0.0285
14 12 6 -0.5809 0.0304
14 12 7 0.7445 -0.0244
14 12 8 -0.6655 0.0401
14 12 9 0.6131 -0.0297
14 12 10 -0.0667 0.0407
14 12 11 0.8313 -0.0011
14 12 12 1.1646 -0.0030
14 12 13 0.1919 0.1072
14 12 14 0.6246 0.0537
14 12 15 -0.7521 0.1970
14 13 0 -1.1910 -0.0303
14 13 1 -0.4987 -0.0564
14 13 2 0.0699 0.0505
14 13 3 -1.4638 0.0305
14 13 4 0.1638 -0.0006
14 13 5 -1.0351 0.0199
14 13 6 -0.5282 -0.0195
14 13 7 -0.3052 -0.0087
14 13 8 0.3781 0.0484
14 13 9 0.3770 0.0470
14 13 10 1.1155 0.0200
14 13 11 1.3838 0.1862
14 13 12 -0.1103 -0.0873
14 13 13 0.3803 0.0479
14 13 14 -1.3651 -0.0764
14 14 0 0.0979 0.0451
14 14 1 -0.3655 -0.0292
14 14 2 0.5144 -0.0434
14 14 3 0.7289 -0.0157
14 14 4 -1.2254 0.0120
14 14 5 1.4247 -0.0156
14 14 6 -2.6185 0.0733
14 14 7 1.2335 -0.0241
14 14 8 -3.1646 -0.0022
14 14 9 0.4813 -0.0057
14 14 10 -2.8455 -0.1192
14 14 11 -0.2544 -0.1159
14 14 12 -1.4266 -0.1520
14 15 0 -0.4061 -0.0831
14 15 1 0.3397 -0.0008
14 15 2 -0.3466 0.0651
14 15 3 -0.5794 0.0147
14 15 4 -0.8344 -0.0584
14 15 5 -0.7962 0.0047
14 15 6 -0.2222 -0.2006
14 15 7 -1.1940 -0.0062
14 15 8 1.2102 -0.0030
14 15 9 -1.6523 -0.0622
14 15 10 1.3255 0.1769
14 16 0 1.0616 0.0073
14 16 1 -0.6774 -0.0474
14 16 2 0.7796 -0.0543
14 16 3 -0.8461 0.0557
14 16 4 -2.3050 -0.0176
14 16 5 -1.0754 0.0148
14 16 6 -2.7884 -0.0410
14 16 7 -1.5459 -0.0499
14 16 8 -0.9555 -0.1496
14 17 0 0.5054 -0.0797
14 17 1 0.0281 0.1346
14 17 2 0.1931 0.0926
14 17 3 0.9554 -0.0412
15 0 0 0.6113 0.0006
15 0 2 1.3562 -0.0033
15 0 4 3.5146 -0.0075
15 0 6 4.6419 -0.0132
15 0 8 3.2202 -0.0076
15 0 10 0.7568 0.0068
15 0 12 0.2694 -0.0049
15 0 14 0.7594 0.0261
15 0 16 0.6940 0.0103
15 0 18 1.9569 -0.0757
15 0 20 2.3307 0.1170
15 1 0 0.7419 0.0281
15 1 1 2.8779 -0.0014
15 1 2 -0.6496 0.0006
15 1 3 5.3020 -0.0404
15 1 4 -1.9488 -0.0329
15 1 5 5.6106 -0.0221
15 1 6 -1.8178 0.0171
15 1 7 4.6538 0.0302
15 1 8 -1.1715 0.0620
15 1 9 3.5886 0.0061
15 1 10 -1.6763 -0.0091
15 1 11 1.2922 0.0068
15 1 12 -2.1567 -0.0390
15 1 13 -0.5898 -0.0124
15 1 14 -0.8078 -0.0155
15 1 15 -0.4248 -0.0507
15 1 16 0.4731 -0.0337
15 1 17 -0.3592 -0.0198
15 1 18 -0.3128 -0.0661
15 1 19 -1.1197 -0.0043
15 1 20 -0.9558 0.0098
15 1 21 -0.4601 -0.0214
15 2 0 -0.1297 -0.0147
15 2 1 5.2148 -0.0109
15 2 2 0.7455 0.0255
15 2 3 5.3408 -0.0384
15 2 4 1.0874 0.0169
15 2 5 3.6609 0.0064
15 2 6 1.4557 0.0070
15 2 7 0.7703 0.0191
15 2 8 1.2281 -0.0085
15 2 9 -1.5892 0.0184
15 2 10 -0.1212 -0.0082
15 2 11 -2.1751 0.0049
15 2 12 0.0120 -0.0033
15 2 13 -2.1838 -0.0369
15 2 14 1.1609 -0.0342
15 2 15 -1.6657 -0.0378
15 2 16 0.6521 -0.0028
15 2 17 -0.6772 0.0211
15 2 18 0.8246 -0.0296
15 2 19 -0.3006 -0.1365
15 2 20 1.2490 -0.0200
15 2 21 0.0234 -0.3470
15 3 0 1.5514 -0.0061
15 3 1 2.5955 -0.0100
15 3 2 0.4888 -0.0153
15 3 3 1.4626 -0.0017
15 3 4 -0.4760 -0.0374
15 3 5 0.4971 0.0419
15 3 6 -1.1561 -0.0350
15 3 7 -0.8277 0.0266
15 3 8 -2.7684 -0.0167
15 3 9 -1.8274 -0.0229
15 3 10 -3.7253 0.0203
15 3 11 -2.1101 0.0053
15 3 12 -2.2139 0.0132
15 3 13 -0.2475 -0.0191
15 3 14 0.1997 -0.0175
15 3 15 1.5439 -0.0101
15 3 16 1.3797 -0.0062
15 3 17 0.6660 0.0187
15 3 18 0.7387 -0.0677
15 3 19 -0.2921 -0.1225
15 3 20 -0.2838 0.0147
15 3 21 0.1623 -0.1556
15 4 0 -0.0279 -0.0358
15 4 1 0.2842 -0.0182
15 4 2 -1.1406 -0.0279
15 4 3 -1.1643 -0.0159
15 4 4 -0.9142 -0.0097
15 4 5 -2.0736 0.0353
15 4 6 -0.0824 0.0323
15 4 7 -2.4718 -0.0211
15 4 8 1.7685 0.0213
15 4 9 -3.1082 -0.0364
15 4 10 3.5073 -0.0174
15 4 11 -1.0840 -0.0070
15 4 12 4.1023 -0.0130
15 4 13 1.7980 -0.0333
15 4 14 4.2799 0.0147
15 4 15 2.5053 -0.0074
15 4 16 3.1029 0.0600
15 4 17 2.0631 -0.0019
15 4 18 1.4505 -0.0212
15 4 19 0.4246 -0.0528
15 4 20 0.3215 0.0191
15 4 21 -0.8364 -0.0474
15 5 0 -1.0145 0.0298
15 5 1 0.7581 -0.0175
15 5 2 -0.7593 0.0106
15 5 3 -0.5788 -0.0209
15 5 4 0.0595 -0.0183
15 5 5 -0.2353 -0.0107
15 5 6 0.0452 0.0070
15 5 7 0.5243 -0.0377
15 5 8 -0.5591 0.0181
15 5 9 2.5693 -0.0188
15 5 10 -0.9269 0.0263
15 5 11 4.5318 0.0157
15 5 12 -0.3505 -0.0129
15 5 13 4.4505 -0.0102
15 5 14 0.4214 -0.0240
15 5 15 3.1415 0.0250
15 5 16 1.0471 0.0035
15 5 17 1.5511 -0.0016
15 5 18 0.9496 -0.0897
15 5 19 0.3743 -0.0937
15 5 20 -0.3514 -0.0319
15 6 0 3.0680 0.0109
15 6 1 -1.4020 -0.0150
15 6 2 1.5929 -0.0021
15 6 3 -0.8550 0.0041
15 6 4 0.3072 -0.0115
15 6 5 -0.0433 0.0469
15 6 6 -0.1087 0.0125
15 6 7 1.1630 -0.0023
15 6 8 0.7518 0.0127
15 6 9 0.9975 -0.0133
15 6 10 1.7679 -0.0345
15 6 11 0.8554 -0.0014
15 6 12 1.9459 -0.0732
15 6 13 0.4387 -0.0017
15 6 14 2.4835 -0.0829
15 6 15 -0.9793 0.0438
15 6 16 2.5463 -0.0671
15 6 17 -1.2132 -0.0083
15 6 18 1.6975 -0.1008
15 6 19 -1.0028 0.0299
15 6 20 1.5682 -0.0515
15 7 0 -2.4180 -0.0064
15 7 1 1.7225 -0.0098
15 7 2 -2.2672 -0.0202
15 7 3 0.8829 0.0046
15 7 4 -1.2609 -0.0013
15 7 5 0.1059 0.0561
15 7 6 -0.4099 0.0227
15 7 7 -0.6047 0.0191
15 7 8 0.1696 0.0120
15 7 9 -0.1111 0.0029
15 7 10 0.5604 0.0163
15 7 11 0.9192 0.0038
15 7 12 0.8127 -0.0394
15 7 13 0.4318 -0.0174
15 7 14 -0.3195 -0.0797
15 7 15 0.2933 -0.0191
15 7 16 -1.4694 -0.0671
15 7 17 0.3962 -0.0790
15 7 18 -0.8274 -0.0570
15 7 19 -0.2209 -0.0362
15 8 0 0.6337 -0.0064
15 8 1 -1.9555 -0.0103
15 8 2 0.7574 0.0203
15 8 3 -1.4925 -0.0329
15 8 4 1.3113 0.0223
15 8 5 0.2476 -0.0166
15 8 6 1.6026 0.0345
15 8 7 1.8378 0.0220
15 8 8 0.5420 0.0277
15 8 9 1.3681 0.0416
15 8 10 0.3907 -0.0409
15 8 11 0.2463 -0.0252
15 8 12 0.2003 -0.0265
15 8 13 0.0672 -0.0586
15 8 14 -0.3213 -0.0335
15 8 15 -0.1596 -0.0175
15 8 16 0.2841 -0.1387
15 8 17 -0.6361 -0.0616
15 8 18 -0.0936 -0.0579
15 8 19 -0.4432 0.0368
15 9 0 -0.3352 0.0285
15 9 1 2.4304 0.0065
15 9 2 -0.1844 -0.0320
15 9 3 3.2190 0.0014
15 9 4 0.5417 -0.0026
15 9 5 3.4347 0.0064
15 9 6 0.3981 0.0321
15 9 7 2.3314 0.0065
15 9 8 0.7589 -0.0130
15 9 9 0.7890 0.0626
15 9 10 2.0882 0.0086
15 9 11 0.5124 0.0570
15 9 12 1.6190 0.0190
15 9 13 0.2300 -0.0464
15 9 14 0.1644 -0.0387
15 9 15 0.0400 -0.1445
15 9 16 -0.4386 -0.0028
15 9 17 -0.2270 -0.0615
15 9 18 -0.5097 0.0698
15 10 0 0.7740 -0.0037
15 10 1 -0.8789 0.0201
15 10 2 1.1232 0.0114
15 10 3 -1.1640 -0.0256
15 10 4 2.1853 0.0100
15 10 5 -0.4153 -0.0167
15 10 6 2.8789 -0.0412
15 10 7 0.0750 0.0308
15 10 8 2.0141 -0.0443
15 10 9 0.5722 0.0209
15 10 10 1.6160 0.0171
15 10 11 0.7956 0.0397
15 10 12 1.1799 0.0829
15 10 13 0.6104 0.0382
15 10 14 0.4038 0.0654
15 10 15 0.2314 -0.0519
15 10 16 0.6704 -0.0143
15 10 17 -0.9206 -0.1091
15 11 0 0.2763 -0.0268
15 11 1 1.8345 -0.0012
15 11 2 -0.5225 0.0248
15 11 3 2.7100 -0.0256
15 11 4 0.9363 0.0551
15 11 5 2.6839 0.0178
15 11 6 0.8939 -0.0121
15 11 7 1.9891 0.0005
15 11 8 -0.9097 -0.0228
15 11 9 0.5844 -0.0030
15 11 10 -0.9938 0.0061
15 11 11 -0.6233 0.0198
15 11 12 -1.5392 0.0026
15 11 13 0.2408 0.0724
15 11 14 -1.5565 0.1070
15 11 15 1.9060 0.0146
15 11 16 -0.1369 0.2018
15 12 0 0.1268 -0.0261
15 12 1 1.7043 0.0055
15 12 2 1.0869 0.0152
15 12 3 0.3646 -0.0149
15 12 4 1.4720 -0.0128
15 12 5 -0.4070 0.0045
15 12 6 0.6871 -0.0377
15 12 7 -0.4400 0.0402
15 12 8 0.7588 -0.0434
15 12 9 -0.2549 0.0142
15 12 10 0.4941 -0.0416
15 12 11 -0.5471 0.0199
15 12 12 -0.9754 0.0179
15 12 13 -0.3131 -0.0766
15 12 14 -0.6810 -0.0147
15 12 15 0.5796 -0.2676
15 13 0 1.0708 0.0296
15 13 1 0.4172 0.0384
15 13 2 0.6193 -0.0601
15 13 3 1.3481 -0.0313
15 13 4 0.7769 -0.0182
15 13 5 1.0668 0.0021
15 13 6 1.0477 0.0239
15 13 7 0.1151 0.0453
15 13 8 -0.6771 -0.0057
15 13 9 -0.2120 -0.0436
15 13 10 -1.7011 -0.0043
15 13 11 -0.7225 -0.2736
15 13 12 -0.6471 0.0223
15 13 13 -0.1182 -0.2335
15 14 0 -0.1949 -0.0570
15 14 1 0.7307 0.0593
15 14 2 -0.7921 0.0540
15 14 3 -0.2211 -0.0340
15 14 4 1.0975 -0.0696
15 14 5 -1.2610 -0.0044
15 14 6 2.4374 -0.1323
15 14 7 -1.2852 0.0819
15 14 8 2.7094 0.0519
15 14 9 -0.9349 0.0379
15 14 10 2.7162 0.2612
15 14 11 -0.5604 0.0785
15 14 12 1.4097 0.2884
15 15 0 -0.0770 0.0739
15 15 1 -0.4679 -0.0211
15 15 2 -0.2846 -0.0412
15 15 3 0.5693 -0.0001
15 15 4 0.3028 0.0189
15 15 5 0.9905 -0.0062
15 15 6 0.0461 0.1472
15 15 7 0.9874 -0.0613
15 15 8 -1.1077 -0.0266
15 15 9 1.3641 -0.0133
15 15 10 -1.1947 -0.2095
15 16 0 -1.2443 -0.0202
15 16 1 0.6151 0.0594
15 16 2 -1.5577 0.0337
15 16 3 0.8461 -0.1618
15 16 4 2.1007 0.0568
15 16 5 1.0360 -0.1068
15 16 6 3.1469 0.1320
15 16 7 1.2858 0.1653
15 17 0 -0.4257 0.0745
15 17 1 -0.1085 -0.1306
16 0 0 -0.5256 0.0351
16 0 2 -1.1492 0.0308
16 0 4 -3.6197 0.0114
16 0 6 -4.6840 0.0148
16 0 8 -3.2784 0.0164
16 0 10 -2.2315 -0.0120
16 0 12 -2.0200 -0.0037
16 0 14 -1.1245 -0.0139
16 0 16 -0.2428 0.0069
16 0 18 -1.6195 0.1615
16 0 20 -2.3226 0.0691
16 1 0 0.6617 -0.0216
16 1 1 -1.6578 0.0043
16 1 2 1.3808 0.0104
16 1 3 -3.3382 0.0401
16 1 4 1.3437 0.0315
16 1 5 -4.1194 0.0342
16 1 6 0.8262 -0.0275
16 1 7 -4.0637 -0.0199
16 1 8 0.5754 -0.0438
16 1 9 -3.9420 -0.0017
16 1 10 1.4353 0.0421
16 1 11 -2.1621 -0.0035
16 1 12 1.8971 0.0485
16 1 13 -0.0253 0.0015
16 1 14 0.3061 -0.0025
16 1 15 -0.0057 0.0488
16 1 16 -1.0950 0.0288
16 1 17 0.1168 0.0309
16 1 18 -0.1009 0.0361
16 1 19 1.1256 0.0226
16 1 20 0.9689 -0.0419
16 1 21 0.6838 0.0236
16 2 0 0.7648 0.0340
16 2 1 -4.6990 0.0157
16 2 2 0.2403 -0.0242
16 2 3 -5.1242 0.0301
16 2 4 -0.3610 -0.0178
16 2 5 -3.5442 -0.0161
16 2 6 -1.3255 0.0055
16 2 7 -1.0100 -0.0153
16 2 8 -1.6415 0.0164
16 2 9 0.9064 -0.0041
16 2 10 -0.7106 0.0257
16 2 11 1.8362 0.0160
16 2 12 -0.0217 0.0016
16 2 13 2.3533 0.0513
16 2 14 -0.3451 0.0174
16 2 15 1.9202 0.0300
16 2 16 -0.3183 -0.0042
16 2 17 0.8821 -0.0362
16 2 18 -1.0696 0.0073
16 2 19 0.4205 0.1627
16 2 20 -1.6189 0.0443
16 2 21 -0.0259 0.4231
16 3 0 -1.5305 0.0036
16 3 1 -2.8723 0.0219
16 3 2 -1.5166 0.0118
16 3 3 -2.0055 -0.0121
16 3 4 -0.5930 0.0284
16 3 5 -0.8336 -0.0576
16 3 6 0.8397 0.0056
16 3 7 0.7744 -0.0197
16 3 8 2.6293 0.0051
16 3 9 1.7003 0.0485
16 3 10 3.8813 -0.0144
16 3 11 2.1460 0.0241
16 3 12 3.1488 -0.0314
16 3 13 0.7913 0.0298
16 3 14 1.1341 0.0223
16 3 15 -1.0693 0.0155
16 3 16 -0.4872 0.0382
16 3 17 -0.2688 -0.0483
16 3 18 -0.6722 0.0583
16 3 19 0.6231 0.1043
16 3 20 0.0165 0.0267
16 4 0 -1.1528 0.0446
16 4 1 -0.6693 0.0052
16 4 2 0.0486 0.0262
16 4 3 0.5975 -0.0003
16 4 4 0.3994 0.0076
16 4 5 1.5239 -0.0501
16 4 6 -0.1043 -0.0342
16 4 7 2.0802 0.0108
16 4 8 -1.3133 -0.0250
16 4 9 3.6077 0.0421
16 4 10 -2.6004 0.0168
16 4 11 2.7470 0.0075
16 4 12 -3.3384 -0.0079
16 4 13 -0.6356 0.0348
16 4 14 -4.0057 -0.0149
16 4 15 -2.2241 0.0123
16 4 16 -3.3026 -0.0762
16 4 17 -1.6260 -0.0353
16 4 18 -1.8896 -0.0627
16 4 19 -0.2270 0.0458
16 4 20 -1.0287 -0.0152
16 5 0 1.8427 -0.0322
16 5 1 -1.3324 0.0077
16 5 2 1.1106 -0.0186
16 5 3 0.5589 0.0312
16 5 4 -0.3618 0.0081
16 5 5 0.5059 0.0356
16 5 6 -0.2988 -0.0204
16 5 7 -0.2342 0.0403
16 5 8 0.5869 -0.0080
16 5 9 -1.9087 -0.0065
16 5 10 1.0531 -0.0064
16 5 11 -3.6742 -0.0377
16 5 12 0.3283 0.0271
16 5 13 -4.0951 0.0076
16 5 14 -0.4909 0.0631
16 5 15 -3.6673 -0.0447
16 5 16 -1.3753 -0.0110
16 5 17 -2.2022 -0.0944
16 5 18 -1.9791 0.0477
16 5 19 -0.4794 0.0405
16 5 20 -0.4092 0.0682
16 6 0 -2.8681 0.0109
16 6 1 1.5477 -0.0088
16 6 2 -1.5791 0.0007
16 6 3 1.7087 -0.0033
16 6 4 -0.3832 0.0116
16 6 5 0.7032 -0.0242
16 6 6 0.0923 0.0075
16 6 7 -1.0684 0.0136
16 6 8 -0.3959 0.0120
16 6 9 -1.1235 0.0149
16 6 10 -1.2615 0.0420
16 6 11 -0.8641 -0.0152
16 6 12 -1.5865 0.0613
16 6 13 -0.9489 -0.0035
16 6 14 -2.2114 0.0745
16 6 15 0.3005 -0.0507
16 6 16 -2.7160 0.0234
16 6 17 1.0863 -0.0214
16 6 18 -2.1944 0.0703
16 6 19 0.7335 0.0254
16 7 0 1.8221 0.0081
16 7 1 -1.6484 0.0097
16 7 2 2.0932 -0.0115
16 7 3 -0.7049 -0.0071
16 7 4 1.6571 -0.0189
16 7 5 0.1022 -0.0489
16 7 6 0.9623 -0.0173
16 7 7 0.8451 -0.0100
16 7 8 -0.0535 0.0033
16 7 9 0.5839 0.0081
16 7 10 -0.7029 -0.0135
16 7 11 -0.3850 0.0166
16 7 12 -1.0289 0.0323
16 7 13 0.1948 0.0233
16 7 14 0.1149 0.0616
16 7 15 0.2826 -0.0018
16 7 16 1.3158 0.0020
16 7 17 -0.4660 0.0718
16 7 18 0.3305 0.0589
16 7 19 -0.0977 0.0855
16 8 0 -0.3302 0.0243
16 8 1 1.7799 0.0028
16 8 2 -0.6075 -0.0389
16 8 3 1.8131 0.0326
16 8 4 -1.3068 -0.0448
16 8 5 0.4066 0.0100
16 8 6 -1.7474 -0.0189
16 8 7 -1.3193 -0.0270
16 8 8 -0.7017 0.0114
16 8 9 -1.0450 -0.0044
16 8 10 -0.2610 0.0679
16 8 11 0.0634 0.0573
16 8 12 0.0161 0.0350
16 8 13 -0.1989 0.0571
16 8 14 0.9141 0.0140
16 8 15 -0.4502 0.0155
16 8 16 0.5321 0.1126
16 8 17 0.2536 0.0954
16 8 18 0.4618 0.1229
16 9 0 0.3082 -0.0022
16 9 1 -2.0257 0.0092
16 9 2 0.1882 0.0299
16 9 3 -2.7176 0.0055
16 9 4 -0.1120 0.0012
16 9 5 -3.2926 -0.0315
16 9 6 0.3262 -0.0295
16 9 7 -2.7073 -0.0214
16 9 8 0.0483 0.0103
16 9 9 -1.0112 -0.0380
16 9 10 -1.3887 0.0137
16 9 11 -0.7399 -0.0275
16 9 12 -1.5677 0.0192
16 9 13 -0.4965 0.0606
16 9 14 -0.6531 0.0757
16 9 15 0.0531 0.2169
16 9 16 0.0217 0.0383
16 9 17 -0.0081 0.2516
16 10 0 -0.4119 0.0135
16 10 1 0.2500 -0.0064
16 10 2 -0.6513 -0.0067
16 10 3 0.9386 0.0268
16 10 4 -1.9078 0.0040
16 10 5 0.5202 0.0038
16 10 6 -3.2893 0.0265
16 10 7 -0.0555 -0.0378
16 10 8 -2.7183 0.0166
16 10 9 -0.2463 -0.0035
16 10 10 -1.6315 -0.0222
16 10 11 -0.6110 -0.0012
16 10 12 -1.0825 -0.0442
16 10 13 -0.8216 0.0297
16 10 14 -0.7201 -0.0103
16 10 15 -0.6008 0.1305
16 10 16 -1.0430 0.0056
16 10 17 0.4749 0.1311
16 11 0 -0.0111 0.0259
16 11 1 -2.2242 0.0030
16 11 2 0.5350 -0.0275
16 11 3 -2.6805 0.0350
16 11 4 -1.0559 -0.0321
16 11 5 -2.4950 -0.0073
16 11 6 -1.3171 0.0372
16 11 7 -1.5046 -0.0222
16 11 8 0.5679 -0.0194
16 11 9 0.1351 -0.0320
16 11 10 0.5609 -0.0734
16 11 11 0.6579 -0.0318
16 11 12 0.7589 -0.0227
16 11 13 -0.2881 -0.0902
16 11 14 1.1726 -0.1137
16 11 15 -1.3212 -0.0872
16 12 0 -0.5484 0.0414
16 12 1 -1.7625 -0.0177
16 12 2 -1.0197 -0.0503
16 12 3 -0.2249 0.0039
16 12 4 -1.2667 0.0068
16 12 5 0.3486 -0.0337
16 12 6 -0.6331 0.0391
16 12 7 -0.0919 -0.0313
16 12 8 -0.7023 0.0225
16 12 9 0.1357 0.0305
16 12 10 -0.6318 0.0065
16 12 11 0.5454 -0.0527
16 12 12 0.7347 -0.0818
16 12 13 0.4282 -0.0277
16 12 14 0.5757 -0.0716
16 13 0 -0.9003 -0.0160
16 13 1 -0.2715 0.0031
16 13 2 -0.9944 0.0478
16 13 3 -0.7700 0.0124
16 13 4 -1.1413 0.0324
16 13 5 -0.7419 -0.0316
16 13 6 -1.2070 -0.0231
16 13 7 0.1655 -0.0717
16 13 8 0.7451 -0.0399
16 13 9 0.2222 -0.0099
16 13 10 1.9223 -0.0027
16 13 11 0.0003 0.2576
16 13 12 1.1274 0.0590
16 13 13 -0.3068 0.3382
16 14 0 -0.0016 0.0452
16 14 1 -0.7122 -0.0723
16 14 2 0.6234 -0.0494
16 14 3 -0.1349 0.0859
16 14 4 -1.1509 0.1142
16 14 5 0.8825 0.0418
16 14 6 -2.0903 0.1306
16 14 7 0.9977 -0.1109
16 14 8 -1.7090 -0.1545
16 14 9 1.0746 -0.0382
16 14 10 -2.0804 -0.3904
16 14 11 0.9671 -0.0142
16 15 0 0.5633 -0.0603
16 15 1 0.4135 0.0432
16 15 2 0.8562 -0.0146
16 15 3 -0.4534 -0.0234
16 15 4 0.2015 0.0943
16 15 5 -1.0252 0.0102
16 15 6 0.1594 0.0540
16 15 7 -0.7205 0.1413
16 15 8 0.9133 0.0810
16 15 9 -0.8099 0.1010
16 16 0 1.4789 0.0278
16 16 1 -0.5516 -0.0377
16 16 2 2.5676 -0.0156
16 16 3 -0.6828 0.2624
16 16 4 -1.1494 -0.0837
16 16 5 -0.7295 0.1915
16 16 6 -2.8110 -0.2146
17 0 0 1.5204 -0.0388
17 0 2 2.0217 -0.0351
17 0 4 3.9238 -0.0040
17 0 6 4.7998 -0.0100
17 0 8 3.5164 -0.0179
17 0 10 3.4096 0.0162
17 0 12 3.2466 0.0030
17 0 14 1.0876 -0.0034
17 0 16 -0.3837 -0.0099
17 0 18 1.1603 -0.2119
17 0 20 2.1290 -0.2596
17 1 0 -1.4628 0.0009
17 1 1 0.8538 0.0069
17 1 2 -1.3189 -0.0151
17 1 3 1.8345 -0.0229
17 1 4 -0.2673 -0.0162
17 1 5 3.1559 -0.0271
17 1 6 -0.0315 0.0320
17 1 7 3.8461 0.0135
17 1 8 -0.5452 0.0150
17 1 9 3.9972 -0.0037
17 1 10 -1.3321 -0.0567
17 1 11 2.8405 0.0015
17 1 12 -1.4299 -0.0327
17 1 13 0.8020 0.0162
17 1 14 0.1496 0.0307
17 1 15 0.3056 -0.0295
17 1 16 1.4882 -0.0018
17 1 17 -0.1903 -0.0101
17 1 18 0.5410 0.0159
17 1 19 -1.2661 0.0022
17 1 20 -0.7401 0.0914
17 2 0 -1.3662 -0.0404
17 2 1 3.7596 -0.0094
17 2 2 -1.1790 0.0198
17 2 3 4.1944 -0.0178
17 2 4 -0.1814 0.0183
17 2 5 3.0678 0.0229
17 2 6 1.5052 -0.0146
17 2 7 1.0522 0.0188
17 2 8 2.0373 -0.0227
17 2 9 -0.4423 -0.0047
17 2 10 1.2557 -0.0380
17 2 11 -1.4759 -0.0305
17 2 12 0.0967 -0.0042
17 2 13 -2.2745 -0.0387
17 2 14 -0.1739 0.0052
17 2 15 -1.8823 0.0099
17 2 16 0.2049 0.0231
17 2 17 -0.7775 0.0778
17 2 18 1.2585 0.0223
17 2 19 -0.3152 -0.1121
17 2 20 1.6710 -0.0494
17 3 0 0.7904 -0.0087
17 3 1 3.2901 -0.0279
17 3 2 1.5571 -0.0049
17 3 3 2.5036 0.0235
17 3 4 0.7694 -0.0076
17 3 5 0.7991 0.0571
17 3 6 -1.1508 0.0258
17 3 7 -0.9830 -0.0001
17 3 8 -2.5827 0.0056
17 3 9 -1.4506 -0.0650
17 3 10 -3.4286 0.0029
17 3 11 -1.6492 -0.0442
17 3 12 -3.6080 0.0425
17 3 13 -0.9844 -0.0280
17 3 14 -2.4943 -0.0091
17 3 15 0.4910 -0.0159
17 3 16 -0.5859 -0.0297
17 3 17 -0.2239 0.0595
17 3 18 0.3087 0.0104
17 3 19 -1.0597 -0.0583
17 3 20 -0.1231 0.0073
17 4 0 2.1789 -0.0334
17 4 1 0.4252 0.0013
17 4 2 1.0051 -0.0106
17 4 3 -0.4986 0.0114
17 4 4 0.0434 0.0036
17 4 5 -1.3307 0.0482
17 4 6 0.1625 0.0293
17 4 7 -2.0206 -0.0051
17 4 8 0.8690 0.0187
17 4 9 -3.8970 -0.0393
17 4 10 1.8262 -0.0043
17 4 11 -3.7744 -0.0029
17 4 12 2.5380 0.0442
17 4 13 -0.2906 -0.0136
17 4 14 3.3544 0.0054
17 4 15 1.7262 -0.0046
17 4 16 3.1124 0.0347
17 4 17 1.0421 0.0657
17 4 18 1.9248 0.1162
17 4 19 0.1353 0.0064
17 4 20 1.1824 0.0551
17 5 0 -1.9089 0.0216
17 5 1 1.5408 0.0017
17 5 2 -0.9732 0.0221
17 5 3 -0.4902 -0.0233
17 5 4 0.5888 0.0042
17 5 5 -0.6553 -0.0380
17 5 6 0.3481 0.0270
17 5 7 0.1140 -0.0270
17 5 8 -0.5365 -0.0155
17 5 9 1.1908 0.0317
17 5 10 -1.0369 -0.0230
17 5 11 2.4341 0.0466
17 5 12 -0.6321 -0.0227
17 5 13 3.3288 0.0010
17 5 14 0.1707 -0.0809
17 5 15 3.8122 0.0486
17 5 16 1.4205 0.0120
17 5 17 2.4940 0.1681
17 5 18 2.4647 0.0212
17 5 19 0.3017 0.0862
17 6 0 2.6062 -0.0298
17 6 1 -1.7466 0.0223
17 6 2 1.6775 -0.0012
17 6 3 -2.3955 0.0020
17 6 4 0.5549 -0.0033
17 6 5 -1.1194 -0.0029
17 6 6 -0.0575 -0.0273
17 6 7 1.0602 -0.0227
17 6 8 -0.0487 -0.0412
17 6 9 1.2340 -0.0045
17 6 10 0.4784 -0.0288
17 6 11 0.7682 0.0397
17 6 12 0.9095 -0.0111
17 6 13 1.3555 0.0043
17 6 14 1.6710 -0.0366
17 6 15 0.4884 0.0158
17 6 16 2.5936 0.0464
17 6 17 -0.8568 0.0366
17 6 18 2.3048 0.0306
17 6 19 -0.5240 -0.0358
17 7 0 -1.2243 -0.0208
17 7 1 1.5938 -0.0117
17 7 2 -1.9082 0.0390
17 7 3 0.6905 0.0032
17 7 4 -2.0692 0.0360
17 7 5 0.0967 0.0270
17 7 6 -1.4934 0.0042
17 7 7 -0.6203 -0.0122
17 7 8 -0.0265 -0.0224
17 7 9 -0.8376 -0.0206
17 7 10 0.8896 0.0113
17 7 11 -0.2047 -0.0297
17 7 12 1.1086 -0.0042
17 7 13 -0.8740 -0.0153
17 7 14 0.0527 -0.0150
17 7 15 -1.0803 0.0291
17 7 16 -0.9899 0.1074
17 7 17 0.1384 -0.0378
17 7 18 0.0643 0.0147
17 8 0 -0.0293 -0.0346
17 8 1 -1.2877 0.0038
17 8 2 0.4438 0.0482
17 8 3 -1.6995 -0.0143
17 8 4 1.2154 0.0489
17 8 5 -0.9304 0.0019
17 8 6 1.9261 -0.0106
17 8 7 0.5410 0.0240
17 8 8 1.1988 -0.0439
17 8 9 0.6413 -0.0283
17 8 10 0.4098 -0.0666
17 8 11 -0.3391 -0.0760
17 8 12 -0.1616 -0.0154
17 8 13 0.1500 -0.0302
17 8 14 -1.4021 0.0471
17 8 15 0.8160 0.0245
17 8 16 -1.2810 0.0003
17 8 17 -0.0269 -0.0620
17 8 18 -0.7242 -0.1095
17 9 0 -0.1943 -0.0259
17 9 1 1.6240 -0.0218
17 9 2 -0.0234 -0.0214
17 9 3 2.1089 -0.0101
17 9 4 -0.1576 0.0057
17 9 5 2.7858 0.0503
17 9 6 -1.0014 0.0190
17 9 7 2.7565 0.0159
17 9 8 -0.7593 -0.0159
17 9 9 1.3968 -0.0177
17 9 10 0.7162 -0.0323
17 9 11 1.2000 -0.0129
17 9 12 1.1608 -0.0317
17 9 13 0.8902 -0.0322
17 9 14 0.5554 -0.0757
17 9 15 -0.1189 -0.2166
17 9 16 0.0492 -0.0426
17 9 17 0.0530 -0.3869
17 10 0 0.1203 -0.0271
17 10 1 0.1153 -0.0126
17 10 2 0.4849 -0.0023
17 10 3 -0.7636 -0.0181
17 10 4 1.5719 -0.0154
17 10 5 -0.6987 0.0219
17 10 6 3.2579 0.0044
17 10 7 -0.1549 0.0247
17 10 8 3.1311 0.0238
17 10 9 -0.2602 -0.0385
17 10 10 1.3729 0.0059
17 10 11 0.0448 -0.0344
17 10 12 0.7347 -0.0351
17 10 13 0.7095 -0.0719
17 10 14 1.0153 -0.0765
17 10 15 0.8893 -0.2003
17 10 16 1.2413 -0.0100
17 11 0 -0.2307 -0.0140
17 11 1 2.5640 -0.0181
17 11 2 -0.4617 0.0139
17 11 3 2.7926 -0.0302
17 11 4 0.9463 -0.0128
17 11 5 2.2823 -0.0117
17 11 6 1.4392 -0.0500
17 11 7 1.0475 0.0216
17 11 8 -0.0736 0.0746
17 11 9 -0.6702 0.0700
17 11 10 -0.1492 0.1147
17 11 11 -0.7498 0.0267
17 11 12 -0.1794 -0.0182
17 11 13 0.1623 0.0520
17 11 14 -0.7858 0.0327
17 11 15 0.6340 0.1148
17 12 0 0.8989 -0.0519
17 12 1 1.9169 0.0285
17 12 2 1.0816 0.0682
17 12 3 0.4308 0.0026
17 12 4 0.9457 -0.0007
17 12 5 -0.0069 0.0438
17 12 6 0.4409 -0.0359
17 12 7 0.6460 0.0017
17 12 8 0.6100 0.0009
17 12 9 -0.2326 -0.0856
17 12 10 0.5201 0.0471
17 12 11 -0.8334 0.0873
17 12 12 -0.5660 0.1812
17 12 13 -0.5921 0.1692
17 12 14 -0.3568 0.1799
17 13 0 0.8699 -0.0110
17 13 1 0.2085 -0.0512
17 13 2 0.9961 -0.0113
17 13 3 0.0727 0.0170
17 13 4 0.7165 -0.0323
17 13 5 0.3194 0.0488
17 13 6 0.9078 0.0108
17 13 7 -0.3346 0.0668
17 13 8 -0.4606 0.0703
17 13 9 -0.3854 0.1069
17 13 10 -1.6854 -0.0056
17 13 11 0.4442 -0.1156
17 13 12 -1.2936 -0.1296
17 14 0 0.5193 -0.0136
17 14 1 0.4415 0.0637
17 14 2 -0.0310 0.0314
17 14 3 0.2648 -0.1038
17 14 4 1.2057 -0.1146
17 14 5 -0.4775 -0.0675
17 14 6 1.5513 -0.0385
17 14 7 -0.5116 0.0897
17 14 8 0.4899 0.2835
17 14 9 -0.8865 -0.0063
17 14 10 1.0828 0.4582
17 15 0 -0.8807 0.0669
17 15 1 -0.2111 -0.0514
17 15 2 -1.1396 0.0932
17 15 3 0.3237 0.0585
17 15 4 -0.4212 -0.2423
17 15 5 0.9983 -0.0185
17 15 6 -0.2409 -0.3388
17 15 7 0.5005 -0.2109
17 15 8 -0.6933 -0.1370
17 16 0 -1.5654 -0.0245
17 16 1 0.4954 -0.0121
17 16 2 -3.3626 0.0110
17 16 3 0.4389 -0.3129
17 16 4 -0.1285 0.0833
18 0 0 -2.1947 0.0121
18 0 2 -2.4013 0.0175
18 0 4 -3.3880 -0.0086
18 0 6 -4.5247 0.0002
18 0 8 -3.8681 0.0103
18 0 10 -4.0165 -0.0151
18 0 12 -3.7211 0.0084
18 0 14 -0.9806 0.0121
18 0 16 0.7591 -0.0194
18 0 18 -0.6429 0.1865
18 0 20 -1.5614 0.3668
18 1 0 1.5163 0.0221
18 1 1 -0.2870 -0.0236
18 1 2 0.6687 0.0062
18 1 3 -0.7542 -0.0027
18 1 4 -0.8498 -0.0092
18 1 5 -2.4258 0.0079
18 1 6 -0.5570 -0.0272
18 1 7 -3.8060 -0.0105
18 1 8 0.6791 0.0087
18 1 9 -3.8735 0.0077
18 1 10 1.1830 0.0449
18 1 11 -3.2245 -0.0022
18 1 12 0.8892 0.0013
18 1 13 -1.5620 -0.0280
18 1 14 -0.3613 -0.0520
18 1 15 -0.5654 0.0083
18 1 16 -1.4557 -0.0241
18 1 17 0.3512 -0.0374
18 1 18 -0.8336 -0.0625
18 1 19 1.3973 -0.0739
18 1 20 0.3299 -0.1411
18 2 0 1.7113 0.0302
18 2 1 -2.4512 -0.0018
18 2 2 1.6123 -0.0151
18 2 3 -2.9703 0.0034
18 2 4 0.2128 -0.0174
18 2 5 -2.7846 -0.0344
18 2 6 -1.9480 0.0199
18 2 7 -1.3162 -0.0323
18 2 8 -2.2510 0.0266
18 2 9 0.1243 0.0070
18 2 10 -1.3161 0.0363
18 2 11 1.0876 0.0344
18 2 12 -0.2476 0.0042
18 2 13 1.8733 0.0115
18 2 14 0.1705 -0.0249
18 2 15 1.6013 -0.0540
18 2 16 -0.3897 -0.0415
18 2 17 0.5350 -0.1303
18 2 18 -1.4179 -0.0405
18 2 19 0.0807 -0.0065
18 2 20 -1.4941 0.0397
18 3 0 0.2496 0.0231
18 3 1 -3.7637 0.0206
18 3 2 -0.9191 0.0015
18 3 3 -3.0010 -0.0317
18 3 4 -0.4848 -0.0105
18 3 5 -0.6865 -0.0428
18 3 6 1.4165 -0.0427
18 3 7 1.2068 0.0261
18 3 8 2.3633 -0.0136
18 3 9 1.2072 0.0673
18 3 10 2.6465 0.0070
18 3 11 0.9546 0.0406
18 3 12 3.5819 -0.0402
18 3 13 0.8270 0.0055
18 3 14 3.4459 -0.0192
18 3 15 -0.1164 0.0087
18 3 16 1.5346 -0.0267
18 3 17 0.4750 -0.0401
18 3 18 0.2627 -0.1218
18 3 19 1.3678 0.0220
18 3 20 0.4753 -0.1080
18 4 0 -2.5630 0.0105
18 4 1 -0.0469 0.0042
18 4 2 -1.5395 -0.0105
18 4 3 0.4734 -0.0058
18 4 4 -0.2115 -0.0197
18 4 5 1.2823 -0.0167
18 4 6 0.0037 -0.0187
18 4 7 2.2111 0.0153
18 4 8 -0.3506 -0.0041
18 4 9 3.8271 0.0237
18 4 10 -1.1556 -0.0128
18 4 11 3.7441 -0.0128
18 4 12 -1.8578 -0.0726
18 4 13 0.6841 -0.0231
18 4 14 -2.5887 0.0173
18 4 15 -1.0415 -0.0142
18 4 16 -2.6538 0.0552
18 4 17 -0.3778 -0.0786
18 4 18 -1.6140 -0.0958
18 4 19 -0.1280 -0.0765
18 5 0 1.4693 -0.0037
18 5 1 -1.5978 -0.0083
18 5 2 0.6665 -0.0161
18 5 3 0.2874 0.0037
18 5 4 -0.5776 -0.0088
18 5 5 0.8313 0.0196
18 5 6 -0.2187 -0.0182
18 5 7 0.1559 0.0004
18 5 8 0.3511 0.0481
18 5 9 -0.3921 -0.0465
18 5 10 0.7111 0.0468
18 5 11 -1.1542 -0.0345
18 5 12 0.9092 -0.0073
18 5 13 -2.4015 -0.0132
18 5 14 0.3001 0.0652
18 5 15 -3.5344 -0.0334
18 5 16 -1.2237 0.0001
18 5 17 -2.4529 -0.1673
18 5 18 -2.3674 -0.0750
18 5 19 -0.0608 -0.2092
18 6 0 -2.4797 0.0387
18 6 1 1.9342 -0.0192
18 6 2 -2.0060 0.0049
18 6 3 2.7874 -0.0024
18 6 4 -0.8529 -0.0118
18 6 5 1.3377 0.0188
18 6 6 -0.0084 0.0351
18 6 7 -0.9583 0.0200
18 6 8 0.3857 0.0579
18 6 9 -1.2595 -0.0108
18 6 10 0.3165 -0.0054
18 6 11 -0.7623 -0.0523
18 6 12 -0.0260 -0.0555
18 6 13 -1.7211 -0.0003
18 6 14 -0.9263 -0.0156
18 6 15 -1.2429 0.0495
18 6 16 -2.2280 -0.1128
18 6 17 0.5342 -0.0180
18 6 18 -2.0695 -0.1442
18 7 0 0.6057 0.0408
18 7 1 -1.3949 0.0102
18 7 2 1.7064 -0.0457
18 7 3 -0.7937 0.0016
18 7 4 2.3901 -0.0444
18 7 5 -0.6253 -0.0029
18 7 6 1.9104 0.0081
18 7 7 0.0060 0.0352
18 7 8 0.1834 0.0380
18 7 9 0.8432 0.0301
18 7 10 -0.9830 -0.0136
18 7 11 0.7783 0.0318
18 7 12 -1.0849 -0.0401
18 7 13 1.5328 -0.0041
18 7 14 -0.2489 -0.0460
18 7 15 1.9515 -0.0420
18 7 16 0.4584 -0.2158
18 7 17 0.4834 0.0080
18 7 18 -0.3254 -0.1345
18 8 0 0.3902 0.0342
18 8 1 0.6638 -0.0025
18 8 2 -0.2099 -0.0476
18 8 3 1.2059 -0.0103
18 8 4 -0.9653 -0.0360
18 8 5 1.0803 -0.0121
18 8 6 -1.9965 0.0419
18 8 7 0.1845 -0.0156
18 8 8 -1.7970 0.0539
18 8 9 -0.2527 0.0444
18 8 10 -0.7306 0.0314
18 8 11 0.4888 0.0764
18 8 12 0.2018 -0.0176
18 8 13 -0.0008 -0.0177
18 8 14 1.6154 -0.1163
18 8 15 -0.8554 -0.0847
18 8 16 1.7490 -0.1635
18 8 17 0.0516 -0.0196
18 9 0 0.0185 0.0441
18 9 1 -1.2929 0.0248
18 9 2 -0.0815 0.0112
18 9 3 -1.5831 0.0103
18 9 4 0.3049 -0.0137
18 9 5 -2.0470 -0.0525
18 9 6 1.4141 -0.0043
18 9 7 -2.3795 0.0084
18 9 8 1.2233 0.0264
18 9 9 -1.7573 0.0802
18 9 10 -0.2524 0.0363
18 9 11 -1.7289 0.0471
18 9 12 -0.5943 0.0075
18 9 13 -1.2364 -0.0352
18 9 14 0.0626 0.0303
18 9 15 0.2149 0.1341
18 9 16 0.2204 0.0057
18 10 0 0.2185 0.0376
18 10 1 -0.2212 0.0283
18 10 2 -0.4665 0.0076
18 10 3 0.6902 0.0043
18 10 4 -1.2448 0.0149
18 10 5 0.9575 -0.0500
18 10 6 -2.7799 -0.0406
18 10 7 0.5706 0.0015
18 10 8 -3.0971 -0.0547
18 10 9 0.7633 0.0867
18 10 10 -0.9675 0.0255
18 10 11 0.5755 0.0443
18 10 12 -0.2499 0.1234
18 10 13 -0.3788 0.0465
18 10 14 -1.1470 0.1672
18 10 15 -0.9470 0.2141
18 11 0 0.3096 -0.0067
18 11 1 -2.4963 0.0425
18 11 2 0.2896 0.0045
18 11 3 -2.8831 0.0103
18 11 4 -0.7125 0.0583
18 11 5 -2.0936 0.0306
18 11 6 -1.2746 0.0365
18 11 7 -0.7042 0.0062
18 11 8 -0.4044 -0.1247
18 11 9 0.7873 -0.0939
18 11 10 -0.2028 -0.0897
18 11 11 0.6940 0.0019
18 11 12 -0.1531 0.1459
18 11 13 0.0088 0.0411
18 11 14 0.4864 0.1342
18 12 0 -0.8498 0.0440
18 12 1 -2.1652 -0.0297
18 12 2 -1.1761 -0.0543
18 12 3 -1.0982 -0.0015
18 12 4 -0.6835 0.0020
18 12 5 -0.5522 -0.0322
18 12 6 -0.2166 0.0224
18 12 7 -1.0018 0.0272
18 12 8 -0.5974 -0.0043
18 12 9 0.4231 0.1139
18 12 10 -0.3422 -0.0800
18 12 11 1.2092 -0.1144
18 12 12 0.4776 -0.2708
18 12 13 0.7468 -0.2873
18 13 0 -1.0406 0.0444
18 13 1 -0.2568 0.0845
18 13 2 -0.7700 -0.0382
18 13 3 0.3519 -0.0391
18 13 4 0.2483 0.0146
18 13 5 -0.1015 -0.0296
18 13 6 -0.2705 0.0131
18 13 7 0.2726 -0.0232
18 13 8 -0.1234 -0.0733
18 13 9 0.5654 -0.2217
18 13 10 1.0415 0.0264
18 13 11 -0.4930 -0.1106
18 14 0 -1.2029 -0.0220
18 14 1 -0.1702 -0.0375
18 14 2 -0.7584 -0.0057
18 14 3 -0.2555 0.0658
18 14 4 -1.0461 0.0598
18 14 5 0.1855 0.0489
18 14 6 -0.8532 -0.1313
18 14 7 0.0150 -0.0276
18 14 8 0.4991 -0.3901
18 14 9 0.4690 0.0827
18 15 0 0.9341 -0.1054
18 15 1 -0.0575 0.0380
18 15 2 1.0330 -0.1756
18 15 3 -0.2716 -0.1044
18 15 4 0.2740 0.3587
18 15 5 -0.9708 0.0287
18 15 6 0.1320 0.5865
18 15 7 -0.3849 0.2490
18 16 0 1.3885 0.0097
18 16 1 -0.4306 0.0677
18 16 2 3.5328 -0.0217
19 0 0 1.7255 0.0227
19 0 2 1.5741 0.0052
19 0 4 1.7682 0.0167
19 0 6 3.5374 0.0091
19 0 8 4.0121 0.0006
19 0 10 3.9340 0.0089
19 0 12 3.4654 -0.0220
19 0 14 1.0729 -0.0035
19 0 16 -0.5309 0.0782
19 0 18 0.2827 -0.0839
19 1 0 -1.1996 -0.0360
19 1 1 -0.1044 0.0338
19 1 2 -0.1513 0.0144
19 1 3 -0.0600 0.0207
19 1 4 1.3393 0.0329
19 1 5 1.5334 0.0057
19 1 6 0.8593 0.0111
19 1 7 3.5708 0.0036
19 1 8 -0.5996 -0.0185
19 1 9 3.6345 -0.0103
19 1 10 -0.8692 -0.0160
19 1 11 3.2397 0.0080
19 1 12 -0.4352 0.0258
19 1 13 2.0506 0.0290
19 1 14 0.2970 0.0516
19 1 15 0.8445 0.0016
19 1 16 1.0433 0.0206
19 1 17 -0.3065 0.0918
19 1 18 0.8675 0.0693
19 1 19 -1.3245 0.1687
19 2 0 -1.8875 -0.0085
19 2 1 1.0811 0.0071
19 2 2 -1.5972 0.0096
19 2 3 1.8092 0.0076
19 2 4 0.0541 0.0116
19 2 5 2.8055 0.0487
19 2 6 2.2728 -0.0226
19 2 7 1.9687 0.0449
19 2 8 2.1912 -0.0271
19 2 9 0.2813 -0.0070
19 2 10 1.0364 -0.0180
19 2 11 -0.6100 -0.0281
19 2 12 0.4886 0.0067
19 2 13 -1.2186 0.0063
19 2 14 0.2585 0.0357
19 2 15 -1.1921 0.0580
19 2 16 0.7543 0.0455
19 2 17 -0.3395 0.1536
19 2 18 1.5795 0.0348
19 2 19 0.1246 0.1428
19 3 0 -1.1557 -0.0378
19 3 1 4.0278 -0.0019
19 3 2 0.1378 -0.0031
19 3 3 3.3835 0.0353
19 3 4 0.2988 0.0155
19 3 5 0.7401 0.0241
19 3 6 -1.0424 0.0358
19 3 7 -1.1848 -0.0467
19 3 8 -1.7163 0.0168
19 3 9 -1.0745 -0.0561
19 3 10 -1.8071 -0.0072
19 3 11 -0.4884 -0.0099
19 3 12 -3.1672 0.0262
19 3 13 -0.5019 0.0339
19 3 14 -3.6879 0.0433
19 3 15 0.1093 0.0010
19 3 16 -2.0854 0.0986
19 3 17 -0.3000 -0.0034
19 3 18 -0.8641 0.2272
19 3 19 -1.3656 -0.0202
19 4 0 2.2266 0.0088
19 4 1 -0.0899 -0.0136
19 4 2 1.4868 0.0253
19 4 3 -0.2318 -0.0113
19 4 4 0.2610 0.0323
19 4 5 -1.0929 -0.0366
19 4 6 -0.1394 0.0040
19 4 7 -2.3095 -0.0422
19 4 8 -0.1581 -0.0142
19 4 9 -3.2818 0.0042
19 4 10 0.4739 0.0232
19 4 11 -2.7228 0.0416
19 4 12 1.2826 0.0698
19 4 13 -0.5471 0.0570
19 4 14 1.9113 -0.0498
19 4 15 0.2813 0.0324
19 4 16 2.0789 -0.1523
19 4 17 -0.2594 0.0713
19 4 18 1.1235 -0.0008
19 4 19 0.1345 0.1262
19 5 0 -0.9975 -0.0103
19 5 1 1.7884 0.0110
19 5 2 -0.5245 0.0025
19 5 3 0.1598 0.0134
19 5 4 0.3514 0.0036
19 5 5 -1.0040 0.0014
19 5 6 0.0771 -0.0034
19 5 7 -0.6276 0.0257
19 5 8 -0.0732 -0.0786
19 5 9 -0.3573 0.0501
19 5 10 -0.1710 -0.0521
19 5 11 0.1887 0.0107
19 5 12 -0.8954 0.0546
19 5 13 1.5848 0.0199
19 5 14 -0.5965 -0.0239
19 5 15 2.9146 -0.0043
19 5 16 0.9001 -0.0259
19 5 17 2.1635 0.0747
19 5 18 1.7743 0.0789
19 6 0 2.4398 -0.0351
19 6 1 -1.8971 0.0048
19 6 2 2.4482 -0.0116
19 6 3 -2.7980 0.0043
19 6 4 1.2226 0.0264
19 6 5 -1.4603 -0.0169
19 6 6 0.0972 -0.0280
19 6 7 0.5803 -0.0025
19 6 8 -0.4965 -0.0501
19 6 9 1.0563 0.0211
19 6 10 -0.8421 0.0532
19 6 11 0.8694 0.0358
19 6 12 -0.7768 0.1041
19 6 13 2.0157 -0.0087
19 6 14 0.1724 0.0560
19 6 15 1.7676 -0.1155
19 6 16 1.6969 0.1543
19 6 17 -0.1749 -0.0385
19 6 18 1.6114 0.2083
19 7 0 0.0162 -0.0524
19 7 1 0.9369 -0.0024
19 7 2 -1.4599 0.0272
19 7 3 0.8686 -0.0026
19 7 4 -2.5214 0.0390
19 7 5 1.1784 -0.0108
19 7 6 -2.1305 -0.0124
19 7 7 0.6656 -0.0454
19 7 8 -0.4645 -0.0401
19 7 9 -0.6891 -0.0316
19 7 10 0.8687 0.0224
19 7 11 -1.2075 -0.0225
19 7 12 0.9842 0.0795
19 7 13 -2.0272 0.0267
19 7 14 0.4986 0.0984
19 7 15 -2.6727 0.0269
19 7 16 0.2202 0.2825
19 7 17 -1.1436 -0.0101
19 8 0 -0.6894 -0.0275
19 8 1 -0.1579 -0.0060
19 8 2 -0.0948 0.0380
19 8 3 -0.5754 0.0287
19 8 4 0.5610 0.0147
19 8 5 -0.8304 0.0141
19 8 6 1.8240 -0.0611
19 8 7 -0.5804 0.0051
19 8 8 2.1796 -0.0357
19 8 9 -0.0180 -0.0411
19 8 10 1.0191 0.0279
19 8 11 -0.4846 -0.0621
19 8 12 -0.1445 0.0386
19 8 13 -0.1391 0.0755
19 8 14 -1.4455 0.1474
19 8 15 0.6479 0.1407
19 8 16 -1.7776 0.3061
19 8 17 -0.2384 0.0982
19 9 0 0.2255 -0.0436
19 9 1 1.0386 -0.0199
19 9 2 -0.0046 -0.0035
19 9 3 1.2482 -0.0075
19 9 4 -0.4183 0.0181
19 9 5 1.3107 0.0360
19 9 6 -1.4711 -0.0101
19 9 7 1.6807 -0.0377
19 9 8 -1.3963 -0.0354
19 9 9 1.9060 -0.1186
19 9 10 0.0535 -0.0213
19 9 11 2.1115 -0.0569
19 9 12 0.1475 0.0388
19 9 13 1.4021 0.1233
19 9 14 -0.8345 0.0399
19 9 15 -0.3283 -0.0007
19 9 16 -0.6300 0.0559
19 10 0 -0.6393 -0.0373
19 10 1 0.2739 -0.0342
19 10 2 0.3609 -0.0040
19 10 3 -0.6139 0.0071
19 10 4 0.9408 -0.0015
19 10 5 -1.1834 0.0644
19 10 6 2.0317 0.0671
19 10 7 -1.0366 -0.0281
19 10 8 2.6400 0.0602
19 10 9 -1.0906 -0.1127
19 10 10 0.5671 -0.0500
19 10 11 -0.9813 -0.0147
19 10 12 -0.2244 -0.1752
19 10 13 -0.0021 0.0548
19 10 14 1.0288 -0.2299
19 10 15 0.7412 -0.1470
19 11 0 -0.2056 0.0301
19 11 1 1.8837 -0.0645
19 11 2 -0.0607 -0.0130
19 11 3 2.7048 0.0242
19 11 4 0.5156 -0.0803
19 11 5 1.9011 -0.0357
19 11 6 0.9688 0.0015
19 11 7 0.4940 -0.0477
19 11 8 0.7036 0.1439
19 11 9 -0.4524 0.0928
19 11 10 0.4667 -0.0143
19 11 11 -0.3432 -0.0513
19 11 12 0.3257 -0.3397
19 11 13 -0.0796 -0.1546
19 11 14 -0.2786 -0.3360
19 12 0 0.2678 -0.0089
19 12 1 2.3282 0.0170
19 12 2 1.1294 0.0109
19 12 3 2.0509 -0.0054
19 12 4 0.5732 -0.0112
19 12 5 1.1957 0.0099
19 12 6 0.0879 0.0132
19 12 7 1.0515 -0.0277
19 12 8 0.7036 -0.0176
19 12 9 -0.5734 -0.0794
19 12 10 0.2752 0.0580
19 12 11 -1.4179 0.1334
19 12 12 -0.3909 0.2988
19 13 0 1.2824 -0.0715
19 13 1 0.3170 -0.0848
19 13 2 0.5185 0.0801
19 13 3 -0.3008 0.0404
19 13 4 -1.2023 0.0130
19 13 5 0.2465 -0.0401
19 13 6 -0.4163 -0.0434
19 13 7 -0.0203 -0.0490
19 13 8 0.7806 0.0469
19 13 9 -0.6259 0.3228
19 13 10 -0.2060 -0.0486
19 13 11 0.2771 0.3362
19 14 0 1.8043 0.0448
19 14 1 0.0559 0.0006
19 14 2 1.4402 -0.0208
19 14 3 0.2419 0.0162
19 14 4 0.5844 0.0321
19 14 5 -0.0407 0.0252
19 14 6 0.1014 0.3230
19 14 7 0.3263 -0.0409
19 14 8 -0.9390 0.4257
19 15 0 -0.7453 0.1626
19 15 1 0.2962 -0.0080
19 15 2 -0.6250 0.2362
19 15 3 0.3467 0.1539
19 15 4 0.1008 -0.3887
19 15 5 0.9347 -0.0353
20 0 0 -0.3148 -0.0422
20 0 2 -0.0233 -0.0162
20 0 4 0.2282 -0.0150
20 0 6 -1.9768 -0.0126
20 0 8 -3.6573 -0.0056
20 0 10 -3.2697 -0.0037
20 0 12 -2.7206 0.0232
20 0 14 -1.3894 -0.0168
20 0 16 -0.3021 -0.1363
20 0 18 -0.2785 -0.0525
20 1 0 0.9551 0.0365
20 1 1 0.3120 -0.0320
20 1 2 0.2573 -0.0364
20 1 3 0.6874 -0.0201
20 1 4 -0.9152 -0.0432
20 1 5 -0.3714 -0.0016
20 1 6 -0.8386 0.0149
20 1 7 -2.8588 0.0091
20 1 8 0.1875 0.0173
20 1 9 -3.2395 0.0114
20 1 10 0.4371 -0.0098
20 1 11 -2.8946 -0.0185
20 1 12 0.2060 -0.0310
20 1 13 -2.0910 -0.0234
20 1 14 -0.0738 -0.0278
20 1 15 -1.0825 0.0006
20 1 16 -0.5101 0.0241
20 1 17 -0.0601 -0.1312
20 1 18 -0.6731 -0.0151
20 1 19 0.9353 -0.2477
20 2 0 2.0720 -0.0137
20 2 1 -0.0302 0.0000
20 2 2 1.5136 -0.0015
20 2 3 -0.9052 -0.0088
20 2 4 -0.1082 0.0022
20 2 5 -2.8400 -0.0552
20 2 6 -2.0454 0.0231
20 2 7 -2.8043 -0.0378
20 2 8 -1.8793 0.0215
20 2 9 -0.9543 0.0124
20 2 10 -0.7652 -0.0104
20 2 11 0.0005 0.0137
20 2 12 -0.8283 -0.0296
20 2 13 0.5081 0.0005
20 2 14 -0.7929 -0.0375
20 2 15 0.7930 0.0045
20 2 16 -1.0329 -0.0286
20 2 17 0.2728 -0.1071
20 2 18 -1.7116 -0.0081
20 2 19 -0.1939 -0.2274
20 3 0 1.7832 0.0384
20 3 1 -3.8741 -0.0163
20 3 2 0.4504 0.0055
20 3 3 -3.4674 -0.0305
20 3 4 -0.4117 -0.0069
20 3 5 -0.9868 -0.0080
20 3 6 0.0267 -0.0101
20 3 7 0.8234 0.0539
20 3 8 0.6583 -0.0142
20 3 9 1.0683 0.0368
20 3 10 1.0496 -0.0063
20 3 11 0.4939 -0.0377
20 3 12 2.4981 -0.0092
20 3 13 0.2316 -0.0740
20 3 14 3.2051 -0.0379
20 3 15 -0.4015 -0.0009
20 3 16 2.1134 -0.1301
20 3 17 -0.2069 0.0526
20 3 18 1.2842 -0.2698
20 3 19 1.0405 0.0483
20 4 0 -1.4614 -0.0123
20 4 1 0.0038 0.0129
20 4 2 -1.1300 -0.0266
20 4 3 -0.1544 0.0227
20 4 4 -0.4799 -0.0346
20 4 5 0.6849 0.0836
20 4 6 -0.0974 0.0132
20 4 7 2.0414 0.0703
20 4 8 0.4328 0.0313
20 4 9 2.3302 -0.0393
20 4 10 0.2428 -0.0186
20 4 11 1.2386 -0.0752
20 4 12 -0.7202 -0.0298
20 4 13 0.1900 -0.0674
20 4 14 -1.3915 0.0802
20 4 15 0.4321 -0.0343
20 4 16 -1.5019 0.2077
20 4 17 0.7341 -0.0494
20 4 18 -0.6359 0.1310
20 5 0 0.8437 0.0123
20 5 1 -2.2039 -0.0108
20 5 2 0.6693 0.0110
20 5 3 -0.8272 -0.0178
20 5 4 -0.0894 0.0043
20 5 5 1.0272 -0.0071
20 5 6 -0.1314 0.0235
20 5 7 1.0477 -0.0355
20 5 8 -0.2116 0.0925
20 5 9 0.8033 -0.0486
20 5 10 -0.3071 0.0346
20 5 11 0.2530 0.0042
20 5 12 0.5750 -0.0977
20 5 13 -1.0573 -0.0093
20 5 14 0.5178 -0.0171
20 5 15 -2.1464 0.0698
20 5 16 -0.5982 0.0601
20 5 17 -1.7327 0.0796
20 5 18 -0.8984 -0.0276
20 6 0 -2.2915 0.0230
20 6 1 1.4418 0.0070
20 6 2 -2.7833 0.0189
20 6 3 2.4246 -0.0075
20 6 4 -1.6056 -0.0334
20 6 5 1.5274 0.0031
20 6 6 -0.2178 0.0117
20 6 7 0.0641 -0.0222
20 6 8 0.3894 0.0199
20 6 9 -0.5457 -0.0210
20 6 10 0.9561 -0.0996
20 6 11 -0.9436 0.0095
20 6 12 1.1877 -0.1072
20 6 13 -2.1156 0.0228
20 6 14 0.3152 -0.0592
20 6 15 -1.9031 0.1552
20 6 16 -1.1216 -0.1629
20 6 17 -0.1367 0.1169
20 7 0 -0.5719 0.0374
20 7 1 -0.2866 -0.0082
20 7 2 1.1394 0.0048
20 7 3 -0.8220 0.0008
20 7 4 2.4076 -0.0186
20 7 5 -1.4763 0.0095
20 7 6 2.1180 0.0075
20 7 7 -1.0378 0.0363
20 7 8 0.8314 0.0216
20 7 9 0.5312 0.0231
20 7 10 -0.5366 -0.0364
20 7 11 1.3892 0.0036
20 7 12 -0.8519 -0.0831
20 7 13 2.2047 -0.0423
20 7 14 -0.7668 -0.1143
20 7 15 3.0175 0.0158
20 7 16 -0.8707 -0.2920
20 7 17 1.5741 0.0483
20 8 0 0.8942 0.0202
20 8 1 -0.0635 0.0128
20 8 2 0.4229 -0.0205
20 8 3 0.0915 -0.0350
20 8 4 -0.0946 0.0065
20 8 5 0.3865 -0.0053
20 8 6 -1.3754 0.0617
20 8 7 0.5782 0.0050
20 8 8 -2.1252 -0.0019
20 8 9 0.1410 0.0230
20 8 10 -1.0996 -0.0892
20 8 11 0.3875 0.0396
20 8 12 0.0280 -0.0258
20 8 13 0.2021 -0.1285
20 8 14 0.9125 -0.1092
20 8 15 -0.3556 -0.1741
20 8 16 1.3494 -0.3650
20 9 0 -0.5177 0.0248
20 9 1 -0.7794 0.0118
20 9 2 0.2273 0.0008
20 9 3 -1.0363 0.0050
20 9 4 0.5315 -0.0187
20 9 5 -0.7482 -0.0068
20 9 6 1.2372 0.0182
20 9 7 -0.8926 0.0538
20 9 8 1.3692 0.0372
20 9 9 -1.7690 0.1105
20 9 10 -0.0297 -0.0082
20 9 11 -2.2056 0.0297
20 9 12 -0.0131 -0.0761
20 9 13 -1.3563 -0.2125
20 9 14 1.3272 -0.0955
20 9 15 0.3799 -0.1332
20 10 0 1.0443 0.0228
20 10 1 -0.4829 0.0293
20 10 2 -0.0189 -0.0071
20 10 3 0.3560 -0.0091
20 10 4 -0.6037 -0.0151
20 10 5 1.1928 -0.0512
20 10 6 -1.2287 -0.0695
20 10 7 1.2934 0.0429
20 10 8 -1.9034 -0.0392
20 10 9 1.1391 0.0925
20 10 10 -0.2614 0.0403
20 10 11 1.0892 -0.0528
20 10 12 0.5726 0.1554
20 10 13 0.2983 -0.1992
20 10 14 -0.6804 0.2438
20 11 0 0.0426 -0.0481
20 11 1 -0.9243 0.0729
20 11 2 -0.1320 0.0033
20 11 3 -2.1033 -0.0695
20 11 4 -0.4727 0.0658
20 11 5 -1.6055 0.0198
20 11 6 -0.7125 -0.0442
20 11 7 -0.3675 0.0799
20 11 8 -0.7608 -0.1061
20 11 9 -0.1551 -0.0700
20 11 10 -0.6247 0.1747
20 11 11 -0.2621 0.1074
20 11 12 -0.4397 0.5349
20 11 13 0.0006 0.2376
20 12 0 0.6707 -0.0490
20 12 1 -2.1675 0.0067
20 12 2 -0.8308 0.0470
20 12 3 -2.8749 0.0127
20 12 4 -0.5737 0.0225
20 12 5 -1.7563 0.0054
20 12 6 -0.1203 -0.0796
20 12 7 -0.8588 -0.0188
20 12 8 -0.8712 0.0492
20 12 9 0.6041 -0.0284
20 12 10 -0.3690 0.0231
20 12 11 1.3264 -0.1470
20 13 0 -1.3644 0.0804
20 13 1 -0.2699 0.0435
20 13 2 -0.3502 -0.0944
20 13 3 -0.1442 -0.0242
20 13 4 1.6375 -0.0349
20 13 5 -0.6791 0.1533
20 13 6 0.8403 0.0720
20 13 7 -0.2573 0.1281
20 13 8 -1.2298 0.0011
20 13 9 0.5289 -0.3864
20 13 10 -0.5124 0.0590
20 14 0 -2.1270 -0.0483
20 14 1 -0.0569 0.0412
20 14 2 -1.7960 0.0417
20 14 3 -0.2727 -0.1005
20 14 4 0.0527 -0.1237
20 14 5 -0.0070 -0.1308
20 14 6 0.5384 -0.4636
20 14 7 -0.4306 0.0783
20 15 0 0.4194 -0.2091
20 15 1 -0.4239 -0.0241
20 15 2 0.1416 -0.2522
20 15 3 -0.5292 -0.1937
20 15 4 -0.4375 0.3227
21 0 0 -1.1501 0.0377
21 0 2 -1.2178 0.0104
21 0 4 -1.5824 0.0053
21 0 6 0.3716 0.0083
21 0 8 2.7790 -0.0007
21 0 10 2.3060 0.0081
21 0 12 1.8313 -0.0018
21 0 14 1.7388 0.0273
21 0 16 1.3528 0.1475
21 0 18 0.6269 0.1570
21 1 0 -0.9529 -0.0274
21 1 1 -0.3695 0.0233
21 1 2 -0.8492 0.0475
21 1 3 -1.1055 0.0032
21 1 4 -0.0524 0.0353
21 1 5 -0.8103 -0.0152
21 1 6 0.6048 -0.0429
21 1 7 1.6499 -0.0160
21 1 8 0.3921 -0.0146
21 1 9 2.5858 -0.0068
21 1 10 -0.0695 0.0159
21 1 11 2.2881 0.0268
21 1 12 -0.2648 0.0116
21 1 13 1.7007 0.0163
21 1 14 -0.1407 -0.0052
21 1 15 1.1346 -0.0047
21 1 16 0.1640 -0.0929
21 1 17 0.5815 0.1440
21 1 18 0.4054 -0.0898
21 2 0 -2.2759 0.0257
21 2 1 -0.5083 -0.0165
21 2 2 -1.6474 -0.0090
21 2 3 0.3044 -0.0009
21 2 4 -0.3880 -0.0227
21 2 5 2.5393 0.0458
21 2 6 1.1337 -0.0189
21 2 7 3.3958 0.0014
21 2 8 1.4359 -0.0062
21 2 9 1.8417 -0.0281
21 2 10 0.7822 0.0352
21 2 11 0.6965 0.0058
21 2 12 1.2378 0.0543
21 2 13 0.0313 -0.0247
21 2 14 1.1259 0.0338
21 2 15 -0.5204 -0.1164
21 2 16 0.9808 -0.0040
21 2 17 -0.2926 -0.0180
21 2 18 1.7067 -0.0240
21 3 0 -2.2650 -0.0160
21 3 1 3.3190 0.0203
21 3 2 -0.8665 -0.0040
21 3 3 3.1672 0.0136
21 3 4 0.5611 -0.0083
21 3 5 1.2606 -0.0054
21 3 6 1.0336 -0.0174
21 3 7 -0.2524 -0.0494
21 3 8 0.4624 0.0087
21 3 9 -1.1194 -0.0171
21 3 10 -0.3875 0.0294
21 3 11 -0.8973 0.0832
21 3 12 -1.6893 -0.0030
21 3 13 -0.1245 0.0943
21 3 14 -2.2601 -0.0130
21 3 15 0.7660 -0.0207
21 3 16 -1.6992 0.0766
21 3 17 0.7302 -0.0897
21 3 18 -1.3681 0.2184
21 4 0 0.6624 0.0001
21 4 1 0.0037 0.0038
21 4 2 0.8175 0.0167
21 4 3 0.3511 -0.0157
21 4 4 0.9789 0.0262
21 4 5 -0.2577 -0.0939
21 4 6 0.7897 -0.0293
21 4 7 -1.4473 -0.0741
21 4 8 -0.2862 -0.0435
21 4 9 -1.2698 0.0733
21 4 10 -0.8492 -0.0014
21 4 11 0.0205 0.0957
21 4 12 0.1350 -0.0298
21 4 13 -0.0198 0.0407
21 4 14 0.9892 -0.0924
21 4 15 -1.0300 0.0095
21 4 16 0.9737 -0.1952
[truncated: 2,732,083 more chars]
